# Supplementary material for: Integrated bioinformatics analysis for the identification of hub genes and signaling pathways related to circANRIL
Source: PeerJ. 2022 Apr 25;10:e13135. doi: 10.7717/peerj.13135 (PMC9048645; doi:10.7717/peerj.13135)
Supplement: Supplemental Information 1 [file peerj-10-13135-s001.xls]

## Sheet: Sheet1
Sample Name	Target Name	CT	hsa_circ_0008574	ANRIL
blank	GAPDH	12.2378	24.7682	25.0081
blank	GAPDH	12.1378	24.7071	25.2221
blank	GAPDH	12.1409	24.7627	25.1963
plcdh overexpression	GAPDH	13.335	17.9855	26.6105
plcdh overexpression	GAPDH	13.3057	17.925	26.6983
plcdh overexpression	GAPDH	13.2191	18.0688	26.4179
plcdh negative control	GAPDH	12.8421	25.5498	25.6016
plcdh negative contro	GAPDH	12.8164	25.7169	25.693
plcdh negative contro	GAPDH	12.8608	25.4981	25.6193
ppuro-GREEN-NC	GAPDH	13.3237	27.441	26.2196
ppuro-GREEN-NC	GAPDH	13.3662	25.5827	26.1088
ppuro-GREEN-NC	GAPDH	13.5851	25.4512	26.0936
SH1	GAPDH	12.7352	25.6369	25.8298
SH1	GAPDH	12.7986	25.5927	25.7566
SH1	GAPDH	12.6935	25.5918	26.033
SH2	GAPDH	12.4879	25.5452	25.4818
SH2	GAPDH	12.4535	25.4694	25.8316
SH2	GAPDH	12.3699	25.4368	25.3896
