# Supplementary material for: Integrated bioinformatics analysis for the identification of hub genes and signaling pathways related to circANRIL
Source: PeerJ. 2022 Apr 25;10:e13135. doi: 10.7717/peerj.13135 (PMC9048645; doi:10.7717/peerj.13135)
Supplement: Supplemental Information 2 [file peerj-10-13135-s002.xlsx]

## Sheet: adj.p.val<0.05&&|lfc|>1
	logFC	AveExpr	t	P.Value	adj.P.Val	B
CH507-513H4.4	-5.01345	4.61531	-3.53073	0.0110617	0.036106	-3.33197
ELSPBP1	-2.52583	1.39907	-13.2006	6.87033e-06	0.000844619	4.65136
DRAXIN	-2.4752	1.18473	-5.95655	0.000784009	0.00646592	-0.43493
FRZB	-2.39993	1.08981	-8.48394	0.000101935	0.00216724	1.79778
HR	-2.30977	0.103472	-11.1398	1.96086e-05	0.00110777	3.56231
T	-2.30538	1.13532	-12.2431	1.09583e-05	0.000924587	4.17056
POLRMTP1	-2.23444	-0.449565	-10.0405	3.69892e-05	0.00145083	2.88921
ISLR2	-2.22787	0.832493	-21.0199	3.69328e-07	0.000277857	7.45259
IFIT2	-2.18525	0.379631	-5.82464	0.000887368	0.00694609	-0.571179
SPRY4	-2.17587	1.69391	-20.5835	4.21809e-07	0.000289519	7.33519
ATOH8	-2.11419	1.89836	-9.69369	4.57795e-05	0.00158149	2.66115
CXCL1	-2.09867	2.61471	-10.5652	2.71185e-05	0.00125767	3.21957
ST8SIA2	-2.09171	1.62245	-15.9034	2.14585e-06	0.000537446	5.8153
BTC	-2.08421	0.0626362	-9.66148	4.67109e-05	0.00158935	2.63956
RBP4	-2.06393	0.113108	-10.4318	2.9307e-05	0.00131237	3.13716
CCKBR	-2.0319	1.44633	-9.59556	4.86862e-05	0.00161595	2.59514
GRIK3	-2.01818	-0.0804352	-5.21846	0.00161075	0.00994506	-1.22711
CHODL	-2.01772	0.386259	-9.96063	3.88273e-05	0.00148388	2.83742
CXCL12	-2.00111	1.99963	-11.6524	1.48696e-05	0.000993024	3.85266
IGLON5	-1.98742	1.60187	-11.3733	1.72621e-05	0.00105299	3.69632
ADAMTS5	-1.97233	3.67741	-16.9351	1.44562e-06	0.000473628	6.19718
FAM131B	-1.9693	3.11935	-12.7465	8.53809e-06	0.000865213	4.42843
BCYRN1	-1.96252	2.88906	-8.41524	0.000106986	0.00222158	1.7453
OAS1	-1.95733	-0.635009	-9.13946	6.53035e-05	0.00177496	2.27933
DACT2	-1.95433	0.703665	-9.75354	4.41042e-05	0.00153997	2.70109
STEAP1B	-1.94208	-0.00694673	-7.59319	0.000196175	0.00298271	1.08504
RP11-51F16.1	-1.91546	2.48623	-11.4093	1.69297e-05	0.00105055	3.71673
PPP2R2B	-1.91161	1.44149	-9.05581	6.90129e-05	0.0018206	2.21975
RAX	-1.88455	2.2459	-11.0721	2.0356e-05	0.00111946	3.5229
ITGB3	-1.87773	-0.0391212	-9.12502	6.59273e-05	0.00177846	2.26908
C19orf66	-1.87372	-0.0619638	-7.44157	0.000220691	0.0031882	0.956352
SLC11A1	-1.8717	0.0403639	-5.74203	0.000959932	0.00725649	-0.657666
FN1	-1.86746	9.07307	-18.3087	8.84356e-07	0.000409485	6.6614
SHC3	-1.86309	1.52179	-9.95772	3.88962e-05	0.00148388	2.83552
MYOZ3	-1.86281	-0.384581	-5.33124	0.00143661	0.00929086	-1.10126
AQP10	-1.8606	-0.790117	-10.2042	3.35229e-05	0.00139539	2.99415
ACTBL2	-1.83153	1.18369	-6.08246	0.000697895	0.00604535	-0.306942
SMOC2	-1.82992	0.734374	-5.99224	0.00075843	0.00634775	-0.39844
STC1	-1.81941	2.4911	-7.28737	0.000249273	0.0033779	0.82313
FAM19A5	-1.81582	2.06406	-14.8438	3.30546e-06	0.000671438	5.38951
TMEM26	-1.79465	0.58792	-5.69544	0.0010038	0.00743479	-0.706832
CX3CL1	-1.79287	0.127904	-9.53299	5.065e-05	0.00162576	2.5527
PCDHGA9	-1.76576	0.0219296	-5.44185	0.00128615	0.00864606	-0.979553
IFITM3	-1.76238	2.74125	-9.60694	4.83385e-05	0.00161595	2.60283
RSAD2	-1.75658	-0.410265	-7.11533	0.000286265	0.00366177	0.671617
BEND3P1	-1.75519	-0.149636	-10.7083	2.49779e-05	0.00121727	3.30672
PID1	-1.74591	-0.434905	-4.10938	0.00544891	0.0221634	-2.56316
PSMB8	-1.74527	-0.69391	-7.04927	0.000302103	0.00376428	0.612611
NEDD9	-1.74452	3.41176	-10.75	2.43914e-05	0.00121117	3.33187
IFIT3	-1.74245	0.673215	-6.21756	0.000617207	0.00560202	-0.171825
SP5	-1.73652	1.12385	-11.1191	1.98332e-05	0.00110777	3.55031
ATP10A	-1.73289	1.03249	-8.83023	8.02808e-05	0.00196219	2.0564
CACNA1G	-1.72912	3.45551	-10.8875	2.25651e-05	0.0011728	3.41417
NHLRC4	-1.72235	0.920437	-12.8563	8.09592e-06	0.000861903	4.48312
DTX4	-1.71479	3.00855	-14.0001	4.76418e-06	0.000768053	5.02322
SH3TC1	-1.70168	1.29196	-9.82183	4.22781e-05	0.00151288	2.74637
IGFBP7	-1.69939	4.86424	-11.8616	1.33244e-05	0.000955786	3.96724
AC093702.1	-1.69859	-0.671578	-5.10294	0.00181417	0.0106431	-1.35787
NPY	-1.69694	0.872695	-4.39478	0.0039152	0.0176144	-2.20194
LRRN1	-1.69465	0.99998	-13.2799	6.61942e-06	0.000844619	4.68937
SEMA5B	-1.69361	2.53046	-11.2934	1.80271e-05	0.00106759	3.65078
HS3ST1	-1.6918	0.371152	-13.2512	6.7091e-06	0.000844619	4.67563
HIST1H1C	-1.69039	5.15941	-12.7287	8.61237e-06	0.000865213	4.41951
CD6	-1.68979	0.51344	-5.51945	0.0011912	0.00823019	-0.895172
MFAP2	-1.68562	5.38416	-12.0071	1.23584e-05	0.000950893	4.04565
HAS2	-1.68404	0.611967	-9.8794	4.08057e-05	0.00150433	2.78429
COL21A1	-1.6838	3.61899	-14.6967	3.51796e-06	0.000674153	5.32745
TMEM178A	-1.68297	0.684632	-6.22618	0.000612424	0.00558356	-0.163272
FIBIN	-1.67937	1.78627	-13.6775	5.5091e-06	0.00082644	4.87623
SNAP25	-1.67795	1.65531	-8.21049	0.000123826	0.00236844	1.58651
NACAD	-1.67055	1.84549	-14.5267	3.7834e-06	0.000701203	5.2548
HEIH	-1.6673	0.334179	-7.20723	0.00026578	0.00351256	0.752935
GFRA1	-1.66684	4.3668	-13.668	5.5332e-06	0.00082644	4.8718
SYNGR4	-1.66167	0.629973	-9.23433	6.13702e-05	0.00174934	2.34627
MEIS3P2	-1.65786	1.57616	-5.6525	0.00104624	0.00763726	-0.7524
IGSF5	-1.65384	0.131094	-4.81045	0.00247143	0.012997	-1.69755
SLC24A3	-1.65303	-0.707409	-5.35378	0.0014044	0.0091614	-1.07632
CLSTN2	-1.65062	3.76802	-10.2989	3.16888e-05	0.00135165	3.05407
CLIC5	-1.65021	1.80163	-7.15358	0.000277528	0.00359989	0.705569
WNT6	-1.65008	2.39612	-11.12	1.98233e-05	0.00110777	3.55084
TGFA	-1.64973	1.71541	-5.86901	0.000850969	0.00678404	-0.525096
DNER	-1.64936	3.20006	-10.8379	2.32057e-05	0.00117754	3.38459
UBE2QL1	-1.64261	3.03759	-12.4072	1.00918e-05	0.000911091	4.25589
ADRA2A	-1.64116	1.18202	-8.61618	9.29593e-05	0.0020732	1.8977
PCDHB2	-1.63626	1.92488	-11.7086	1.44347e-05	0.000987244	3.88369
MMP2	-1.63147	3.7808	-15.3972	2.62846e-06	0.000593244	5.61638
BST2	-1.63117	0.635078	-8.14238	0.000130085	0.00243169	1.53288
CACNG4	-1.62571	0.937455	-17.8114	1.05209e-06	0.00042742	6.4988
PCSK1	-1.62418	1.34721	-7.72488	0.00017738	0.00284231	1.195
CLDN1	-1.62207	2.96016	-11.8681	1.32797e-05	0.000955786	3.97075
KCNH1	-1.62177	-0.44505	-6.34975	0.000548345	0.00528393	-0.0417699
CTD-3157E16.1	-1.62015	1.96623	-9.3346	5.75045e-05	0.00170312	2.4163
DCLK3	-1.61833	0.399622	-7.91289	0.000154	0.00264653	1.34914
CCL2	-1.61473	0.829006	-9.94307	3.92455e-05	0.00149008	2.82597
SFRP2	-1.60668	0.97308	-5.62025	0.00107946	0.00777552	-0.786791
APOBEC3G	-1.60437	0.924889	-4.4589	0.00364102	0.0167748	-2.12246
DMRTA2	-1.60203	1.37757	-4.59787	0.00311734	0.0151661	-1.9523
CMPK2	-1.60025	1.4822	-8.38206	0.000109528	0.00224053	1.71981
PNMAL2	-1.60024	1.02273	-10.1376	3.48868e-05	0.00140886	2.95164
GFRA2	-1.59943	1.28669	-17.345	1.24354e-06	0.000433981	6.34076
HELT	-1.59922	0.345866	-6.63511	0.000427442	0.00457053	0.231884
ANGPTL2	-1.59838	2.09323	-15.122	2.94288e-06	0.00062755	5.5048
PCDHGA2	-1.59635	-0.584331	-4.74036	0.00266616	0.0136796	-1.7808
SORCS1	-1.59427	2.47112	-8.97194	7.29766e-05	0.00186462	2.15948
GMPR	-1.5923	4.27473	-11.069	2.03909e-05	0.00111946	3.52109
KCNK2	-1.59199	1.71145	-10.879	2.26738e-05	0.0011728	3.40909
TMEM132E	-1.58923	5.55902	-14.1288	4.49991e-06	0.000759946	5.08074
RUNX3	-1.58498	4.55452	-15.53	2.49072e-06	0.000581094	5.66934
WWC3	-1.58299	5.27639	-18.1711	9.27452e-07	0.000409485	6.61701
CXCL8	-1.58156	2.65703	-9.182	6.3505e-05	0.00176269	2.30943
OAS3	-1.57348	4.45409	-18.2334	9.07657e-07	0.000409485	6.63716
CENPVP3	-1.57263	-0.368016	-4.38719	0.00394915	0.0177144	-2.21139
CPQ	-1.57149	2.00702	-12.3365	1.04549e-05	0.000919795	4.2193
FGD5	-1.56776	0.568505	-4.31878	0.00427034	0.0187399	-2.29693
DUSP6	-1.56578	1.74508	-8.30652	0.000115577	0.00228001	1.66143
IFI6	-1.5632	4.09808	-9.81743	4.2393e-05	0.00151288	2.74346
CRLF1	-1.56218	3.55979	-11.1296	1.97186e-05	0.00110777	3.55641
RINL	-1.55958	3.09469	-11.0702	2.03772e-05	0.00111946	3.5218
MSC	-1.5556	1.98512	-5.13586	0.0017534	0.0104417	-1.32041
PDGFD	-1.55559	2.87252	-11.9066	1.30167e-05	0.000955786	3.9916
KCNJ3	-1.55287	1.02321	-6.69731	0.000405301	0.0044406	0.29028
LYPD5	-1.5528	1.01846	-7.30252	0.000246285	0.00337218	0.836328
NOTUM	-1.54903	1.52958	-14.3352	4.11031e-06	0.000726023	5.17177
NXPH2	-1.54704	0.244217	-5.87001	0.000850173	0.00678036	-0.524067
PCSK9	-1.54439	-0.0360738	-8.25782	0.000119679	0.00232635	1.62354
CPNE4	-1.54277	-0.683689	-6.79032	0.000374581	0.00422012	0.376789
MGMT	-1.54066	2.85822	-8.35414	0.000111721	0.0022635	1.69829
PAMR1	-1.54008	-0.0670932	-3.35215	0.013905	0.0424038	-3.57841
ASTN1	-1.54001	3.71639	-13.3879	6.29435e-06	0.000830561	4.74073
FAM101A	-1.53996	0.247755	-7.10528	0.000288613	0.00368022	0.662667
PLXNA4	-1.53708	3.25236	-17.6463	1.1157e-06	0.0004296	6.44347
IGF2	-1.53383	2.7941	-10.8325	2.32762e-05	0.00117754	3.38138
ARX	-1.53087	0.685009	-7.86671	0.000159399	0.00270423	1.31158
KCNK6	-1.52889	1.65865	-7.60025	0.000195112	0.00297794	1.09098
GBGT1	-1.5268	3.78856	-12.2772	1.07714e-05	0.000919795	4.18839
RIPPLY3	-1.52551	2.93489	-12.426	9.99747e-06	0.000910711	4.2656
LIPH	-1.52486	1.94873	-6.2612	0.000593443	0.00550415	-0.128654
TMSB4X	-1.52242	8.41493	-12.619	9.08705e-06	0.000879398	4.36422
INPP5D	-1.52224	2.31016	-15.1649	2.89111e-06	0.00062755	5.52236
COL12A1	-1.51854	4.95502	-12.6853	8.79689e-06	0.000871664	4.39768
WNT7B	-1.51832	2.03989	-10.6556	2.57429e-05	0.00124208	3.27476
IGFBP5	-1.51814	6.71959	-16.3699	1.78953e-06	0.000501213	5.99178
C17orf82	-1.51118	0.435846	-3.39434	0.0131678	0.0407984	-3.51983
CSRP1	-1.51117	5.27824	-14.0165	4.72955e-06	0.000768053	5.03058
KCNJ2-AS1	-1.51097	0.340924	-6.05014	0.000718926	0.0061413	-0.339599
FGF13-AS1	-1.50845	-0.772151	-8.58354	9.50875e-05	0.00209947	1.87317
MCHR1	-1.50623	-0.813428	-6.84306	0.000358342	0.00412471	0.425417
NECTIN4	-1.50503	2.22879	-6.77396	0.000379786	0.00426457	0.361646
ANKRD1	-1.50458	0.902345	-11.3186	1.77813e-05	0.00106426	3.6652
PCDHAC2	-1.50372	2.42432	-8.77262	8.34867e-05	0.00198879	2.01405
VSTM2B	-1.50315	1.75837	-13.387	6.29677e-06	0.000830561	4.74034
NPR1	-1.50214	0.401332	-4.75131	0.00263465	0.0135728	-1.76776
PODN	-1.50191	0.533912	-11.0262	2.08808e-05	0.00112914	3.49606
SLCO3A1	-1.49934	3.97453	-15.6565	2.36716e-06	0.000564125	5.71928
FGF14-AS2	-1.49847	0.577742	-7.14511	0.000279436	0.0036154	0.698065
PCDHGB5	-1.49765	2.97712	-8.66013	9.01797e-05	0.00205361	1.93058
FAM162B	-1.49697	1.43427	-9.1798	6.35968e-05	0.00176269	2.30787
RP11-849I19.1	-1.49263	2.03671	-8.41267	0.00010718	0.00222158	1.74334
PRR36	-1.49082	3.09291	-10.31	3.14813e-05	0.00134911	3.06106
NDST4	-1.48544	0.876917	-6.74423	0.00038946	0.00433485	0.334041
CDH11	-1.48507	4.49977	-13.2812	6.61541e-06	0.000844619	4.68999
TLX2	-1.48426	1.1091	-6.97029	0.000322363	0.00389539	0.54146
CASP4	-1.48321	1.37367	-9.89234	4.04831e-05	0.00150061	2.79278
SERPINF2	-1.48283	-0.71366	-9.51492	5.1234e-05	0.00163122	2.5404
ZSCAN18	-1.48127	4.97889	-15.1094	2.9582e-06	0.00062755	5.49966
ODF3L1	-1.48047	-0.697634	-4.77425	0.00256995	0.0133445	-1.74047
AC090587.4	-1.4802	0.303072	-6.08506	0.000696235	0.0060341	-0.304323
ADAMTS8	-1.47864	3.31868	-12.4292	9.98178e-06	0.000910711	4.26723
ADRA1B	-1.47747	2.12601	-7.66002	0.000186366	0.00291422	1.14105
PIEZO2	-1.47728	4.21453	-16.0002	2.06567e-06	0.000524498	5.85244
NXPH3	-1.47494	2.12555	-6.55819	0.000456748	0.00476769	0.159056
RBM24	-1.47445	2.24407	-10.4946	2.82522e-05	0.00128018	3.1761
SLIT3	-1.47382	2.47765	-13.7877	5.24049e-06	0.00080366	4.92689
PDZRN4	-1.47324	-0.29061	-8.09452	0.0001347	0.00247166	1.49495
NPTXR	-1.47233	4.82674	-15.8449	2.19603e-06	0.000537446	5.79273
CCL20	-1.47203	2.00772	-5.79734	0.000910642	0.00704144	-0.599666
HLA-DPB1	-1.47161	4.06987	-14.0483	4.66314e-06	0.000768053	5.04484
RHOD	-1.46781	2.45175	-6.28369	0.000581603	0.00546949	-0.1065
SP6	-1.46451	2.46885	-12.4259	9.99795e-06	0.000910711	4.26555
DENND2A	-1.46422	3.18378	-16.32	1.82422e-06	0.000501213	5.97319
EVX1	-1.46353	-0.913068	-4.68731	0.002825	0.0142076	-1.8443
NEFL	-1.46267	6.36244	-13.1908	6.90232e-06	0.000844619	4.64662
C2CD4C	-1.4626	3.23045	-16.1396	1.95612e-06	0.000513383	5.90546
CTB-92J24.2	-1.46214	0.241963	-3.67596	0.00921634	0.0318604	-3.13459
ADGRF5	-1.46136	-0.0374291	-7.66308	0.000185931	0.00291421	1.14361
THBD	-1.46135	1.05223	-6.19296	0.000631075	0.00568968	-0.196259
B3GAT1	-1.46091	3.70829	-14.4166	3.96748e-06	0.000726023	5.20724
SLFN12	-1.46052	2.63119	-13.0002	7.55547e-06	0.000847849	4.55404
PPP1R1A	-1.45928	2.802	-8.29384	0.000116629	0.00228898	1.65159
P3H2	-1.45912	3.8594	-13.7017	5.44879e-06	0.000825979	4.88739
DOC2B	-1.4583	1.12212	-6.26855	0.000589544	0.00550032	-0.121408
APCDD1	-1.45795	4.43496	-16.3896	1.77606e-06	0.000501213	5.99909
SCUBE2	-1.45656	1.80651	-6.80494	0.000369999	0.00419395	0.390294
FADS2	-1.45625	6.85443	-14.6281	3.62231e-06	0.000681296	5.29828
GAD2	-1.45455	-0.324955	-4.80954	0.00247385	0.012997	-1.69863
RP11-456K23.1	-1.45386	0.563014	-6.50901	0.000476683	0.00489131	0.11213
ACTA2	-1.45278	2.34213	-11.6805	1.465e-05	0.000993024	3.86822
MAP1LC3A	-1.45195	4.39622	-9.97404	3.85115e-05	0.00147601	2.84614
COL4A4	-1.45143	4.72563	-16.484	1.71309e-06	0.000501213	6.03397
RP11-44F21.5	-1.45132	-0.586003	-7.54972	0.000202871	0.00303485	1.04838
GFRA3	-1.4487	1.82316	-12.1322	1.15919e-05	0.000930696	4.11222
RP11-277P12.20	-1.44776	3.63478	-7.11153	0.00028715	0.00366848	0.668234
SYT9	-1.44671	4.16966	-12.0282	1.22256e-05	0.000950893	4.05688
KCNA2	-1.44531	1.17547	-5.6609	0.00103778	0.00760476	-0.743465
GSDMD	-1.44499	3.08972	-11.0954	2.00943e-05	0.00111304	3.53653
ERVMER34-1	-1.44317	2.28758	-12.9929	7.58196e-06	0.000847849	4.55045
HRH1	-1.4428	-0.382958	-3.88785	0.00710255	0.0266558	-2.85184
NPBWR1	-1.44259	-0.328464	-6.4074	0.000521079	0.00515571	0.0142846
SHROOM4	-1.44252	0.173368	-3.92629	0.0067797	0.0258352	-2.80124
LCK	-1.4416	-0.327175	-3.60599	0.0100594	0.0338873	-3.22933
CYP4X1	-1.44022	3.71213	-14.3456	4.09181e-06	0.000726023	5.1763
SUSD4	-1.43938	2.28728	-6.56622	0.000453585	0.00475164	0.166691
KCNS3	-1.43915	3.51006	-7.90152	0.000155309	0.00266003	1.33991
ASB9	-1.43876	0.818974	-4.41234	0.0038379	0.0173738	-2.18011
THNSL2	-1.43839	0.910628	-3.58793	0.0102904	0.034346	-3.25388
TNFAIP8L3	-1.43801	1.89812	-6.33852	0.000553842	0.00531421	-0.052734
CLIP3	-1.43725	4.94021	-11.3956	1.70552e-05	0.00105055	3.70898
CTD-2342J14.6	-1.43657	-0.606796	-3.68271	0.00913915	0.0316734	-3.12548
ABCG1	-1.43493	1.83117	-13.7795	5.25997e-06	0.00080366	4.92313
DLGAP3	-1.43421	1.52807	-5.69323	0.00100593	0.0074466	-0.709169
MAN1C1	-1.43397	3.19237	-11.2455	1.8504e-05	0.00108042	3.62333
KRT17	-1.43138	3.10523	-8.95423	7.38464e-05	0.0018749	2.14668
MSC-AS1	-1.43127	0.749604	-6.109	0.000681142	0.00594843	-0.280219
FAIM2	-1.4303	0.196311	-6.2274	0.000611754	0.00558272	-0.162067
AVPR1A	-1.43022	2.50442	-10.9009	2.23962e-05	0.00117251	3.42211
CD247	-1.42773	-0.520784	-5.01151	0.00199575	0.0113753	-1.46272
WIF1	-1.42579	0.927911	-7.77295	0.000171038	0.00279959	1.23472
TNFSF12	-1.4257	1.44499	-8.60754	9.35176e-05	0.00207836	1.89121
ZKSCAN7	-1.42499	0.762365	-7.72477	0.000177395	0.00284231	1.19491
THBS1	-1.42336	2.36428	-6.84536	0.000357655	0.00412318	0.427525
RNF208	-1.42269	3.36988	-13.7954	5.22242e-06	0.00080366	4.93039
NOS1	-1.42238	-1.00922	-7.2051	0.000266237	0.00351402	0.751054
RBP7	-1.42201	3.4273	-8.43532	0.000105481	0.00219983	1.76068
CNTN4	-1.42127	2.85875	-11.1372	1.96365e-05	0.00110777	3.56081
PARM1	-1.4212	4.99408	-7.95789	0.000148939	0.00260586	1.38554
SLC45A1	-1.41991	0.243322	-4.12662	0.00533933	0.0218577	-2.54099
POM121L2	-1.41976	-0.59057	-6.61857	0.00043356	0.00461336	0.216278
CD1D	-1.41962	1.21822	-6.9628	0.000324364	0.00390418	0.534675
CD24	-1.41735	4.17251	-14.7239	3.47758e-06	0.000672763	5.33896
VAT1L	-1.41716	0.616721	-5.45663	0.00126743	0.00855041	-0.963424
IL20RA	-1.41529	2.86313	-9.66532	4.65988e-05	0.00158935	2.64214
TLX3	-1.41526	3.23414	-7.62747	0.000191071	0.00295467	1.11383
RND2	-1.41478	4.63689	-11.0011	2.1175e-05	0.0011349	3.4813
GRIN2A	-1.41475	0.599645	-6.68558	0.000409374	0.00446596	0.279302
HRH2	-1.41347	-0.296026	-4.66325	0.0029005	0.0144774	-1.87324
FOXE1	-1.41274	2.78463	-11.4725	1.63645e-05	0.00105055	3.75235
FAM174B	-1.41232	2.99442	-9.63556	4.74766e-05	0.00160464	2.62213
NTS	-1.41229	1.4021	-6.87015	0.000350314	0.00407322	0.450274
GATA5	-1.41187	0.639883	-7.66383	0.000185825	0.00291421	1.14423
UNC5D	-1.41161	1.05995	-8.63435	9.17985e-05	0.00206501	1.91131
TAL1	-1.40892	0.476403	-6.87408	0.000349166	0.0040692	0.453873
ZFP92	-1.40846	1.40652	-12.1915	1.1248e-05	0.000924587	4.14349
AC241585.1	-1.40845	2.66017	-5.04612	0.00192472	0.0110788	-1.4229
VMO1	-1.40579	-0.175221	-3.20772	0.016789	0.04842	-3.78055
B3GALT5	-1.4057	1.74513	-8.76527	8.39064e-05	0.00198879	2.00863
FEZF1	-1.40546	-0.174182	-5.91637	0.000813972	0.00660384	-0.476192
LINC01197	-1.40292	0.576276	-8.70738	8.72962e-05	0.00202002	1.96577
CARD11	-1.39952	4.75764	-14.7641	3.41875e-06	0.000672763	5.35596
GRHL3	-1.39919	1.86779	-11.804	1.37304e-05	0.000968867	3.93593
LGALS3BP	-1.39741	7.71685	-12.9434	7.7635e-06	0.000847849	4.52618
BASP1	-1.39731	7.93621	-10.1562	3.44997e-05	0.001407	2.96354
IRF5	-1.39543	3.36428	-14.7379	3.45697e-06	0.000672763	5.34488
FST	-1.39475	2.45904	-10.2429	3.276e-05	0.00137743	3.01868
SQRDL	-1.39455	1.1487	-7.59132	0.000196458	0.00298478	1.08347
CPXM1	-1.3936	2.48707	-8.00507	0.000143837	0.0025652	1.42351
SFRP5	-1.39339	1.04613	-5.19062	0.00165732	0.0101134	-1.25845
USH1G	-1.39303	0.21505	-6.93269	0.000332551	0.00396892	0.507344
PAPPA	-1.3926	1.91695	-14.1884	4.38319e-06	0.000753727	5.10719
EFEMP1	-1.39233	3.51777	-12.2032	1.11814e-05	0.000924587	4.14965
HSPA6	-1.3921	-0.281503	-8.27519	0.000118197	0.00230825	1.63708
EPHB3	-1.39145	2.32213	-7.62707	0.00019113	0.00295467	1.11349
FZD10-AS1	-1.3903	1.83223	-6.43052	0.00051058	0.00507904	0.0366534
CTD-2162K18.4	-1.39002	2.84009	-9.85207	4.14972e-05	0.00151287	2.76631
TMEM255A	-1.38931	4.61192	-11.8493	1.34101e-05	0.000955786	3.96056
IGFBP3	-1.3879	1.24565	-7.4496	0.000219308	0.00317973	0.963226
TLE2	-1.38515	4.22846	-8.72074	8.65004e-05	0.00202002	1.97568
SCIN	-1.38381	4.93056	-11.5122	1.60197e-05	0.00105055	3.77467
XKRX	-1.38208	0.155862	-9.40265	5.50403e-05	0.00167259	2.4634
RP11-320G10.1	-1.38036	-1.0704	-3.85009	0.00743641	0.0274797	-2.90177
SNPH	-1.37779	4.69081	-12.6559	8.92424e-06	0.00087574	4.38286
CTC-523E23.4	-1.37739	1.27863	-4.7342	0.00268408	0.0137473	-1.78815
ETV7	-1.37309	0.208979	-8.5888	9.47411e-05	0.00209455	1.87713
OSR1	-1.37291	2.21086	-6.94532	0.000329088	0.00393221	0.518823
NHLRC1	-1.37168	1.18845	-8.13318	0.000130959	0.00243906	1.52561
HSPA2	-1.37053	4.52487	-11.7389	1.42072e-05	0.000983928	3.90029
PPP2R2C	-1.3703	4.3748	-9.81516	4.24526e-05	0.00151288	2.74196
TLX1	-1.36961	4.34369	-10.5027	2.81198e-05	0.00128018	3.18108
HNMT	-1.36856	2.05389	-8.12987	0.000131274	0.00243906	1.52299
ASTN2	-1.36827	4.04816	-10.8304	2.33038e-05	0.00117754	3.38012
SLC16A12	-1.36711	-0.795381	-4.31252	0.00430116	0.0188214	-2.3048
GDNF	-1.36694	0.863037	-6.23601	0.000607027	0.00555536	-0.153538
WASIR2	-1.36582	1.17062	-5.64186	0.00105707	0.00767967	-0.763736
CCDC85A	-1.36346	-0.519098	-5.18359	0.00166931	0.0101579	-1.26638
C2orf72	-1.36299	3.80874	-11.1321	1.96914e-05	0.00110777	3.55787
LBH	-1.36274	5.3017	-10.035	3.71124e-05	0.00145163	2.88566
FBXL7	-1.36131	0.64215	-8.55696	9.68623e-05	0.00211049	1.85313
RP11-571M6.18	-1.3608	-1.23769	-8.90606	7.62731e-05	0.00190805	2.11175
MIR1199	-1.3608	2.61848	-9.59624	4.86655e-05	0.00161595	2.5956
TSTD1	-1.35978	4.4938	-12.5013	9.63059e-06	0.000906626	4.30425
RASL10B	-1.35939	6.08453	-7.97429	0.000147143	0.0025878	1.39876
SLC22A3	-1.3586	0.564456	-4.5606	0.00324902	0.0155948	-1.99765
NFATC2	-1.35763	2.32171	-6.46603	0.000494915	0.00501157	0.0708922
PTGR1	-1.35661	1.38638	-9.93465	3.94479e-05	0.0014901	2.82047
FOXA2	-1.35639	2.06381	-8.02161	0.000142095	0.00254755	1.43678
RP11-444D3.1	-1.35631	-0.0750856	-3.67401	0.00923872	0.0319214	-3.13722
MX1	-1.35537	1.43005	-5.95868	0.000782456	0.00645574	-0.43275
PRRX2	-1.3539	1.42424	-7.4345	0.000221916	0.00318942	0.9503
SPINT1	-1.35352	5.19452	-11.1918	1.90552e-05	0.00110276	3.59244
CRTAC1	-1.35301	3.29717	-13.1721	6.96326e-06	0.000846974	4.63763
NCMAP	-1.35145	-0.354286	-6.71798	0.000398234	0.00438875	0.309589
SNX19	-1.35143	6.46036	-15.0388	3.04621e-06	0.000631404	5.47062
BHLHE22	-1.3505	2.27155	-8.81025	8.13763e-05	0.00197315	2.04175
ECHDC3	-1.34829	2.50909	-10.4266	2.93963e-05	0.00131237	3.13393
LYPD6	-1.34826	3.59797	-10.4911	2.83104e-05	0.00128018	3.17391
MAGEH1	-1.34808	2.91055	-9.13376	6.5549e-05	0.0017777	2.27529
TRANK1	-1.34698	1.55675	-8.99867	7.16858e-05	0.00185261	2.17874
RRAS	-1.34475	3.91764	-7.86272	0.000159875	0.00270854	1.30833
PCP4L1	-1.34469	0.387821	-3.78006	0.0081021	0.029165	-2.99488
KHDC1	-1.3433	3.6081	-10.1659	3.43003e-05	0.001407	2.96972
CDC42EP5	-1.34252	-0.573377	-3.74771	0.00843164	0.0299636	-3.03814
HAND2-AS1	-1.34241	-0.551913	-4.89984	0.00224581	0.0122632	-1.59242
EGFLAM	-1.34215	3.39007	-12.5122	9.57845e-06	0.000906626	4.30986
ZIK1	-1.34198	4.4954	-9.86487	4.11717e-05	0.00150718	2.77474
PTPRD-AS1	-1.3399	0.6515	-12.2121	1.1131e-05	0.000924587	4.15434
RTN4RL1	-1.33805	2.92202	-13.1355	7.08499e-06	0.000847849	4.6199
DGKK	-1.33573	-0.131416	-10.1909	3.37903e-05	0.00139644	2.98569
MAN1A2P1	-1.33571	-0.502116	-8.16125	0.000128316	0.00241789	1.54778
TLE6	-1.33451	1.11563	-9.44157	5.36853e-05	0.00166155	2.49019
PTN	-1.33416	4.25168	-11.4462	1.65966e-05	0.00105055	3.73758
WFDC2	-1.33413	2.68966	-9.15461	6.46566e-05	0.00176537	2.29006
RP11-364B14.3	-1.33195	1.4241	-7.87099	0.00015889	0.00270086	1.31507
PTPN6	-1.33074	3.64974	-12.6582	8.91418e-06	0.00087574	4.38403
GJB2	-1.33036	3.12382	-9.59617	4.86676e-05	0.00161595	2.59555
MDGA1	-1.32837	5.5965	-12.7615	8.47601e-06	0.000865213	4.43594
LHX9	-1.32763	2.57891	-9.77977	4.33924e-05	0.00153259	2.71852
GRIA3	-1.32724	1.31516	-7.15386	0.000277466	0.00359989	0.705815
MAPK4	-1.32724	4.44441	-12.2402	1.0974e-05	0.000924587	4.16907
MT-TQ	-1.32679	-1.25892	-9.97989	3.83744e-05	0.00147388	2.84995
LTBR	-1.32673	0.997157	-4.66317	0.00290075	0.0144774	-1.87333
PRDM1	-1.32657	0.450997	-13.5146	5.93594e-06	0.000830561	4.80043
RP4-555D20.4	-1.32639	0.181731	-7.30609	0.000245588	0.00337218	0.839429
EDIL3	-1.32601	6.18614	-12.1464	1.15084e-05	0.000927657	4.11973
ACOT4	-1.32335	0.212693	-4.87792	0.00229891	0.0124561	-1.61809
FLT3	-1.32314	1.75703	-8.77026	8.36211e-05	0.00198879	2.01231
PTGER2	-1.32311	2.15881	-8.26805	0.000118804	0.00231377	1.63152
ARHGEF34P	-1.32226	2.30719	-10.4288	2.93583e-05	0.00131237	3.13531
C14orf169	-1.32219	4.37759	-9.13813	6.53607e-05	0.00177496	2.27839
PLAU	-1.32202	0.787601	-5.13269	0.00175915	0.0104561	-1.32401
ARHGEF35	-1.32163	1.33929	-5.17265	0.00168818	0.0102122	-1.27873
UBE2L6	-1.32127	2.471	-8.10042	0.000134121	0.00246776	1.49964
RPRM	-1.32091	5.92767	-10.7897	2.38471e-05	0.00119389	3.35575
SYT11	-1.31964	2.49778	-9.80274	4.27797e-05	0.00152186	2.73374
ZNF467	-1.31955	3.24433	-5.11285	0.00179563	0.0105939	-1.34658
LINC00887	-1.31951	0.157193	-7.79842	0.000167782	0.00276532	1.25569
TMBIM1	-1.31797	5.27762	-11.0377	2.07477e-05	0.00112687	3.5028
KLHDC9	-1.31732	3.19102	-13.5007	5.97397e-06	0.000830561	4.79393
CTSZ	-1.31671	6.43479	-9.39903	5.51684e-05	0.00167259	2.4609
PLBD1	-1.3144	1.43357	-7.99349	0.000145071	0.00257073	1.41421
CNR1	-1.31359	0.400396	-8.40999	0.000107384	0.00222354	1.74128
SGPP2	-1.31313	5.11337	-12.7325	8.59678e-06	0.000865213	4.42138
FLRT2	-1.31311	4.86422	-12.0856	1.18709e-05	0.000941929	4.0875
APOE	-1.31184	4.10558	-12.4387	9.93451e-06	0.000910711	4.27214
WNT10A	-1.31052	-0.490475	-3.78364	0.0080666	0.0290681	-2.99012
ICAM1	-1.30959	1.03177	-8.47928	0.000102269	0.00216724	1.79423
CADM4	-1.3087	6.35943	-11.9564	1.26855e-05	0.000955786	4.01845
MYCN	-1.30816	2.09665	-7.84792	0.000161657	0.00272432	1.29624
KCNA3	-1.30751	0.820887	-5.24149	0.00157335	0.00979627	-1.20127
PLAC9	-1.30727	-1.26919	-6.34997	0.000548237	0.00528393	-0.0415546
C6orf132	-1.30682	3.38668	-11.0401	2.07203e-05	0.00112687	3.50419
GPSM3	-1.30678	2.6907	-12.847	8.13237e-06	0.000861903	4.47851
HLA-DRB5	-1.30668	1.93626	-6.26464	0.000591614	0.00550053	-0.125262
RP11-46H11.12	-1.3065	-0.763668	-3.74054	0.00850665	0.0301128	-3.04774
LIMD2	-1.30446	6.28211	-10.3382	3.09628e-05	0.00134614	3.07873
AC068057.1	-1.30435	-1.10948	-4.47267	0.00358498	0.0166259	-2.10547
SELE	-1.3038	-0.719968	-3.68723	0.00908795	0.0315868	-3.1194
AKR1C1	-1.30275	0.502833	-12.7221	8.64024e-06	0.000865213	4.41618
C1R	-1.30272	3.35449	-10.8379	2.32053e-05	0.00117754	3.3846
RIMBP3	-1.30212	0.98053	-4.95737	0.00211286	0.0117475	-1.52538
ZNF718	-1.30193	2.2857	-9.51667	5.11771e-05	0.00163122	2.54159
NKAIN2	-1.30192	1.59602	-5.49162	0.00122431	0.00838978	-0.925341
RAB38	-1.30175	2.92886	-10.7784	2.40014e-05	0.00119789	3.34893
CLDN3	-1.30124	1.66369	-7.22366	0.000262297	0.00348133	0.767378
SPSB4	-1.30116	3.01506	-9.46638	5.28414e-05	0.00164962	2.50722
PCDHB15	-1.30091	-0.875924	-5.74352	0.000958557	0.00725524	-0.656089
TYMSOS	-1.30079	3.52166	-8.94113	7.44976e-05	0.00187703	2.1372
NTN4	-1.30047	3.57642	-11.3204	1.77637e-05	0.00106426	3.66624
PLA2R1	-1.2991	0.928118	-8.89694	7.67426e-05	0.00190996	2.10512
ABHD8	-1.29667	5.35765	-10.8362	2.32284e-05	0.00117754	3.38355
TMPRSS2	-1.29581	0.0341493	-5.37626	0.0013731	0.00904218	-1.05152
FZD10	-1.29536	1.63157	-10.9431	2.18727e-05	0.00114806	3.44709
FAM26E	-1.29535	1.15304	-4.28818	0.00442339	0.0191706	-2.33544
VAMP8	-1.29503	4.76501	-8.44987	0.000104405	0.00218862	1.77181
ADAMTSL1	-1.29449	0.655975	-10.2969	3.17272e-05	0.00135165	3.05278
LYNX1	-1.29373	0.470253	-8.44613	0.00010468	0.00219212	1.76895
C17orf50	-1.29335	-0.879368	-4.78016	0.00255358	0.0132852	-1.73345
ZNF610	-1.2933	0.445787	-6.26612	0.000590828	0.00550032	-0.123799
BARX2	-1.2933	3.14828	-9.47402	5.25848e-05	0.00164962	2.51245
BOK	-1.29322	2.25629	-5.58969	0.00111203	0.00790368	-0.819506
COL2A1	-1.29067	5.8287	-13.4738	6.04862e-06	0.000830561	4.78129
NTN3	-1.29022	1.53932	-6.5144	0.00047445	0.00487727	0.11729
GALR1	-1.28974	0.545417	-5.90606	0.000821866	0.00663196	-0.48681
SHISA4	-1.28938	2.14966	-9.15672	6.4567e-05	0.00176537	2.29156
SOX3	-1.28828	2.84834	-9.2338	6.13914e-05	0.00174934	2.34589
MAOA	-1.28666	4.60384	-11.1558	1.94368e-05	0.00110777	3.57158
NTRK3	-1.28657	1.90882	-7.5713	0.000199515	0.00301305	1.0666
MLKL	-1.28654	2.212	-7.03522	0.000305599	0.00378977	0.6
B3GNT7	-1.28555	1.01479	-6.65805	0.00041912	0.00452851	0.253471
LRRTM1	-1.28509	0.185274	-3.19007	0.0171835	0.0492241	-3.8054
CYP2S1	-1.28509	2.18782	-9.32752	5.77683e-05	0.00170312	2.41137
CRABP1	-1.28437	-0.68894	-5.19935	0.00164255	0.0100595	-1.24861
ROR2	-1.28436	4.52823	-11.7136	1.4397e-05	0.000987244	3.88643
RP11-532F12.5	-1.28422	0.52961	-6.21506	0.0006186	0.00561215	-0.174303
C1QL1	-1.28326	4.50891	-9.56989	4.94812e-05	0.00162342	2.57776
LIMCH1	-1.28198	3.90424	-12.7206	8.64659e-06	0.000865213	4.41543
NR2E1	-1.28136	1.16538	-7.4024	0.000227579	0.00322136	0.922741
HIST1H2AE	-1.28094	0.10759	-6.54846	0.000460616	0.00479329	0.149794
RP11-703I16.1	-1.2806	-0.479449	-4.77589	0.00256538	0.0133309	-1.73851
RP11-25K19.1	-1.28027	-0.0402418	-6.29281	0.000576879	0.00544777	-0.0975336
PTGER4	-1.27908	3.51483	-9.37176	5.61435e-05	0.00168641	2.44206
KDR	-1.27869	1.80747	-13.5532	5.83152e-06	0.000830561	4.81847
LYPD6B	-1.27797	3.16022	-7.40989	0.000226243	0.00321376	0.92918
PARD6A	-1.27715	2.3526	-6.06548	0.000708859	0.00610647	-0.324088
FILIP1	-1.27686	1.79392	-7.02978	0.000306965	0.00379744	0.595112
RGS3	-1.27597	3.56909	-10.074	3.62478e-05	0.00143809	2.91082
GJB6	-1.27591	-1.17339	-4.66371	0.00289905	0.0144774	-1.87268
HMX2	-1.27457	1.37476	-7.15071	0.000278173	0.00360365	0.703029
RP11-573G6.4	-1.27452	0.0739993	-5.52416	0.0011857	0.00822297	-0.890083
LDLRAD4	-1.27447	4.23796	-12.9991	7.5592e-06	0.000847849	4.55354
IGFBPL1	-1.27394	1.90428	-6.33022	0.000557949	0.00533346	-0.060855
TRIL	-1.27388	0.519041	-7.96683	0.000147957	0.00259441	1.39275
CASC15	-1.27285	0.260006	-4.69387	0.0028048	0.0141515	-1.83643
TCF15	-1.27267	-1.12425	-4.06325	0.00575454	0.0230057	-2.62268
IRF6	-1.27265	4.16027	-11.7259	1.4304e-05	0.000984936	3.8932
LGI3	-1.27234	0.435306	-7.48305	0.000213652	0.00312354	0.991791
SLFN11	-1.27216	7.02443	-12.4115	1.00699e-05	0.000911091	4.25813
THSD4	-1.27182	4.04927	-13.1476	7.04439e-06	0.000847849	4.62578
ZNF793-AS1	-1.27174	-0.0244611	-7.98511	0.000145971	0.00257835	1.40747
IRS1	-1.27063	5.17258	-10.7375	2.45657e-05	0.00121117	3.32433
SERPINE1	-1.27004	-0.111393	-3.76414	0.00826248	0.0295564	-3.01615
CTC-359D24.3	-1.26989	0.178208	-3.56323	0.0106159	0.0351265	-3.28754
NOL4	-1.26921	2.27263	-9.21779	6.20358e-05	0.00174934	2.33465
INHBB	-1.26878	3.00697	-12.8877	7.97413e-06	0.000861588	4.49869
GPR143	-1.26853	-0.321907	-5.87729	0.000844367	0.00675399	-0.516527
ISG15	-1.26813	3.28619	-6.99274	0.000316452	0.00387467	0.561751
ETV4	-1.26787	2.07422	-9.89508	4.0415e-05	0.00150061	2.79458
FBXO2	-1.2675	2.26719	-9.21428	6.21782e-05	0.00174934	2.33218
ADAMTS2	-1.26739	4.38523	-11.2396	1.85629e-05	0.00108042	3.61999
CXCL6	-1.26694	0.0439661	-5.86192	0.000856669	0.00680423	-0.532441
MATN2	-1.26523	3.02863	-13.613	5.67379e-06	0.00082915	4.84633
ZNF69	-1.26407	-0.68517	-5.41713	0.00131816	0.00879626	-1.0066
CDKN1A	-1.26262	7.53603	-10.156	3.45043e-05	0.001407	2.9634
PAQR7	-1.26188	2.3233	-10.9552	2.17251e-05	0.00114806	3.45424
PROM1	-1.26164	1.54858	-8.71743	8.66965e-05	0.00202002	1.97323
SHROOM2	-1.26125	3.81903	-11.4704	1.63824e-05	0.00105055	3.7512
HRAT92	-1.25937	0.806677	-6.32299	0.00056155	0.00535624	-0.0679275
HIST2H3DP1	-1.25842	-0.799465	-4.43214	0.00375277	0.017115	-2.15556
CTD-3157E16.2	-1.25839	2.06946	-10.5813	2.68674e-05	0.00125462	3.22943
WSCD1	-1.25838	5.36281	-8.56534	9.62984e-05	0.00210697	1.85946
NLRP1	-1.25566	4.62155	-11.396	1.70519e-05	0.00105055	3.70919
ALDH1A3	-1.25457	2.82588	-6.57371	0.000450659	0.00474071	0.173799
OVOL2	-1.25437	1.40327	-8.40837	0.000107507	0.0022236	1.74003
RP11-1149O23.3	-1.25371	1.42568	-6.00556	0.000749133	0.00629588	-0.384873
C1QL3	-1.25256	0.721491	-7.60709	0.000194087	0.00297771	1.09673
SDSL	-1.25254	4.08163	-7.39986	0.000228035	0.00322136	0.920554
LAMA2	-1.25156	3.15026	-11.7344	1.42409e-05	0.000983928	3.89782
PHLDA3	-1.25069	5.47708	-9.04947	6.93038e-05	0.00182353	2.21521
RP11-771K4.1	-1.25035	0.06224	-7.43392	0.000222017	0.00318942	0.949798
ADAMTS16	-1.24997	3.82177	-8.98445	7.23691e-05	0.00185988	2.1685
TMOD1	-1.24986	4.94308	-11.8967	1.30835e-05	0.000955786	3.98627
KCNK13	-1.24882	0.0384721	-5.92258	0.000809261	0.00658643	-0.469806
PCDHGC3	-1.24829	5.0261	-7.30232	0.000246325	0.00337218	0.83615
TNFSF15	-1.24717	0.544531	-5.55187	0.00115389	0.00807683	-0.860162
TRIB2	-1.24714	5.99584	-13.0308	7.44601e-06	0.000847849	4.569
LINC01224	-1.24659	0.494831	-6.65518	0.000420151	0.00453256	0.250774
BIRC3	-1.24579	1.2388	-3.7762	0.00814066	0.0292432	-3.00004
TMEM200B	-1.24558	3.21922	-10.1825	3.39605e-05	0.00139644	2.98033
MEIS3P1	-1.24443	2.54688	-12.3188	1.05479e-05	0.000919795	4.21012
HCN4	-1.24434	1.35289	-4.69207	0.00281033	0.0141653	-1.83859
ALDH1L1	-1.24375	1.47823	-8.94888	7.41114e-05	0.00187703	2.14281
AFF2	-1.24314	4.33884	-8.97487	7.28337e-05	0.00186462	2.16159
PAX7	-1.2429	3.24787	-7.81448	0.000165767	0.00274427	1.26887
LAD1	-1.24278	-0.904649	-10.1275	3.5099e-05	0.00141436	2.94518
RP11-53B2.2	-1.24143	-0.547587	-5.98557	0.00076314	0.00636558	-0.405252
TRIM67	-1.2401	-0.229883	-5.91226	0.000817111	0.00661264	-0.480427
LINC01134	-1.23863	0.735343	-4.37899	0.00398618	0.0178242	-2.2216
CECR7	-1.23817	3.53181	-12.111	1.17179e-05	0.000937107	4.10099
PAX2	-1.23814	3.0861	-6.128	0.00066943	0.00589394	-0.261143
CTNND2	-1.23798	2.25421	-12.8565	8.09494e-06	0.000861903	4.48325
ZBTB7C	-1.23794	3.17822	-8.12121	0.000132104	0.00243949	1.51613
CLCN4	-1.2379	3.30322	-11.3949	1.70618e-05	0.00105055	3.70858
IL32	-1.23762	2.28787	-3.95432	0.00655449	0.0252976	-2.76448
PIANP	-1.23756	2.73582	-8.73684	8.5552e-05	0.00200672	1.98761
DMRTA1	-1.23589	2.15179	-6.50129	0.0004799	0.00491837	0.104741
MEST	-1.23366	2.12518	-9.12611	6.58801e-05	0.00177846	2.26986
NPNT	-1.23322	4.89013	-7.88469	0.000157272	0.00268332	1.32622
S100A11	-1.23251	6.09457	-7.40359	0.000227367	0.00322136	0.923763
NRK	-1.23182	1.04145	-5.96181	0.000780178	0.00645004	-0.429542
CDH3	-1.23169	3.35517	-11.1554	1.94405e-05	0.00110777	3.57138
EPPK1	-1.2313	5.20321	-11.9476	1.27433e-05	0.000955786	4.01372
RP5-1031D4.3	-1.23104	-1.20006	-5.27238	0.00152469	0.00961835	-1.16672
FAM129A	-1.23031	5.41522	-12.7568	8.49571e-06	0.000865213	4.43355
HHAT	-1.22968	3.71529	-10.7378	2.45613e-05	0.00121117	3.32452
RAB17	-1.22934	1.26239	-12.3338	1.04688e-05	0.000919795	4.21792
L3MBTL4	-1.22931	3.74852	-10.3226	3.12481e-05	0.00134614	3.06897
TMEM176B	-1.22796	-1.03622	-4.43771	0.0037292	0.0170381	-2.14866
KCNH3	-1.22667	2.95964	-5.42971	0.00130177	0.00871417	-0.992835
ESYT3	-1.22639	0.941675	-3.90624	0.00694605	0.0262704	-2.82761
TLR3	-1.22625	-0.282363	-4.72543	0.00270983	0.0138373	-1.79863
ZNF542P	-1.22603	3.75744	-13.2292	6.77853e-06	0.000844619	4.66511
LPAR5	-1.2247	-0.371188	-3.97394	0.00640174	0.024845	-2.7388
MCTP2	-1.22442	3.38844	-9.00092	7.1578e-05	0.00185218	2.18037
COL14A1	-1.22374	5.58664	-10.0799	3.61181e-05	0.00143575	2.91465
CAMK1D	-1.22331	5.06349	-13.3448	6.42184e-06	0.000837825	4.72029
FREM1	-1.22326	2.01904	-6.23951	0.000605118	0.00555074	-0.150075
CORO2B	-1.22224	3.61614	-10.5047	2.80874e-05	0.00128018	3.18231
CDYL2	-1.22193	4.55407	-8.89086	7.70575e-05	0.0019112	2.1007
VLDLR	-1.22191	5.0978	-12.1471	1.15048e-05	0.000927657	4.12005
PCDHGB2	-1.22052	0.132693	-5.80543	0.000903668	0.0070169	-0.591207
FLG	-1.21995	0.429498	-8.60188	9.38848e-05	0.00208233	1.88697
PCDHGA4	-1.21989	-0.307812	-4.7503	0.00263753	0.0135808	-1.76896
GABRA5	-1.21952	-0.862148	-5.49069	0.00122543	0.00838978	-0.926351
IRF7	-1.21929	3.97838	-10.3837	3.01448e-05	0.00132827	3.1072
TXLNB	-1.21889	0.965936	-4.12268	0.00536416	0.0219204	-2.54606
BMP3	-1.21839	2.96817	-6.16559	0.000646923	0.00576863	-0.223532
IGFBP4	-1.21818	2.85864	-8.57222	9.5839e-05	0.00210462	1.86464
OASL	-1.21752	-0.885728	-3.9402	0.0066669	0.0255712	-2.78298
ZNF233	-1.21737	3.09691	-6.17233	0.000642977	0.00574353	-0.216804
MYD88	-1.21731	2.9011	-7.19461	0.000268492	0.00353002	0.74182
HIST2H2BE	-1.21675	2.34852	-11.791	1.38241e-05	0.000971658	3.92883
C1QL4	-1.21665	3.67349	-10.6015	2.65568e-05	0.00125162	3.24176
PSMB9	-1.21653	0.463129	-5.3034	0.00147753	0.00944103	-1.13216
FOXQ1	-1.21622	1.90373	-5.61892	0.00108085	0.00778006	-0.788213
FAM212B	-1.21592	4.20151	-12.9652	7.68285e-06	0.000847849	4.5369
TGFBI	-1.21542	-0.363036	-5.29373	0.00149205	0.00950097	-1.14292
SNCAIP	-1.21542	1.54549	-7.19229	0.000268995	0.00353366	0.739771
MOB3C	-1.2152	2.04165	-9.73708	4.45579e-05	0.00155249	2.69013
TRERF1	-1.21494	4.16621	-8.69237	8.82007e-05	0.00202672	1.95461
LRRC37A11P	-1.21399	0.0555167	-3.991	0.00627213	0.0245058	-2.71653
JPH4	-1.21353	0.405904	-6.64328	0.000424455	0.00455706	0.239582
OCIAD2	-1.21338	5.49954	-8.60163	9.39011e-05	0.00208233	1.88678
GNAO1	-1.21171	1.81178	-6.84596	0.000357474	0.00412318	0.428079
TENM4	-1.211	3.3251	-11.9357	1.28223e-05	0.000955786	4.00728
RCAN2	-1.21075	3.08707	-11.3248	1.77215e-05	0.00106426	3.66874
PDE1B	-1.21055	2.97693	-11.6689	1.47401e-05	0.000993024	3.8618
FRMPD4	-1.20995	3.39066	-11.5124	1.60185e-05	0.00105055	3.77474
BEAN1	-1.20903	0.749739	-3.18314	0.0173413	0.0495295	-3.81518
AC245100.1	-1.20837	2.26172	-6.16619	0.000646573	0.00576863	-0.222937
ZNF135	-1.2081	2.41894	-7.38747	0.00023027	0.00323599	0.909887
SLC40A1	-1.20672	3.73553	-14.1717	4.41557e-06	0.000753727	5.09979
AC084219.4	-1.20655	1.12392	-8.78945	8.25351e-05	0.00198407	2.02645
C1QTNF1	-1.20557	3.39536	-11.4049	1.69699e-05	0.00105055	3.71424
PKIB	-1.20556	4.0064	-11.3097	1.78672e-05	0.00106426	3.66014
RP1-95L4.4	-1.2054	0.87802	-3.83634	0.00756214	0.0277807	-2.91999
VASN	-1.20452	2.94393	-6.63115	0.000428897	0.00457949	0.228152
CALHM2	-1.20437	4.0964	-11.0945	2.0105e-05	0.00111304	3.53597
MAPK13	-1.204	4.75134	-13.2538	6.70072e-06	0.000844619	4.67691
RP11-1149O23.2	-1.20366	0.663633	-6.2521	0.000598312	0.00552433	-0.137639
LINC00665	-1.20361	5.77569	-12.9594	7.70417e-06	0.000847849	4.53405
ZNF385A	-1.20359	5.28347	-8.94613	7.42483e-05	0.00187703	2.14082
PTGES3P2	-1.20312	-1.12165	-5.81516	0.000895369	0.00698718	-0.581055
PTGER3	-1.20246	0.59629	-5.303	0.00147812	0.00944186	-1.1326
C5orf66-AS1	-1.20172	0.423705	-5.2943	0.0014912	0.00949849	-1.14229
ZNF677	-1.19978	3.93906	-9.19658	6.29019e-05	0.00175995	2.31971
MEIS3	-1.19856	5.54629	-9.99028	3.81326e-05	0.00146981	2.8567
FANCF	-1.1974	3.98825	-11.049	2.06185e-05	0.00112687	3.50939
PDGFB	-1.19715	1.58371	-7.24942	0.00025694	0.00343596	0.789969
KIF1A	-1.19668	7.27306	-10.8013	2.36915e-05	0.00119389	3.36267
MAT1A	-1.19668	-0.445323	-4.60807	0.00308234	0.0150617	-1.93992
PTPRE	-1.19628	1.77566	-8.54053	9.79779e-05	0.00211726	1.84071
SOCS1	-1.19627	-0.135212	-5.2499	0.00155992	0.00974974	-1.19184
SPRED3	-1.19591	3.0956	-6.51041	0.000476103	0.00488932	0.113468
NRG2	-1.19551	2.92671	-11.8901	1.31288e-05	0.000955786	3.98267
ULBP1	-1.19547	4.29078	-9.81598	4.24311e-05	0.00151288	2.7425
IRF4	-1.19526	0.893475	-7.0717	0.000296616	0.00372173	0.632696
C2CD2	-1.19523	4.14539	-10.7886	2.38625e-05	0.00119389	3.35507
FSTL4	-1.19503	1.68318	-5.70704	0.000992667	0.00739151	-0.694564
GRAMD2	-1.19501	0.699368	-5.06325	0.00189062	0.0109603	-1.40324
STUM	-1.19431	3.29009	-10.2289	3.30329e-05	0.00138065	3.00984
KCNIP3	-1.19421	2.96159	-8.99449	7.18857e-05	0.00185542	2.17574
UBE2Q2P6	-1.19398	-0.535494	-3.92967	0.00675209	0.0257665	-2.7968
CTC-523E23.11	-1.19357	1.68021	-8.65322	9.06104e-05	0.0020588	1.92542
IFI44	-1.19339	-0.882242	-5.73794	0.000963689	0.0072655	-0.661964
IL2RB	-1.19319	-0.683878	-4.55286	0.00327713	0.0156705	-2.0071
RP11-81A22.4	-1.19211	2.4057	-9.55217	5.00386e-05	0.00162342	2.56574
AC069513.4	-1.19144	0.213831	-3.32849	0.014338	0.0433275	-3.61136
ZNF528-AS1	-1.19027	2.40862	-8.6347	9.17762e-05	0.00206501	1.91158
TIMP2	-1.19001	5.98104	-12.3348	1.04636e-05	0.000919795	4.21844
RASL10A	-1.18914	0.800402	-10.2632	3.23668e-05	0.00136687	3.03154
RPS2P32	-1.18896	1.2944	-6.33132	0.000557402	0.00533326	-0.0597772
C15orf59-AS1	-1.18865	-0.842227	-3.32643	0.0143765	0.0434181	-3.61424
ECEL1	-1.18835	4.16973	-7.05156	0.000301539	0.00376087	0.614661
NALCN	-1.18783	2.55828	-8.76631	8.38467e-05	0.00198879	2.0094
AIFM2	-1.18773	4.70781	-7.92644	0.000152456	0.00263785	1.36012
CSDC2	-1.18733	3.38514	-10.5671	2.70899e-05	0.00125767	3.22068
IRX4	-1.18624	-0.318504	-3.92344	0.00680309	0.0258834	-2.80499
QPCT	-1.18599	5.74652	-10.4142	2.96106e-05	0.00131328	3.12621
ZNF442	-1.18574	0.618825	-5.07329	0.00187095	0.0108743	-1.39175
FBXL16	-1.18479	1.69932	-3.87325	0.00722964	0.0269806	-2.87112
LINC00526	-1.18393	0.698924	-5.2018	0.00163844	0.0100579	-1.24585
CDK5R2	-1.18322	0.826674	-5.95114	0.000787966	0.00648802	-0.440469
RSPO2	-1.18225	0.512713	-3.78587	0.00804446	0.0290231	-2.98713
PKP3	-1.18195	4.40839	-8.89919	7.66266e-05	0.00190996	2.10676
HMSD	-1.18122	1.81732	-11.1484	1.95161e-05	0.00110777	3.56729
EPHB6	-1.18104	3.54093	-8.3034	0.000115835	0.00228001	1.65902
L1CAM	-1.18099	1.7836	-8.33796	0.000113014	0.00227041	1.68579
GREM2	-1.18083	0.711354	-7.48496	0.000213335	0.0031221	0.993412
GABRB3	-1.18005	4.51897	-11.2611	1.83467e-05	0.0010771	3.6323
GATM	-1.17965	2.05467	-7.97807	0.000146732	0.00258506	1.4018
SLC16A5	-1.17939	0.626325	-4.80944	0.00247413	0.012997	-1.69875
KISS1R	-1.17893	-0.316953	-4.87532	0.00230532	0.0124722	-1.62115
TMEM200C	-1.17867	4.3731	-6.16206	0.000648997	0.00577952	-0.227053
A4GALT	-1.17782	2.22413	-11.0241	2.09057e-05	0.00112914	3.4948
TRABD2A	-1.17754	3.28372	-10.2893	3.18697e-05	0.00135165	3.04801
PLEKHG4B	-1.17736	1.98277	-4.81278	0.00246525	0.0129766	-1.6948
BAALC	-1.17577	1.22714	-5.736	0.000965479	0.0072655	-0.664006
RHBDL3	-1.1752	4.45448	-11.2627	1.83305e-05	0.0010771	3.63323
NCKAP1L	-1.1749	0.458819	-6.80846	0.000368905	0.00418733	0.393544
SOWAHB	-1.17488	2.5042	-9.43508	5.39085e-05	0.00166168	2.48573
FAM20C	-1.17354	4.2993	-9.05112	6.92282e-05	0.00182353	2.21639
LHFPL4	-1.17306	3.66069	-9.84464	4.16875e-05	0.00151287	2.76142
PLD5	-1.173	-0.778142	-7.09277	0.000291565	0.00369467	0.651518
NHLH2	-1.17258	3.04392	-10.9481	2.18106e-05	0.00114806	3.45009
KRT8	-1.17212	8.86385	-8.77585	8.33032e-05	0.00198879	2.01643
DTX3L	-1.17119	3.48627	-11.453	1.65362e-05	0.00105055	3.7414
TMEM130	-1.17077	0.669078	-6.56886	0.000452552	0.00474808	0.169194
RP11-501C14.5	-1.17058	0.700771	-4.07772	0.00565669	0.0227488	-2.60398
TNFRSF10A	-1.17008	4.15594	-5.79194	0.000915322	0.00706687	-0.605305
TMEM178B	-1.16996	4.65602	-11.3591	1.73954e-05	0.0010558	3.68825
DLX3	-1.16873	0.656608	-6.32174	0.000562174	0.00535873	-0.0691489
TNC	-1.16792	7.10593	-11.7824	1.38868e-05	0.000972702	3.92411
PDGFA	-1.16786	3.402	-8.83603	7.99657e-05	0.00195704	2.06066
ZNF578	-1.1676	0.578859	-7.74367	0.00017487	0.00282363	1.21055
CTD-2630F21.1	-1.16711	2.20091	-10.0297	3.72323e-05	0.00145163	2.88222
ADORA1	-1.16704	2.40913	-9.1711	6.39603e-05	0.00176269	2.30173
SLC2A3	-1.16649	5.40924	-12.8953	7.94519e-06	0.000861588	4.50243
CYP1B1-AS1	-1.16621	0.72052	-3.79336	0.00797085	0.028851	-2.97715
BHLHA15	-1.165	0.461569	-3.78847	0.00801878	0.0289475	-2.98366
FGF19	-1.16491	-0.984088	-5.15265	0.00172328	0.0103382	-1.30137
PSMD5-AS1	-1.16466	1.54161	-6.68621	0.000409153	0.00446595	0.279895
SFRP1	-1.16466	3.74088	-11.3776	1.7222e-05	0.00105299	3.69877
AC016757.3	-1.16426	-0.331409	-4.89554	0.00225612	0.0122931	-1.59745
CCDC149	-1.16408	1.63221	-7.47741	0.000214595	0.00312926	0.986976
CDH7	-1.16399	4.19641	-8.63101	9.20106e-05	0.00206514	1.90881
SMIM3	-1.16351	3.17697	-6.27506	0.000586111	0.00548396	-0.114988
GSTT2B	-1.16292	1.26338	-6.33906	0.000553578	0.00531419	-0.0522103
LNX1	-1.16179	2.87724	-10.1393	3.485e-05	0.00140886	2.95277
FOXO6	-1.16176	3.55772	-12.3894	1.01818e-05	0.000915149	4.2467
KB-1732A1.1	-1.16167	1.05364	-6.97217	0.000321863	0.00389539	0.543162
RP11-553A21.3	-1.16093	0.808373	-10.084	3.60299e-05	0.00143575	2.91725
GADD45G	-1.16073	2.91469	-11.1453	1.95493e-05	0.00110777	3.5655
THAP8	-1.16062	3.2581	-9.46818	5.27808e-05	0.00164962	2.50845
CYS1	-1.1603	1.97555	-5.10261	0.00181479	0.0106431	-1.35825
HIST2H4A	-1.16006	-0.0800195	-5.42458	0.00130842	0.00874277	-0.998446
SETBP1	-1.15969	4.87596	-10.7118	2.49284e-05	0.00121727	3.30882
JAG1	-1.1588	5.49568	-12.7271	8.61909e-06	0.000865213	4.41871
TRIM58	-1.15761	2.6648	-7.25408	0.000255984	0.00342984	0.79405
TOB2P1	-1.15742	1.84269	-5.31211	0.00146458	0.00938878	-1.12248
LMCD1	-1.15715	4.72682	-9.67706	4.62577e-05	0.00158749	2.65001
LINC00936	-1.15583	2.02193	-7.47804	0.000214488	0.00312926	0.98752
CENPBD1	-1.15511	2.75508	-8.98804	7.21956e-05	0.00185897	2.17109
CXCL16	-1.15486	5.24454	-11.6733	1.47058e-05	0.000993024	3.86424
RP11-284N8.3	-1.15407	0.208706	-9.06482	6.86018e-05	0.00181446	2.2262
PLP2	-1.15334	6.27044	-9.48554	5.22001e-05	0.00164802	2.52033
STAT5A	-1.15287	1.67202	-4.81315	0.00246426	0.0129747	-1.69436
KIAA1211L	-1.15275	1.5435	-12.0197	1.22788e-05	0.000950893	4.05237
RP11-879F14.2	-1.15135	-0.230841	-5.66279	0.00103589	0.00760186	-0.741457
TOX3	-1.15127	3.2054	-8.94481	7.43137e-05	0.00187703	2.13987
HMX3	-1.15038	1.84775	-5.86524	0.000853998	0.006796	-0.529006
IGSF9	-1.14956	1.89573	-9.87609	4.08889e-05	0.00150467	2.78211
NRG3	-1.14936	2.32413	-11.8855	1.31598e-05	0.000955786	3.9802
PPP1R3C	-1.14914	-0.376486	-3.5088	0.0113739	0.0367552	-3.36201
PEG10	-1.14781	7.71997	-10.5902	2.67298e-05	0.00125269	3.23488
SNAP91	-1.14728	3.56628	-10.6175	2.63129e-05	0.00124726	3.25154
NOTCH4	-1.14718	1.86579	-9.31031	5.84148e-05	0.00170721	2.3994
MMP15	-1.14711	6.7557	-11.1175	1.98508e-05	0.00110777	3.54938
RP11-398K22.12	-1.14686	2.65288	-10.9753	2.14823e-05	0.00114533	3.4661
SLC35D2	-1.14591	3.86263	-9.42683	5.41938e-05	0.00166794	2.48006
CH17-472G23.2	-1.14525	2.36307	-5.39286	0.00135048	0.00893925	-1.03325
ZNF853	-1.14495	4.85962	-9.26198	6.02751e-05	0.00173916	2.36565
SEMA5A	-1.14392	3.82785	-7.8063	0.00016679	0.00275631	1.26216
GAS7	-1.14354	4.30327	-12.9944	7.57634e-06	0.000847849	4.55121
HID1	-1.14336	5.10541	-11.9442	1.27659e-05	0.000955786	4.01187
SLC10A4	-1.14312	2.91858	-8.00554	0.000143787	0.0025652	1.42389
KRBA2	-1.14253	0.729889	-5.53801	0.00116968	0.00814522	-0.875113
RAB26	-1.14219	2.8967	-3.88541	0.00712366	0.0267029	-2.85507
ALOX12B	-1.1419	0.850491	-6.36767	0.000539703	0.00524212	-0.0243099
RP11-806L2.5	-1.14181	-1.00825	-3.43861	0.0124397	0.0391399	-3.45859
TCEAL7	-1.14156	1.76612	-6.03173	0.000731233	0.00619733	-0.358269
LINC00667	-1.14143	3.58822	-9.17315	6.38744e-05	0.00176269	2.30318
SCARA3	-1.14047	4.8449	-11.1703	1.92818e-05	0.00110777	3.58
FCGRT	-1.14043	5.51228	-8.31287	0.000115054	0.00228001	1.66636
SOX9-AS1	-1.14029	-0.521097	-5.19559	0.00164891	0.010082	-1.25285
RAG1	-1.13978	-0.0888945	-7.15702	0.000276757	0.00359899	0.708616
COL22A1	-1.13844	-0.0813705	-11.004	2.114e-05	0.0011349	3.48304
PERM1	-1.13619	-0.0417434	-3.37547	0.0134921	0.0415728	-3.546
VGLL2	-1.13553	0.788289	-7.49674	0.000211387	0.00310927	1.00344
LZTS1	-1.13529	1.64963	-8.12291	0.000131941	0.00243949	1.51747
PDE4B	-1.13474	0.886361	-8.78984	8.25137e-05	0.00198407	2.02673
LMCD1-AS1	-1.13445	-0.591148	-3.3644	0.0136865	0.0419265	-3.56139
PARP12	-1.13444	3.60698	-10.995	2.12471e-05	0.00113577	3.47772
RP11-420L9.5	-1.13354	2.29717	-7.32725	0.000241495	0.00333253	0.857819
WNT4	-1.13318	0.515681	-5.60668	0.00109379	0.00782603	-0.801304
CTD-3220F14.3	-1.13315	-0.389599	-4.10476	0.00547866	0.0222354	-2.5691
TMEM221	-1.13286	0.928348	-4.61456	0.0030603	0.0149864	-1.93205
ITGA8	-1.13264	4.09384	-7.971	0.000147501	0.00259144	1.39611
FIBCD1	-1.13255	1.59258	-9.60185	4.84938e-05	0.00161595	2.59939
PTPRB	-1.13249	1.85405	-7.21736	0.000263628	0.0034932	0.761839
CTC-492K19.7	-1.13245	-0.992457	-3.84767	0.00745833	0.0275407	-2.90497
BMF	-1.13231	5.34795	-8.31355	0.000114998	0.00228001	1.66689
FAM111A	-1.13221	2.48506	-4.66217	0.00290395	0.0144827	-1.87454
RP11-680F8.1	-1.13163	1.00585	-5.00029	0.00201941	0.0114646	-1.47567
HAND2	-1.13139	2.57397	-10.2398	3.28203e-05	0.00137743	3.01672
CCDC169	-1.13068	0.586982	-5.63983	0.00105915	0.00768103	-0.765897
WNT16	-1.13034	1.18309	-4.86678	0.00232644	0.0125223	-1.63117
NTNG2	-1.13032	3.52499	-9.28606	5.93398e-05	0.00171705	2.38249
STAC	-1.12998	3.25255	-9.5555	4.99335e-05	0.00162342	2.568
PDGFRA	-1.12933	1.03288	-5.61413	0.00108589	0.00779423	-0.793329
RYR1	-1.12919	3.21913	-12.3562	1.0352e-05	0.000919795	4.22955
FAM111B	-1.12822	4.69935	-4.06235	0.00576071	0.0230168	-2.62385
RIMBP3B	-1.12789	-0.658931	-6.08612	0.000695554	0.0060341	-0.303247
WI2-1896O14.1	-1.12736	0.507743	-8.85575	7.89058e-05	0.00193857	2.07508
GRIA4	-1.12696	-0.23488	-8.05334	0.000138821	0.00250656	1.46215
NKILA	-1.12674	1.32438	-5.01981	0.00197845	0.0112952	-1.45316
RGS6	-1.1266	-0.733677	-5.61823	0.00108158	0.00778255	-0.788954
DMRT3	-1.12653	2.78872	-6.89187	0.000344025	0.00403632	0.470143
ZNF329	-1.12653	4.16639	-8.70889	8.72057e-05	0.00202002	1.96689
ADGRG2	-1.12614	3.82196	-9.21674	6.20785e-05	0.00174934	2.33391
SAMD14	-1.12605	2.26029	-5.38214	0.00136504	0.00900261	-1.04505
FBLL1	-1.12552	1.16206	-5.73763	0.000963974	0.0072655	-0.662289
PLEKHA2	-1.12544	3.7717	-6.04016	0.000725566	0.00617668	-0.349712
NAV2	-1.12498	4.53708	-10.8722	2.2761e-05	0.0011728	3.40504
GTF2IRD1P1	-1.12463	-0.889628	-5.89284	0.000832121	0.00668362	-0.500453
GPR37	-1.1244	3.91569	-12.5951	9.19466e-06	0.000880996	4.35208
CYP7B1	-1.12381	1.47775	-6.82383	0.000364171	0.00414653	0.407715
OLIG1	-1.1236	1.68463	-3.96685	0.00645652	0.0249955	-2.74808
SPINT2	-1.12338	7.26406	-7.79677	0.000167991	0.00276532	1.25433
MEIG1	-1.12313	-1.36075	-3.80241	0.00788276	0.0285729	-2.96509
STRA6	-1.12295	4.28851	-5.45094	0.00127459	0.00859018	-0.969625
NKX2-3	-1.12266	0.975824	-4.58642	0.00315715	0.0152985	-1.96621
EFNA2	-1.12227	0.701691	-3.73577	0.00855692	0.0302132	-3.05413
EPSTI1	-1.12227	1.71141	-5.6623	0.00103638	0.00760271	-0.741977
CTD-2083E4.6	-1.12212	0.151573	-7.16059	0.00027596	0.00359101	0.711776
TCEAL3	-1.12173	4.34215	-12.2763	1.07763e-05	0.000919795	4.18793
PCDHGB1	-1.12142	0.159254	-3.62858	0.00977822	0.0331746	-3.19866
CTD-2561B21.8	-1.12124	0.817244	-3.77616	0.00814111	0.0292432	-3.00009
KIAA1549L	-1.12101	4.353	-10.7446	2.44666e-05	0.00121117	3.32861
SCN4B	-1.12085	2.36279	-9.17719	6.37055e-05	0.00176269	2.30603
LRFN3	-1.12062	5.17147	-8.53511	9.83491e-05	0.00212077	1.83662
HTRA1	-1.12054	5.08268	-10.0953	3.57851e-05	0.00143091	2.92453
TRPA1	-1.12049	1.10458	-5.60725	0.00109317	0.0078244	-0.800687
LLNLF-187D8.1	-1.1201	-0.205901	-4.83943	0.00239561	0.0127364	-1.66334
PCSK6-AS1	-1.11877	0.0865693	-4.91536	0.00220905	0.0121211	-1.57429
DUSP4	-1.11728	3.0719	-12.0267	1.22347e-05	0.000950893	4.05611
GALNT14	-1.1169	2.27265	-9.07184	6.82837e-05	0.0018101	2.23121
SALL3	-1.1169	4.42995	-10.418	2.95438e-05	0.00131318	3.12861
TMEM163	-1.11665	3.0456	-5.74342	0.00095865	0.00725524	-0.656195
MAP2	-1.1162	4.24716	-8.38939	0.000108961	0.00223567	1.72545
GABRQ	-1.11601	3.86055	-10.4433	2.91102e-05	0.00130822	3.14432
RTN4R	-1.11592	3.56782	-4.17643	0.00503626	0.0209634	-2.47721
RP11-539L10.3	-1.1158	-0.394962	-3.20964	0.0167465	0.0483268	-3.77784
LGALS3	-1.11538	3.71818	-7.75885	0.000172871	0.00280473	1.22309
FHOD3	-1.11527	4.69509	-11.441	1.66436e-05	0.00105055	3.73461
CABP1	-1.11491	1.29493	-8.76009	8.42037e-05	0.00198887	2.0048
FLI1	-1.11472	3.8135	-10.1475	3.46795e-05	0.00140737	2.958
RNA5SP283	-1.11468	1.65928	-6.79132	0.000374266	0.00421891	0.377712
PARP9	-1.11468	3.5488	-9.60888	4.82796e-05	0.00161595	2.60414
TRPC6	-1.11458	0.567849	-4.41047	0.00384603	0.0173958	-2.18243
GLYATL2	-1.11346	1.22027	-7.4936	0.000211904	0.00311376	1.00077
MFSD6	-1.11331	4.588	-12.469	9.78611e-06	0.000910711	4.2877
HAAO	-1.1126	1.44682	-4.73599	0.00267887	0.0137275	-1.78602
SYNM	-1.11207	5.03951	-8.87155	7.80679e-05	0.00192685	2.08662
PSMD5	-1.11201	4.8454	-11.0941	2.01096e-05	0.00111304	3.53573
DCHS2	-1.11154	1.85773	-4.91638	0.00220665	0.0121145	-1.5731
PARD6G	-1.11129	4.75984	-7.65186	0.000187534	0.00292355	1.13423
CTD-2269F5.1	-1.11114	0.334894	-5.97954	0.000767421	0.00639402	-0.411404
TLR5	-1.11068	0.0111847	-4.38609	0.0039541	0.0177228	-2.21276
TGFB1I1	-1.11027	2.5085	-7.27243	0.00025226	0.00340023	0.810093
PRSS23	-1.10944	6.61742	-11.3922	1.7087e-05	0.00105055	3.70703
APOBEC3F	-1.10872	3.39981	-10.3209	3.12793e-05	0.00134614	3.06791
CYBRD1	-1.10804	4.10153	-9.35147	5.68821e-05	0.00169919	2.428
TMEM59L	-1.1065	3.96409	-11.3109	1.78558e-05	0.00106426	3.66081
C5orf49	-1.10587	0.758249	-4.07909	0.00564752	0.0227254	-2.60221
RFTN1	-1.10564	4.66548	-11.2438	1.85206e-05	0.00108042	3.62238
KRT19	-1.1045	6.93086	-8.44122	0.000105042	0.00219519	1.7652
DSCAM	-1.104	-1.25935	-5.16172	0.00170728	0.0102755	-1.2911
EXO5	-1.104	3.08761	-8.64506	9.11217e-05	0.0020612	1.91933
HTR1D	-1.10384	1.61899	-6.89326	0.000343629	0.00403632	0.471407
KCNH2	-1.10342	3.40421	-9.10904	6.66253e-05	0.00178952	2.25773
C16orf45	-1.1028	1.25826	-3.3733	0.0135301	0.0416248	-3.54902
C2CD4A	-1.10204	0.848232	-5.99375	0.000757372	0.00634412	-0.396904
PLEKHG1	-1.10184	4.53196	-8.56414	9.63791e-05	0.00210697	1.85855
CELF4	-1.1013	0.12498	-3.80583	0.00784978	0.0284991	-2.96054
DUX4L50	-1.101	1.18099	-6.47267	0.00049205	0.00499251	0.0772723
ZNF730	-1.10069	1.35681	-8.3753	0.000110054	0.00224451	1.71461
NRXN2	-1.10044	2.11474	-5.12977	0.00176448	0.0104763	-1.32734
HCN2	-1.1	4.57931	-6.83309	0.000361352	0.00413403	0.416241
SPARC	-1.09972	7.18481	-8.33421	0.000113317	0.00227041	1.68289
RP11-107N15.1	-1.0993	-0.809492	-3.35152	0.0139164	0.0424323	-3.57929
GPR162	-1.09859	3.118	-7.08416	0.000293617	0.00370813	0.643832
HPGD	-1.09859	3.09018	-7.7122	0.000179097	0.00285557	1.18448
BSPRY	-1.09858	2.69837	-6.26332	0.000592316	0.00550399	-0.126565
SIRPA	-1.09857	5.38326	-11.8032	1.37367e-05	0.000968867	3.93545
FAM159B	-1.0984	0.0450081	-3.50475	0.0114325	0.0368988	-3.36756
TUBB2B	-1.09699	7.51448	-8.16565	0.000127908	0.00241467	1.55125
ZNF667-AS1	-1.09664	2.81946	-12.2771	1.0772e-05	0.000919795	4.18834
ZNF486	-1.09564	2.48093	-8.89122	7.70392e-05	0.0019112	2.10096
GPRC5A	-1.09553	6.24698	-10.0805	3.61058e-05	0.00143575	2.91501
PLPP2	-1.09552	2.65135	-5.73662	0.000964911	0.0072655	-0.663359
PRPH	-1.09544	1.45274	-6.71213	0.000400218	0.00440392	0.304133
PRRX1	-1.09532	0.0395958	-5.80175	0.000906832	0.00703025	-0.595053
TGFB1	-1.09519	6.47209	-8.85539	7.89247e-05	0.00193857	2.07482
AC004540.4	-1.095	1.44736	-6.43439	0.000508845	0.0050767	0.0403938
FGF13	-1.09451	4.21687	-7.77385	0.000170921	0.00279959	1.23547
EFNB3	-1.09429	5.24881	-10.9444	2.1856e-05	0.00114806	3.44789
FBLIM1	-1.09366	5.23808	-8.57514	9.56441e-05	0.00210443	1.86685
SOX11	-1.09317	5.04037	-10.5465	2.74148e-05	0.00126563	3.20803
OSMR	-1.0928	4.53126	-9.54296	5.03311e-05	0.00162576	2.55948
KCNQ1	-1.09262	2.43065	-5.63783	0.00106121	0.00769044	-0.76803
EPS8L2	-1.09182	5.42785	-5.54198	0.00116513	0.0081247	-0.870827
LHX2	-1.09139	4.46673	-7.81635	0.000165534	0.00274265	1.2704
TAP1	-1.09037	5.50796	-9.08092	6.78748e-05	0.00180463	2.23769
SOGA1	-1.09018	6.91764	-11.9195	1.29302e-05	0.000955786	3.99855
SHC2	-1.09006	4.77228	-8.87553	7.78584e-05	0.00192401	2.08952
ADGRG6	-1.08968	5.19605	-8.08068	0.00013607	0.00248322	1.48395
FADS1	-1.08915	7.06963	-11.9234	1.29037e-05	0.000955786	4.00069
HIST3H2A	-1.08906	5.51093	-5.13521	0.00175458	0.0104457	-1.32116
AC006486.10	-1.08899	1.33471	-10.3731	3.03319e-05	0.00133203	3.10062
TSPOAP1	-1.08892	3.87797	-7.7649	0.000172081	0.00280259	1.22809
LUM	-1.08859	0.0200413	-3.20554	0.0168371	0.0484987	-3.78362
MBP	-1.08729	4.52579	-10.6293	2.61352e-05	0.00124726	3.25873
ADAMTS7	-1.08694	4.15067	-12.0196	1.22794e-05	0.000950893	4.05232
TSPAN11	-1.08587	1.80604	-4.87576	0.00230423	0.0124722	-1.62063
MRAP2	-1.08524	2.37769	-4.88211	0.00228865	0.0124222	-1.61318
NGF	-1.08423	-0.29986	-3.37944	0.0134232	0.0414241	-3.5405
GALNT3	-1.08374	4.58245	-11.8682	1.32792e-05	0.000955786	3.97079
ZNF491	-1.08348	0.213995	-5.70581	0.000993838	0.00739154	-0.695861
ADCY5	-1.08305	2.83789	-7.19092	0.000269291	0.00353366	0.738567
SLC30A2	-1.0829	-0.681429	-3.77529	0.00814978	0.02926	-3.00125
SDC1	-1.08278	5.16294	-8.4692	0.000102995	0.00217253	1.78656
FAM218A	-1.08214	0.744386	-6.00907	0.0007467	0.00628323	-0.381294
FEZ1	-1.08213	3.2819	-9.75287	4.41226e-05	0.00153997	2.70065
KLHL14	-1.08212	3.20923	-6.43689	0.000507727	0.00507553	0.0428089
DCHS1	-1.08168	3.80735	-7.62272	0.00019177	0.00295781	1.10984
STMND1	-1.08085	1.00114	-5.70916	0.00099065	0.0073819	-0.692325
GRAMD3	-1.08066	2.50995	-6.96731	0.000323158	0.00389539	0.538761
RAB33A	-1.0801	0.0084082	-4.39478	0.00391518	0.0176144	-2.20193
HSPB8	-1.08007	4.11291	-6.64769	0.000422854	0.00454468	0.243732
LOXL1	-1.07958	3.90148	-9.97951	3.83833e-05	0.00147388	2.8497
RP11-445F12.1	-1.07903	2.95558	-9.67516	4.63128e-05	0.00158749	2.64874
TCEA3	-1.07853	-0.203464	-3.71797	0.0087476	0.0307369	-3.07803
ACBD4	-1.07823	4.25286	-9.00511	7.13785e-05	0.00184938	2.18338
ERAP2	-1.07807	4.31368	-7.32728	0.000241489	0.00333253	0.857845
KIAA0319	-1.07739	3.27586	-5.34173	0.00142151	0.00922823	-1.08964
DNAJC22	-1.07707	3.91552	-10.2891	3.18732e-05	0.00135165	3.04789
RP11-549B18.1	-1.07591	1.78832	-6.46055	0.000497296	0.00502816	0.0656194
PTHLH	-1.0756	1.60911	-4.23563	0.0047006	0.0200133	-2.40187
TNFAIP2	-1.0755	3.33947	-9.29101	5.91496e-05	0.00171399	2.38595
OLFM1	-1.07529	2.19283	-6.18055	0.000638206	0.00571852	-0.208614
NT5E	-1.07514	0.663955	-6.30447	0.000570901	0.00540639	-0.0860822
DPYSL2	-1.07499	5.66844	-12.0098	1.23418e-05	0.000950893	4.04705
CDH22	-1.07333	-0.440887	-5.80021	0.000908156	0.00703025	-0.596658
PRDM8	-1.0732	3.15061	-8.39476	0.000108547	0.00223384	1.72958
PEX6	-1.07286	5.05033	-12.2183	1.10964e-05	0.000924587	4.15758
IGSF21	-1.07251	-0.690516	-7.21459	0.000264214	0.00349868	0.759406
ARHGEF10L	-1.07241	4.06087	-9.83855	4.18444e-05	0.00151287	2.7574
MAP3K10	-1.07219	6.55552	-11.8536	1.33798e-05	0.000955786	3.96292
RP3-510D11.2	-1.07204	1.07856	-6.69738	0.000405276	0.0044406	0.290346
SERTAD1	-1.07109	4.33281	-7.03041	0.000306807	0.00379744	0.595679
IFITM2	-1.07094	3.16488	-6.44771	0.000502928	0.00504992	0.0532446
NEURL1B	-1.07077	3.5872	-8.09477	0.000134676	0.00247166	1.49515
SLC1A4	-1.06989	4.92215	-8.15369	0.000129021	0.00242447	1.54182
ELFN1	-1.06984	1.78127	-9.86743	4.11071e-05	0.00150718	2.77642
RP11-178L8.7	-1.06975	1.55134	-4.2415	0.00466867	0.0199358	-2.39442
DDR1	-1.06964	6.99221	-10.3448	3.08411e-05	0.00134437	3.08292
TOB1-AS1	-1.06871	0.912103	-4.87043	0.00231738	0.0124961	-1.62688
FUT1	-1.06859	1.88399	-5.00874	0.00200157	0.0113951	-1.46592
IFI27L2	-1.06776	3.78014	-10.1949	3.37106e-05	0.00139644	2.9882
RASSF2	-1.06763	5.35698	-12.2762	1.07769e-05	0.000919795	4.18787
SCD5	-1.06712	5.36362	-9.77732	4.34583e-05	0.00153259	2.71689
MT-TV	-1.06665	-0.183212	-6.00087	0.000752389	0.00632063	-0.389644
DLGAP1	-1.06595	-0.0296957	-4.29057	0.00441121	0.0191371	-2.33242
PTX3	-1.06433	0.822187	-3.31392	0.014612	0.0439185	-3.63169
NKX2-2	-1.06431	1.83083	-4.06948	0.0057122	0.0228905	-2.61463
PALM	-1.06421	6.06705	-10.0035	3.78287e-05	0.00146756	2.86525
TP53I3	-1.06383	3.51423	-11.5474	1.57217e-05	0.00104024	3.79434
SNHG18	-1.06351	0.794425	-4.96463	0.0020967	0.0117135	-1.51695
PLEKHG6	-1.06189	1.85865	-4.32091	0.00425994	0.0187137	-2.29427
SLC48A1	-1.06079	4.71531	-9.61537	4.80827e-05	0.00161595	2.60852
SPAG6	-1.05946	3.81168	-10.5691	2.70574e-05	0.00125767	3.22196
FAM163A	-1.05884	0.0539713	-10.7075	2.4989e-05	0.00121727	3.30625
PLD3	-1.05838	8.47395	-8.45808	0.000103804	0.00218052	1.77807
EVA1C	-1.05822	0.492583	-4.92866	0.00217806	0.0119997	-1.55878
HAGLR	-1.05801	4.09355	-11.6472	1.49103e-05	0.000993024	3.8498
CYB561	-1.05769	4.84062	-9.10995	6.65856e-05	0.00178952	2.25837
PCDH1	-1.05764	2.56351	-8.35358	0.000111765	0.0022635	1.69786
RP11-452L6.1	-1.05758	0.428659	-3.92691	0.00677459	0.0258281	-2.80042
TMTC1	-1.05689	5.61171	-9.93122	3.95307e-05	0.0014901	2.81823
MARVELD2	-1.05673	4.01695	-8.82715	8.04485e-05	0.00196219	2.05415
ARHGEF17	-1.0557	5.31393	-9.64856	4.70907e-05	0.00159692	2.63088
EBF4	-1.05562	5.13849	-9.09384	6.72972e-05	0.00179647	2.24691
GDF6	-1.05557	2.16735	-9.81591	4.2433e-05	0.00151288	2.74245
GPM6A	-1.05502	3.42261	-8.62708	9.22611e-05	0.00206626	1.90587
TAPBP	-1.05466	5.48105	-9.99255	3.80801e-05	0.00146981	2.85817
CTD-2297D10.2	-1.05461	1.24846	-10.1579	3.44643e-05	0.001407	2.96464
SLC1A2	-1.05452	0.674527	-9.57038	4.94659e-05	0.00162342	2.5781
TMEM173	-1.05451	4.49914	-10.0077	3.77315e-05	0.00146756	2.868
CASC10	-1.05383	4.8094	-7.57792	0.000198498	0.00300974	1.07218
MAP6	-1.05353	2.83772	-9.15045	6.48336e-05	0.00176537	2.28712
CLEC2L	-1.05338	-0.955905	-3.55894	0.0106737	0.0352451	-3.2934
SHH	-1.05333	-0.288308	-4.1103	0.00544301	0.0221505	-2.56198
SLFN13	-1.05285	3.12976	-8.50342	0.000100552	0.00214558	1.81259
REPS2	-1.0522	3.72585	-9.1972	6.28762e-05	0.00175995	2.32015
PTGES	-1.05201	1.89951	-4.57187	0.00320853	0.0154728	-1.98391
CCDC178	-1.05134	-0.58043	-6.67912	0.000411637	0.00448093	0.27325
ZNF788	-1.0507	1.48201	-5.04193	0.00193317	0.011111	-1.42771
ARHGAP23	-1.0507	4.22662	-9.18889	6.32194e-05	0.00176269	2.31429
HTR3A	-1.05033	0.34466	-3.85233	0.0074161	0.0274246	-2.8988
ACE	-1.05001	2.4846	-6.44818	0.00050272	0.00504992	0.0537009
CTD-2260A17.2	-1.04975	1.59687	-9.46573	5.28632e-05	0.00164962	2.50677
FAM189A1	-1.04853	3.88774	-10.5953	2.66513e-05	0.00125269	3.238
ITGB8	-1.04823	3.32222	-6.91044	0.00033875	0.00400571	0.487092
AKR1C3	-1.04799	0.842987	-7.09434	0.000291194	0.00369458	0.652914
SULT1A1	-1.04775	5.02375	-7.35384	0.000236464	0.00328094	0.880852
TBX21	-1.04654	-0.803564	-4.51125	0.00343299	0.0161634	-2.05801
GNG10	-1.04608	-0.215843	-4.66033	0.00290984	0.0145085	-1.87676
GPRIN2	-1.0452	-0.358856	-3.64688	0.00955682	0.0326394	-3.17387
DYNLRB2	-1.04505	-0.778349	-6.79762	0.000372285	0.00420498	0.383536
IFIH1	-1.0449	2.73251	-6.9029	0.000340883	0.00401688	0.480208
DRAM1	-1.04464	3.01996	-7.29577	0.000247611	0.00337435	0.830449
P4HTM	-1.04421	4.63762	-7.43574	0.0002217	0.00318942	0.951362
ZFP82	-1.04316	4.13122	-8.30409	0.000115778	0.00228001	1.65955
ZNF536	-1.04296	4.03304	-10.327	3.11676e-05	0.00134614	3.07172
PLPP4	-1.04291	1.85599	-6.4864	0.000486177	0.00495023	0.0904647
CDH2	-1.04275	6.97502	-9.41824	5.44928e-05	0.00167207	2.47415
ZNF808	-1.04159	2.85233	-12.0283	1.22245e-05	0.000950893	4.05699
DPYSL3	-1.04121	6.24047	-9.45832	5.31139e-05	0.0016515	2.50169
C1QTNF2	-1.04105	0.747697	-4.86969	0.00231921	0.0124994	-1.62775
ZNF878	-1.04082	-0.240375	-6.78525	0.000376186	0.0042335	0.372098
ZNF404	-1.04066	2.45839	-4.07017	0.0057075	0.0228762	-2.61373
ZNF544	-1.04041	4.63864	-7.3204	0.000242811	0.00334615	0.85187
FKBP9	-1.04023	6.29575	-9.55234	5.00332e-05	0.00162342	2.56586
RP11-157G21.2	-1.0388	-0.15154	-3.31345	0.014621	0.0439343	-3.63235
EFR3B	-1.03859	5.21318	-9.59881	4.85867e-05	0.00161595	2.59734
RAI2	-1.03792	4.39473	-5.83372	0.000879783	0.00691603	-0.561734
RP11-332H14.1	-1.03784	-1.40339	-7.05224	0.00030137	0.00376087	0.615272
HHIP-AS1	-1.03765	0.741327	-7.30447	0.000245903	0.00337218	0.838023
CRB3	-1.0376	1.12325	-6.10618	0.000682899	0.005954	-0.283052
SLC7A9	-1.03691	-0.798749	-5.88185	0.00084076	0.00673878	-0.511816
AGRN	-1.03569	8.40981	-10.9609	2.16549e-05	0.00114806	3.45765
GPR173	-1.03516	3.13552	-5.04282	0.00193137	0.0111076	-1.42669
LRRC7	-1.03411	2.70804	-3.85296	0.00741041	0.0274135	-2.89797
CXCL2	-1.03408	0.991529	-3.49278	0.0116081	0.0373188	-3.384
ZSWIM4	-1.03398	4.28015	-9.24138	6.10889e-05	0.00174934	2.35121
PMAIP1	-1.0339	8.6883	-11.4878	1.62303e-05	0.00105055	3.76098
RASD2	-1.03329	1.57887	-6.38083	0.000533448	0.00520708	-0.011498
AC005498.3	-1.03289	0.0599502	-5.80753	0.000901869	0.00700561	-0.589015
FOXL2	-1.03277	-1.29496	-7.80219	0.000167307	0.00276077	1.25878
RP11-88E10.4	-1.03258	0.719517	-4.84689	0.00237653	0.0126771	-1.65456
CBR3	-1.03241	2.67603	-6.56151	0.00045544	0.00476382	0.162208
B3GNT9	-1.03217	1.96454	-4.74254	0.00265986	0.013659	-1.77821
C9orf66	-1.03076	1.21919	-8.98782	7.22065e-05	0.00185897	2.17093
RP11-43F13.3	-1.03065	1.44833	-8.36239	0.000111068	0.00225612	1.70466
OR2W3	-1.03029	-0.569865	-9.15393	6.46852e-05	0.00176537	2.28959
ITM2C	-1.02998	8.08994	-7.48786	0.000212853	0.00311954	0.995885
RP11-758H9.2	-1.02974	1.35426	-8.24054	0.000121174	0.00234197	1.61005
KCNJ2	-1.02939	1.23257	-5.38353	0.00136313	0.00899406	-1.04351
DOCK10	-1.02896	0.156385	-3.59023	0.0102607	0.0343032	-3.25076
BCO1	-1.02883	-1.32111	-3.3754	0.0134933	0.0415728	-3.5461
NTRK2	-1.02883	3.19216	-11.6611	1.48014e-05	0.000993024	3.85747
ZNF253	-1.02879	2.73242	-3.48071	0.0117879	0.0377275	-3.40058
KANK4	-1.02695	0.105837	-4.14022	0.00525461	0.0215982	-2.52354
ZMYND15	-1.02632	0.440842	-5.58602	0.00111601	0.00791812	-0.823439
CCDC69	-1.02584	4.79154	-7.96386	0.000148283	0.00259661	1.39036
DMRT2	-1.02551	0.227767	-4.01582	0.00608874	0.0239808	-2.6842
DYRK1B	-1.02506	6.04574	-8.54981	9.73454e-05	0.00211215	1.84774
KLF8	-1.02498	0.843062	-4.83691	0.00240211	0.0127458	-1.66631
ENC1	-1.02448	5.56685	-8.23324	0.000121812	0.00234761	1.60434
DCLK1	-1.02437	3.66049	-9.23449	6.13636e-05	0.00174934	2.34638
HCG15	-1.02423	0.915195	-3.25029	0.0158768	0.046594	-3.72073
LOXL4	-1.02401	2.1636	-5.52687	0.00118254	0.0082123	-0.88715
ADAMTS18	-1.0239	0.706969	-5.87935	0.000842733	0.00674751	-0.514396
APOLD1	-1.02352	3.03649	-7.39793	0.000228381	0.00322136	0.918897
ACOT11	-1.02194	1.93811	-6.54055	0.000463788	0.00481275	0.142257
GPC3	-1.02147	6.25916	-10.8594	2.2926e-05	0.001176	3.3974
ERICH5	-1.02144	3.02607	-8.8994	7.66156e-05	0.00190996	2.10691
HIST1H2AC	-1.02126	2.79185	-4.02037	0.00605576	0.0238856	-2.67829
SLCO2A1	-1.02097	2.4282	-6.63422	0.000427767	0.00457088	0.231048
STMN3	-1.02053	6.00378	-7.76479	0.000172095	0.00280259	1.228
HEATR4	-1.02039	-0.85445	-5.91059	0.000818391	0.00661271	-0.482149
GLYATL1	-1.02002	1.08439	-5.63279	0.0010664	0.00770611	-0.773406
ULK2	-1.02002	6.27914	-10.235	3.2913e-05	0.00137848	3.01371
CNN1	-1.01907	0.42667	-7.83799	0.000162864	0.00272432	1.28813
BIK	-1.01905	1.33439	-5.33905	0.00142535	0.00924137	-1.09261
CXCL10	-1.01895	-1.41284	-5.35081	0.0014086	0.00917668	-1.07961
GAS6	-1.01859	4.58486	-9.40805	5.48499e-05	0.00167259	2.46713
SDR42E1	-1.01852	3.88883	-10.7178	2.4843e-05	0.00121727	3.31245
LRRC75A	-1.0179	3.47433	-7.36334	0.000234696	0.0032698	0.889062
ZNF563	-1.01783	0.324906	-3.42247	0.0127001	0.0397314	-3.4809
RGL1	-1.01751	3.96081	-10.4492	2.90099e-05	0.0013066	3.14799
FBXO6	-1.01729	2.86884	-6.08745	0.000694709	0.0060341	-0.301909
UGT3A2	-1.01698	2.06812	-4.96116	0.0021044	0.0117271	-1.52097
AC005307.1	-1.01678	-0.245484	-3.41061	0.012895	0.0401803	-3.4973
BTN1A1	-1.01597	-0.383578	-4.53897	0.00332826	0.0158553	-2.02406
ENTPD2	-1.01569	0.453877	-3.44276	0.0123738	0.0390018	-3.45287
ZNF558	-1.01532	4.01738	-6.50878	0.000476778	0.00489131	0.111912
RP11-326K13.4	-1.01484	-0.168977	-5.1883	0.00166127	0.0101312	-1.26107
SIX3	-1.01429	1.88691	-6.45634	0.000499134	0.00503172	0.0615654
C12orf57	-1.01428	4.48841	-6.32005	0.000563023	0.00536179	-0.0708073
CBFA2T3	-1.01426	0.547971	-4.23207	0.00472004	0.0200834	-2.40638
SEMA6B	-1.01385	4.57362	-6.60218	0.00043972	0.00465243	0.200785
GS1-72M22.1	-1.01319	0.0384948	-4.59262	0.00313551	0.0152154	-1.95867
ZNF880	-1.013	2.90892	-9.56388	4.96694e-05	0.00162342	2.57369
BACE2	-1.01269	5.42754	-10.5161	2.79016e-05	0.00127938	3.18935
FAM71E1	-1.01239	2.35973	-7.19481	0.00026845	0.00353002	0.741991
CNTNAP3P2	-1.01225	0.477321	-4.05645	0.0058012	0.0231194	-2.63148
WFDC3	-1.01128	-0.940088	-3.53391	0.0110172	0.0360152	-3.32761
ELMO1	-1.01122	2.8071	-5.8472	0.000868644	0.00685766	-0.547715
THBS2	-1.01115	0.715227	-3.51165	0.0113328	0.0366564	-3.3581
ARHGEF5	-1.01084	3.60309	-10.0407	3.69838e-05	0.00145083	2.88937
ZNF793	-1.01081	4.59892	-7.83237	0.000163553	0.00272432	1.28353
APLP1	-1.01019	4.43654	-9.87973	4.07975e-05	0.00150433	2.7845
CCBE1	-1.00996	4.04983	-7.97634	0.000146919	0.00258611	1.40042
VWA5A	-1.00959	2.89652	-7.91835	0.000153375	0.00264026	1.35357
CHRNB1	-1.00944	3.93082	-8.77702	8.32369e-05	0.00198879	2.01729
SYNPO	-1.00881	2.62717	-5.75984	0.000943732	0.00719468	-0.638938
OLFML2A	-1.00842	3.39288	-9.10758	6.66898e-05	0.00178952	2.25668
NWD2	-1.00823	-0.418622	-7.08968	0.0002923	0.00370168	0.648757
PNMA2	-1.00801	6.42998	-9.18617	6.33319e-05	0.00176269	2.31237
TPD52L1	-1.00798	5.06132	-7.22536	0.00026194	0.00347992	0.76887
LSAMP	-1.00795	0.876304	-4.51211	0.00342971	0.0161567	-2.05696
RP11-573G6.10	-1.00793	-1.14086	-4.58924	0.00314726	0.0152578	-1.96277
ERBB3	-1.00776	3.82432	-6.77116	0.000380686	0.00426844	0.35905
PGM5	-1.00773	2.21983	-8.07397	0.000136739	0.00248825	1.47861
RP11-793J2.1	-1.00702	-0.0923372	-3.46262	0.0120633	0.0383476	-3.42548
GATA3-AS1	-1.00662	0.606989	-4.56364	0.00323804	0.0155679	-1.99394
LINC01116	-1.00648	1.77193	-5.87189	0.000848665	0.00677365	-0.522113
SLC35D3	-1.00628	1.16322	-4.86007	0.00234322	0.0125666	-1.63906
KLHDC8A	-1.00599	0.484624	-9.37005	5.62052e-05	0.00168641	2.44088
LINC01410	-1.00532	2.16617	-6.69161	0.000407274	0.00445062	0.284949
FAM26F	-1.00511	0.788077	-3.23888	0.0161159	0.0470769	-3.73674
SCN1B	-1.00471	2.85667	-7.65581	0.000186968	0.00291921	1.13753
AC006033.22	-1.00451	-1.31332	-4.67572	0.00286109	0.0143535	-1.85823
WNT5B	-1.00429	4.45933	-8.37675	0.000109941	0.00224446	1.71573
SLC2A10	-1.00427	2.47256	-9.5599	4.97945e-05	0.00162342	2.57099
CTD-2001J20.1	-1.00402	0.678729	-7.64559	0.000188436	0.00292664	1.129
FRMPD1	-1.00349	1.64395	-5.15692	0.00171574	0.0103081	-1.29654
APOBEC3B	-1.00347	4.15145	-5.3727	0.00137799	0.00905452	-1.05544
FCMR	-1.00261	-0.528708	-7.99266	0.000145159	0.00257073	1.41354
CDH20	-1.00253	-1.52829	-5.47767	0.0012413	0.00842981	-0.940507
ARAP3	-1.0024	4.06622	-6.19206	0.000631589	0.00568968	-0.197154
FEZF1-AS1	-1.0014	2.03713	-4.958	0.00211145	0.0117442	-1.52465
UPK1A	-1.00085	0.000945699	-4.65081	0.00294041	0.0146041	-1.88822
RP11-703G6.1	1.00038	1.09902	5.26538	0.00153557	0.00966839	-1.17454
SMARCC1	1.0006	8.06367	9.02741	7.03267e-05	0.00184091	2.1994
RP11-613D13.5	1.00073	-0.435249	3.48143	0.0117772	0.0377156	-3.3996
KIAA1524	1.00141	5.6922	9.00523	7.1373e-05	0.00184938	2.18346
NMD3	1.00147	5.50703	10.6126	2.63876e-05	0.00124726	3.24854
NOP58	1.00156	7.05657	7.96617	0.000148029	0.00259441	1.39222
CRYM-AS1	1.00173	-0.231492	4.61742	0.00305064	0.0149608	-1.92859
BRCA2	1.00439	4.9001	5.28054	0.00151212	0.00957175	-1.15761
NUFIP1	1.0044	3.97458	7.44855	0.000219487	0.00318005	0.962333
AATBC	1.00549	0.631987	4.27142	0.00450976	0.0194577	-2.35658
NCK1	1.00663	4.05279	10.146	3.47113e-05	0.00140737	2.95702
RP5-1157M23.2	1.00789	-0.10213	5.96039	0.000781205	0.00645328	-0.430989
ESF1	1.0082	4.85001	5.90576	0.000822097	0.00663196	-0.48712
RP1-228P16.1	1.00945	-0.95638	3.35753	0.0138086	0.0421732	-3.57093
LARGE2	1.01052	3.13892	5.56272	0.0011417	0.00802192	-0.848477
RP11-894P9.1	1.01094	1.90285	4.79318	0.00251789	0.0131786	-1.718
ZNF767P	1.01129	4.33498	6.89781	0.000342328	0.00402646	0.475568
PFN1P3	1.01139	-0.446181	3.68004	0.00916961	0.0317258	-3.12909
CTD-3025N20.3	1.01175	-1.0081	3.83591	0.00756613	0.0277872	-2.92056
FCHO1	1.01231	1.2914	5.56993	0.00113368	0.00799008	-0.840722
MORF4L2-AS1	1.01294	0.843104	5.20672	0.00163022	0.0100256	-1.24032
RP11-260M2.1	1.0132	-0.74551	3.98259	0.00633565	0.0246591	-2.7275
AC004490.1	1.01352	-1.42451	3.91197	0.00689809	0.0261566	-2.82007
SUCLG2	1.01404	5.09776	9.78185	4.33365e-05	0.00153259	2.7199
LRRC58	1.01449	6.15536	7.10057	0.000289722	0.00368511	0.658466
CTC-529I10.2	1.01463	-0.686513	3.65476	0.00946331	0.0324369	-3.16323
MRPL1	1.01599	4.27934	7.51835	0.000207865	0.00307116	1.0218
APEX2	1.01659	5.13344	9.16918	6.40409e-05	0.00176269	2.30038
FUBP1	1.01734	7.41243	10.3867	3.0092e-05	0.00132827	3.10907
PPM1K	1.01755	4.9867	7.56159	0.000201016	0.00302014	1.05841
OTOG	1.01781	0.712582	3.18985	0.0171886	0.049229	-3.80572
RP11-70D24.2	1.01788	-0.0492476	3.92485	0.00679147	0.0258585	-2.80313
NBPF8	1.01818	4.16822	6.43095	0.000510387	0.00507904	0.0370676
RFC3	1.01851	6.38579	10.0635	3.64783e-05	0.00144039	2.90406
DNAJC2	1.01909	5.30452	7.27475	0.000251793	0.00339845	0.812121
KLRG2	1.01912	2.47069	5.56092	0.00114372	0.00802501	-0.850422
SCLY	1.01932	2.86402	4.30708	0.00432816	0.0189085	-2.31164
GALNT9	1.01992	-1.14148	3.40793	0.0129395	0.0402733	-3.50101
CEP135	1.02044	4.59333	5.00674	0.00200577	0.0114095	-1.46823
CTD-2310F14.1	1.02099	-0.482355	3.94003	0.00666822	0.0255714	-2.7832
GRIN2D	1.02131	1.75119	9.00561	7.13548e-05	0.00184938	2.18374
CPOX	1.02218	5.92311	9.07671	6.80642e-05	0.0018073	2.23468
RP11-746P2.3	1.02232	-0.685027	4.84589	0.00237907	0.012684	-1.65573
RP4-682C21.2	1.02274	-0.390467	5.88157	0.000840979	0.00673878	-0.512104
RP11-1277A3.2	1.02379	1.78082	4.99238	0.00203628	0.0115047	-1.48482
ZNF22	1.0242	2.56916	6.19113	0.000632122	0.00568968	-0.198081
PTP4A3	1.02424	2.89918	6.22098	0.000615307	0.00559177	-0.168434
RP11-191G24.1	1.02494	-1.20952	4.90889	0.0022243	0.0121719	-1.58185
RRS1	1.02558	5.1577	6.96829	0.000322897	0.00389539	0.539645
NSUN5P1	1.02594	4.86773	4.34522	0.00414289	0.0183508	-2.26379
LINC00893	1.02616	1.63206	3.258	0.0157174	0.0463245	-3.70992
TEX19	1.0262	-0.191756	4.73367	0.00268565	0.0137503	-1.7888
UBA5	1.0264	5.06776	8.56943	9.60246e-05	0.00210508	1.86254
CLK2	1.02663	6.04065	6.87982	0.0003475	0.0040591	0.45912
RP11-638I2.2	1.02682	-0.644443	3.8085	0.00782411	0.0284313	-2.95698
KIAA1024	1.02784	2.40696	6.52423	0.000470411	0.00484838	0.12668
RRP7BP	1.0279	5.06327	11.4941	1.61757e-05	0.00105055	3.76451
KCTD6	1.02792	3.40729	6.69151	0.000407311	0.00445062	0.28485
RRP9	1.02799	5.53087	8.27406	0.000118293	0.00230825	1.6362
AC004076.5	1.02858	0.315794	3.51845	0.0112352	0.0364222	-3.34877
ABCE1	1.02859	6.8902	9.54992	5.01099e-05	0.00162342	2.56421
NONOP2	1.02944	-0.213761	10.311	3.14641e-05	0.00134911	3.06164
RP11-45A17.4	1.03053	-0.800143	9.94373	3.92298e-05	0.00149008	2.82639
RP1L1	1.03071	-0.336767	3.92527	0.00678803	0.0258549	-2.80258
ALDH1A1	1.03084	0.219949	3.25368	0.0158064	0.0464789	-3.71597
UTP23	1.03206	3.82276	5.38951	0.00135501	0.00895971	-1.03693
ZNF695	1.03322	0.805905	8.46989	0.000102945	0.00217253	1.78709
FHIT	1.03373	1.65388	5.51436	0.00119718	0.00826483	-0.900682
AP001628.6	1.03374	0.447078	3.69454	0.00900571	0.0314048	-3.10955
DDX55	1.03468	5.75654	9.84318	4.17251e-05	0.00151287	2.76045
AASDH	1.03567	3.70796	7.26284	0.000254199	0.0034094	0.801712
HLTF	1.03578	6.17312	8.28586	0.000117297	0.00229765	1.64539
LINC00598	1.03703	-0.00441623	6.09319	0.000691066	0.00600669	-0.296128
NNAT	1.03791	0.461386	3.93578	0.00670254	0.0256304	-2.78879
RP11-255A11.4	1.03793	-1.22198	6.32739	0.000559353	0.00534276	-0.0636186
ATG3	1.03978	5.06066	11.4187	1.68448e-05	0.00105055	3.72201
SPDYE1	1.0399	0.335796	6.77089	0.000380775	0.00426844	0.358794
ABHD14B	1.0407	4.05616	11.8789	1.32051e-05	0.000955786	3.97662
PFN1P2	1.04093	2.74255	4.25121	0.00461642	0.019799	-2.38213
GOLGA4	1.04142	5.4216	3.9389	0.00667736	0.0255894	-2.78469
TRIM73	1.04345	1.00711	3.59349	0.0102187	0.0342457	-3.24632
PPAT	1.04345	6.07185	9.55437	4.99691e-05	0.00162342	2.56723
COL3A1	1.04369	1.40995	6.23619	0.000606933	0.00555536	-0.153368
AC011290.5	1.04403	-0.862806	3.36597	0.0136587	0.041854	-3.5592
AC008746.5	1.04439	-1.21835	3.94139	0.00665732	0.025544	-2.78142
NPIPB6	1.0455	-0.884035	3.98676	0.00630408	0.0245692	-2.72206
PRPF38B	1.04554	6.74814	8.75325	8.4598e-05	0.00199355	1.99975
NOP14	1.04589	6.60581	10.3216	3.12673e-05	0.00134614	3.06832
RP11-646I6.3	1.04601	-0.65404	6.94737	0.000328532	0.00392788	0.520678
RP11-22P6.2	1.04827	-0.37923	4.08948	0.00557846	0.0225397	-2.58879
ATP1B3-AS1	1.0488	-0.874461	4.73202	0.00269047	0.0137674	-1.79076
SLC1A3	1.04883	4.79749	9.77273	4.35821e-05	0.00153368	2.71385
AC090154.1	1.04891	-0.715802	4.53141	0.00335648	0.0159448	-2.03331
KLHL18	1.05031	5.44094	11.3997	1.70174e-05	0.00105055	3.71131
DCAF16	1.05076	6.30638	11.9973	1.24211e-05	0.000952116	4.04038
TCIRG1	1.05146	2.73439	5.27379	0.00152251	0.00961281	-1.16515
ZNF330	1.05276	5.10552	9.5111	5.13586e-05	0.00163262	2.53779
DLEU1	1.05415	2.1695	7.54196	0.000204093	0.00304119	1.04181
RP11-332M2.1	1.05415	1.43232	3.89043	0.00708041	0.0266292	-2.84845
CMB9-55A18.1	1.05488	-0.949982	3.20938	0.0167522	0.0483362	-3.7782
ZNF703	1.05495	7.94051	8.61444	9.30717e-05	0.0020732	1.89639
OGT	1.05529	7.39364	9.34677	5.70549e-05	0.00169935	2.42474
CEP97	1.0567	4.91868	7.6459	0.000188392	0.00292664	1.12925
ARHGEF26	1.05672	4.87213	10.2952	3.17582e-05	0.00135165	3.05174
GOLGA6L9	1.05714	2.87553	4.00009	0.00620428	0.0243062	-2.70468
PTPN5	1.05808	-1.21661	3.55032	0.0107906	0.0354961	-3.30517
DYNC2H1	1.05889	5.71764	5.07583	0.00186599	0.0108514	-1.38883
CTD-2008L17.2	1.05895	-0.463374	9.58635	4.89699e-05	0.00162007	2.58891
ANKRD18CP	1.05932	1.27704	4.01574	0.00608935	0.0239808	-2.68431
NEK3	1.06105	3.77534	8.30203	0.000115948	0.00228001	1.65795
AMH	1.0612	4.70715	4.17674	0.0050344	0.02096	-2.47681
DNAH1	1.06134	3.45302	4.82227	0.0024402	0.0128748	-1.68359
MYBL1	1.06296	3.83683	6.04325	0.000723506	0.00616725	-0.346583
TMF1	1.0634	5.01335	6.1923	0.000631452	0.00568968	-0.196915
ARL6	1.06351	3.71185	8.71582	8.67921e-05	0.00202002	1.97204
ZNHIT6	1.06367	5.32939	7.82205	0.000164826	0.00273538	1.27507
RP11-196G11.3	1.06439	-0.579875	5.38409	0.00136238	0.00899406	-1.0429
RBM3	1.06505	7.69831	9.5698	4.9484e-05	0.00162342	2.5777
OXSM	1.06518	3.61484	8.32369	0.000114169	0.00227942	1.67475
MT-TI	1.06573	-0.158976	5.19899	0.00164315	0.0100595	-1.24901
RP11-93B14.9	1.06661	-0.599675	3.54873	0.0108123	0.0355446	-3.30734
PI4KAP1	1.06672	4.88697	5.32935	0.00143934	0.00929346	-1.10335
RP11-6L6.2	1.06785	-0.877146	3.85395	0.00740143	0.0273953	-2.89665
NAT10	1.06836	6.76854	10.6225	2.62374e-05	0.00124726	3.25459
FANCM	1.0689	4.12909	5.03946	0.00193817	0.0111226	-1.43055
RP11-848P1.2	1.06904	0.301427	5.13135	0.00176158	0.0104659	-1.32553
GFM1	1.07058	5.72634	12.016	1.23021e-05	0.000950893	4.0504
RP4-657D16.3	1.07066	-0.214167	3.68629	0.00909858	0.0315985	-3.12066
RAMP2-AS1	1.07095	1.15175	6.08644	0.000695351	0.0060341	-0.302925
AARSD1	1.07255	1.29574	3.52703	0.0111136	0.0362186	-3.33702
EMC3-AS1	1.07299	3.9753	9.2228	6.18331e-05	0.00174934	2.33817
ATP6V1A	1.07332	6.02898	9.30541	5.86002e-05	0.00170721	2.39599
BAG4	1.07354	5.04957	8.80049	8.19177e-05	0.0019739	2.03458
RP11-563E2.2	1.07379	-0.569817	3.56456	0.0105982	0.0350963	-3.28573
RP11-295D4.1	1.0752	0.839532	5.177	0.00168066	0.0101995	-1.27382
DNAH17-AS1	1.07529	-1.05987	3.33382	0.0142392	0.0430995	-3.60393
RP11-1114A5.4	1.07556	0.76014	5.04907	0.0019188	0.0110666	-1.41951
PFN1P8	1.07589	-0.277155	3.90173	0.00698407	0.0263759	-2.83355
TREX2	1.07768	0.755243	5.82342	0.000888395	0.00695145	-0.572452
EXO1	1.07806	6.39035	10.8857	2.25888e-05	0.0011728	3.41306
RP5-984P4.6	1.07811	3.04508	3.52727	0.0111102	0.0362134	-3.33669
PPP4R2	1.07901	6.14644	8.6127	9.31835e-05	0.0020732	1.89509
SNORA33	1.07925	0.706781	5.00784	0.00200345	0.0113995	-1.46696
ALKBH8	1.07958	4.21042	6.39587	0.000526407	0.00516976	0.00310521
RNPC3	1.0806	3.6526	5.54309	0.00116386	0.00811864	-0.869628
PRKCG	1.08065	-0.123091	4.60699	0.00308601	0.015076	-1.94123
LINC01106	1.08192	0.133857	4.28934	0.00441745	0.0191489	-2.33397
RP11-326C3.13	1.08272	-1.2901	9.32946	5.76959e-05	0.00170312	2.41272
ADAM8	1.08324	1.44032	4.4175	0.00381548	0.0172961	-2.1737
AC107081.5	1.08331	-0.477106	3.42358	0.0126819	0.0396898	-3.47936
NR0B1	1.0835	-0.227986	3.3727	0.0135405	0.0416362	-3.54986
CICP3	1.08364	-1.28964	8.76088	8.41584e-05	0.00198887	2.00538
TCAIM	1.08502	3.97476	9.19957	6.27789e-05	0.00175995	2.32182
HHIPL2	1.08545	-0.0754667	4.46037	0.00363498	0.016766	-2.12064
UTP14A	1.08554	5.74494	9.35998	5.6571e-05	0.00169238	2.4339
OTUD4	1.08873	5.84671	7.91001	0.000154331	0.00264997	1.3468
RP11-384C4.2	1.08918	-1.00248	5.47339	0.00124656	0.00844072	-0.945156
SERBP1	1.09001	9.6927	10.067	3.63999e-05	0.00144039	2.90635
TWISTNB	1.09008	5.29217	8.86291	7.8525e-05	0.00193577	2.08031
UTP20	1.09031	5.96346	6.74321	0.000389798	0.00433623	0.333091
ABHD10	1.09059	5.36562	11.4671	1.64116e-05	0.00105055	3.74934
RP11-506M12.1	1.09087	-0.0247984	3.63694	0.00967643	0.0329628	-3.18734
RP11-385F5.5	1.09091	0.358081	4.18712	0.00497371	0.0207755	-2.46356
COL5A2	1.09285	2.36178	7.05527	0.000300623	0.00375557	0.617992
FAM86DP	1.09343	3.36279	8.45962	0.000103691	0.00218042	1.77925
RP11-552M11.4	1.09372	-0.672347	4.52332	0.00338696	0.0160334	-2.04322
RP11-709D24.8	1.09378	-0.834277	3.65695	0.00943745	0.0323768	-3.16027
GTF3C2-AS1	1.09405	-0.851835	4.09961	0.00551212	0.0223355	-2.57574
RP11-338I21.1	1.09482	0.212004	4.00886	0.00613954	0.0241252	-2.69326
PUS7	1.09614	5.36097	11.3045	1.79185e-05	0.00106426	3.65713
FAM162A	1.09842	4.95346	12.152	1.14761e-05	0.000927657	4.12265
MTBP	1.09971	4.06923	8.30487	0.000115714	0.00228001	1.66015
KCNQ2	1.10037	3.62677	6.18127	0.000637789	0.0057173	-0.207895
POLN	1.10251	2.36454	3.7709	0.00819395	0.0293759	-3.00712
SNHG25	1.10376	-0.946448	3.46319	0.0120545	0.0383259	-3.4247
MTERF3	1.10496	3.97096	9.79001	4.3118e-05	0.00152942	2.72531
TRAM1L1	1.10499	0.742177	10.2002	3.36033e-05	0.00139588	2.9916
TOP2B	1.10569	7.37551	8.93732	7.4688e-05	0.00187703	2.13444
WDR3	1.10665	6.482	10.3587	3.05899e-05	0.00133916	3.09162
RP11-151N17.1	1.10668	-1.21367	4.33492	0.00419202	0.0185074	-2.27669
NFKBID	1.1076	2.67343	7.72208	0.000177758	0.00284314	1.19268
SNORA55	1.11056	-0.381712	4.11373	0.00542099	0.0221084	-2.55756
RP11-10C24.3	1.11081	0.0601053	4.18748	0.0049716	0.0207755	-2.4631
YOD1	1.11134	5.10065	6.62861	0.000429835	0.00458303	0.225752
RP11-295D4.3	1.11207	1.54387	7.44276	0.000220484	0.0031882	0.957376
PCOLCE2	1.11362	4.46011	6.77236	0.000380301	0.00426799	0.36016
LIPE-AS1	1.11382	0.433952	4.29784	0.00437444	0.0190396	-2.32327
SNHG1	1.11449	6.17168	6.04124	0.000724847	0.00617351	-0.34862
SNORD18	1.11656	-1.28388	3.5917	0.0102417	0.0342815	-3.24875
RP11-157K17.5	1.118	-1.48174	8.16169	0.000128275	0.00241789	1.54813
HESX1	1.11832	-0.186832	5.11127	0.00179858	0.0105992	-1.34839
CCDC173	1.11844	-0.123044	9.4656	5.28676e-05	0.00164962	2.50668
ATXN7	1.11903	4.81134	9.34777	5.70181e-05	0.00169935	2.42544
OTUD6B	1.12063	4.36135	12.3064	1.06143e-05	0.000919795	4.20362
CCDC13	1.12079	-1.18054	4.14304	0.00523722	0.0215439	-2.51992
RP11-348F1.2	1.12166	0.408605	9.52261	5.09847e-05	0.0016293	2.54563
ZNF721	1.1221	4.20333	4.78395	0.00254311	0.0132491	-1.72894
CDCA7	1.12224	6.53552	12.9702	7.66453e-06	0.000847849	4.53934
NBN	1.12258	5.56302	10.4209	2.94936e-05	0.00131318	3.13042
DIS3	1.12412	5.82969	8.05517	0.000138635	0.00250543	1.46361
RP3-402G11.27	1.12424	0.375758	7.40009	0.000227994	0.00322136	0.920749
RP11-1099M24.6	1.12479	1.87324	6.12597	0.000670672	0.00589572	-0.263181
TCEA1P2	1.12593	-1.37325	7.27365	0.000252015	0.00339918	0.811157
RP13-349O20.2	1.12608	-0.20105	3.82881	0.00763206	0.0279939	-2.92999
ZZZ3	1.12609	5.47202	8.23152	0.000121964	0.0023483	1.60299
HOXA5	1.12629	5.69581	12.4689	9.78629e-06	0.000910711	4.28768
NPHP3	1.12681	2.45813	4.49972	0.00347764	0.0162809	-2.07217
RP11-248J18.3	1.127	-0.688691	3.5927	0.0102288	0.0342585	-3.24739
LRRC39	1.12724	0.328656	3.70692	0.0088683	0.0310375	-3.09288
COLEC11	1.12827	-0.393252	3.88056	0.00716572	0.0268209	-2.86147
SPIN3	1.12926	3.53381	7.28621	0.000249504	0.00337878	0.822116
PLA2G4B	1.13231	-1.2653	3.69805	0.00896648	0.0312949	-3.10481
AC092669.3	1.13332	1.4031	4.38292	0.0039684	0.0177594	-2.21671
GAR1	1.13341	5.61888	9.67409	4.63437e-05	0.00158749	2.64802
RPS28P7	1.13593	0.0908649	3.20666	0.0168123	0.0484615	-3.78204
LARS2	1.13657	6.01192	8.97268	7.29402e-05	0.00186462	2.16001
ADAMTS20	1.13845	1.15676	6.10563	0.000683246	0.005954	-0.28361
EMILIN2	1.13981	5.11663	8.04778	0.000139389	0.00251234	1.45771
TGS1	1.14287	5.00038	13.2105	6.83845e-06	0.000844619	4.65612
SLC16A1-AS1	1.14467	4.03147	9.90717	4.01167e-05	0.00149913	2.8025
AL023806.1	1.14628	-0.55893	3.36004	0.0137639	0.0420684	-3.56745
MIR573	1.14658	-1.46745	3.29316	0.0150122	0.0447591	-3.66069
ESRRB	1.14679	0.893383	6.45735	0.000498692	0.00503172	0.0625392
ITIH4	1.14732	-0.919094	4.57163	0.00320941	0.0154728	-1.98421
AP4B1-AS1	1.14792	-0.447561	4.71394	0.00274397	0.013945	-1.81237
RP11-379B8.1	1.14821	-1.25264	5.75697	0.000946323	0.00719988	-0.641955
RARB	1.14913	3.29345	10.7955	2.37688e-05	0.00119389	3.35923
RP11-267M23.4	1.14919	-1.09799	5.18825	0.00166135	0.0101312	-1.26112
KIF15	1.1504	4.61296	6.20643	0.000623438	0.00564345	-0.18287
TMA16	1.15049	4.71978	10.7584	2.42755e-05	0.0012086	3.33691
RP5-1065P14.2	1.15098	-1.14651	7.83133	0.000163681	0.00272432	1.28267
MTND4P12	1.15099	-1.27452	3.46796	0.0119813	0.0381467	-3.41813
GRAMD1C	1.15123	1.45656	3.86398	0.00731159	0.0271816	-2.88338
IMPDH2	1.1513	7.70241	10.2647	3.23372e-05	0.00136687	3.03251
RP11-68I3.4	1.15195	-0.862937	3.55762	0.0106915	0.035268	-3.29521
BCL2L15	1.15334	-0.895253	4.15003	0.00519445	0.0214244	-2.51097
UTP15	1.15522	4.98262	11.6589	1.48188e-05	0.000993024	3.85624
RP11-517B11.7	1.15568	1.06203	6.70684	0.000402024	0.00441423	0.299191
RPP14	1.15627	4.84323	11.8798	1.31991e-05	0.000955786	3.9771
ITGAD	1.15706	-0.610371	7.27976	0.00025079	0.00338942	0.816488
DDX21	1.15725	8.39165	8.33722	0.000113073	0.00227041	1.68522
CYP4F22	1.15758	-1.08089	3.37285	0.0135379	0.0416345	-3.54965
EFCAB8	1.15793	-1.35231	3.4344	0.012507	0.0393031	-3.4644
CDC7	1.15825	6.05592	8.40174	0.000108012	0.00222747	1.73494
CDC25A	1.15906	7.08249	9.21928	6.19756e-05	0.00174934	2.33569
DZIP3	1.16093	4.9448	5.73229	0.000968916	0.00727601	-0.667916
RBM25	1.161	7.24786	8.21969	0.000123008	0.002355	1.59372
NEPRO	1.1623	5.15749	9.22196	6.18672e-05	0.00174934	2.33758
RP5-940J5.6	1.16364	-0.658438	3.33023	0.0143058	0.0432495	-3.60894
PILRB	1.1646	2.76025	4.63837	0.00298096	0.0147329	-1.90325
CYP3A5	1.16622	0.514659	3.89221	0.00706514	0.0265964	-2.8461
C2orf48	1.1677	1.60019	11.041	2.07102e-05	0.00112687	3.50471
RP11-394B2.1	1.16784	-0.601055	5.504	0.00120946	0.00831793	-0.91191
C19orf45	1.16801	-0.335432	5.58268	0.00111966	0.00793289	-0.827025
RNU6-1048P	1.1702	-1.24635	8.33258	0.000113448	0.00227041	1.68163
RP11-174O3.3	1.1702	-1.24635	8.33258	0.000113448	0.00227041	1.68163
NAA15	1.17187	6.86745	9.83519	4.1931e-05	0.00151287	2.75519
RP11-521B24.5	1.17253	1.95463	3.59339	0.0102199	0.0342457	-3.24645
RP11-438L19.1	1.1729	-0.887834	4.75554	0.00262257	0.0135209	-1.76271
NUDT11	1.17381	4.32013	11.3573	1.74122e-05	0.0010558	3.68724
H19	1.1745	-0.360586	6.83602	0.000360465	0.00413353	0.418937
CDC42EP2	1.17472	3.36389	9.33071	5.76494e-05	0.00170312	2.41359
POP1	1.17702	5.37664	7.83485	0.00016325	0.00272432	1.28555
LTB4R2	1.17735	2.44102	4.48624	0.00353069	0.0164304	-2.08875
POLR3B	1.17808	4.98649	9.82369	4.22295e-05	0.00151288	2.7476
RAB3A	1.17812	2.28557	5.04111	0.00193482	0.0111133	-1.42865
CTC-529I10.1	1.18066	-0.886976	4.98265	0.00205724	0.0115676	-1.49607
AL136097.1	1.18125	0.927305	3.75283	0.00837857	0.0298481	-3.03129
SMG1P2	1.18197	1.34618	5.70603	0.000993628	0.00739154	-0.695629
ZNF503	1.18215	7.18255	8.80277	8.1791e-05	0.00197318	2.03625
PRPF39	1.18374	5.18598	5.1655	0.00170064	0.0102507	-1.28682
CLDN20	1.18423	-0.0614319	6.45108	0.000501441	0.00504942	0.0564988
HOXB6	1.18433	5.25228	9.83525	4.19296e-05	0.00151287	2.75522
RAB39B	1.18477	1.35402	6.05817	0.000713636	0.0061327	-0.331475
STAG3L5P	1.18523	2.93345	3.48801	0.0116788	0.0374831	-3.39055
ZNF692	1.18729	3.80228	4.67324	0.00286889	0.0143744	-1.86121
TPTEP1	1.18779	2.01257	5.14326	0.00174006	0.0103958	-1.31202
BMS1P4	1.18886	0.663387	4.46178	0.0036292	0.016754	-2.11889
KBTBD8	1.18963	3.54372	10.1531	3.45638e-05	0.001407	2.96156
RP11-242D8.3	1.19033	-0.243087	7.83043	0.000163792	0.00272432	1.28194
PPFIA2	1.19404	-0.0407766	8.47647	0.00010247	0.00216724	1.7921
RPGRIP1	1.1966	-0.515451	8.47563	0.000102531	0.00216724	1.79145
SNORD6	1.19683	-0.785966	3.97953	0.00635897	0.0247309	-2.7315
DCP1A	1.19938	5.50195	11.6249	1.50873e-05	0.00100153	3.83745
HAND1	1.19966	1.64614	7.67652	0.000184032	0.00289477	1.15481
FNDC7	1.20104	-1.23094	4.57251	0.00320624	0.0154728	-1.98313
LTV1	1.20203	5.39104	12.8433	8.14677e-06	0.000861903	4.47669
RP11-2H3.7	1.20209	-0.660904	3.25324	0.0158155	0.0464989	-3.71659
RP11-447D11.3	1.20499	1.32639	6.42744	0.000511962	0.0050903	0.033682
SPICE1	1.20571	3.79951	8.54783	9.74802e-05	0.00211215	1.84624
HEATR1	1.20593	7.35112	13.3406	6.43434e-06	0.000837825	4.71831
RP11-359J14.2	1.20709	-0.174976	3.73753	0.00853839	0.0301913	-3.05178
RP11-520H14.7	1.20717	-1.11022	3.82089	0.00770632	0.0281558	-2.94051
PER1	1.20732	4.56152	11.0197	2.09564e-05	0.00112914	3.49225
RP11-25H12.1	1.20829	-1.22237	3.37437	0.0135114	0.0416033	-3.54754
CLN3	1.20979	-0.337863	3.82529	0.00766502	0.0280621	-2.93467
ST3GAL4-AS1	1.21176	0.284545	4.72604	0.00270804	0.0138317	-1.79791
RP11-525G13.2	1.21255	0.210057	3.53837	0.0109551	0.035869	-3.32151
UBP1	1.21301	6.54655	12.1589	1.14359e-05	0.000927657	4.12629
LINC00649	1.21456	1.66375	8.95472	7.38221e-05	0.0018749	2.14704
KBTBD6	1.21596	5.1955	11.2009	1.8961e-05	0.00110044	3.59766
ZRANB2	1.21622	6.96713	7.5683	0.000199976	0.00301305	1.06407
FPGT	1.21896	3.33666	9.84049	4.17944e-05	0.00151287	2.75868
RP11-468E2.5	1.21945	-0.748362	3.25904	0.0156959	0.0462677	-3.70845
RP11-327P2.7	1.22177	-0.722993	6.30077	0.000572788	0.00541921	-0.0897085
RP11-417L19.6	1.22385	1.15407	6.84111	0.000358931	0.00412618	0.423617
NTRK1	1.22469	-0.266449	3.50244	0.0114661	0.0369818	-3.37073
FAM86HP	1.22511	0.489345	5.83582	0.000878034	0.00691299	-0.559545
EXOG	1.22604	4.54173	12.8121	8.27067e-06	0.000865213	4.46117
EN2	1.22645	5.54245	9.4228	5.43338e-05	0.00166972	2.47729
MAP7D3	1.22799	5.19253	9.4883	5.21086e-05	0.00164802	2.52222
RP11-57A19.2	1.23111	2.4544	8.13913	0.000130393	0.00243221	1.53031
RP11-108K3.1	1.23457	-1.01874	9.89897	4.03187e-05	0.00149999	2.79713
PRR26	1.23467	-0.209566	5.25925	0.00154516	0.00970828	-1.18139
SLC6A15	1.23587	5.97159	12.6987	8.73929e-06	0.000870202	4.40444
GTPBP8	1.23709	3.93889	10.5221	2.78048e-05	0.00127783	3.19304
AC009060.2	1.23718	-1.1269	5.71034	0.000989527	0.00737625	-0.691078
NCF2	1.23774	-0.95966	5.09554	0.00182815	0.0107049	-1.36631
PPARGC1B	1.23812	5.0171	13.0819	7.26707e-06	0.000847849	4.59392
STRCP1	1.23838	-0.990456	4.48811	0.00352326	0.0164096	-2.08645
RNU6-415P	1.23847	-0.492834	7.16698	0.00027454	0.00357904	0.717425
JPH1	1.24141	4.46948	11.8715	1.32558e-05	0.000955786	3.97262
CRACR2A	1.24159	2.47733	5.38358	0.00136306	0.00899406	-1.04346
RP4-584D14.6	1.24434	-1.11837	5.54474	0.00116199	0.00811526	-0.867857
CTD-2228K2.1	1.24459	-0.821603	4.65835	0.00291615	0.0145328	-1.87914
CTD-2537I9.12	1.24477	1.03945	3.84318	0.0074993	0.0276367	-2.91092
DUSP2	1.24739	0.987007	7.5391	0.000204546	0.00304119	1.03939
ZIC2	1.24868	6.01391	12.9472	7.74952e-06	0.000847849	4.52803
LINC00894	1.24949	2.2205	3.66208	0.00937721	0.0322359	-3.15333
APOC1	1.25129	2.18935	5.64398	0.0010549	0.00766935	-0.76147
MARC1	1.25205	5.42635	14.0407	4.67881e-06	0.000768053	5.04146
UTAT33	1.25277	-1.03587	5.33509	0.00143105	0.00926942	-1.097
NAF1	1.25424	4.78186	11.7579	1.40659e-05	0.000978785	3.91073
TFB2M	1.25543	3.88209	7.6987	0.000180947	0.00287154	1.17327
CBSL	1.25946	2.76883	10.5334	2.76235e-05	0.00127237	3.19999
HLA-DOB	1.26124	-1.21154	4.39828	0.00389964	0.0175756	-2.19758
USPL1	1.26335	4.17705	8.47641	0.000102475	0.00216724	1.79205
PHACTR3	1.26577	2.04737	9.27413	5.98011e-05	0.00172794	2.37415
MIR5587	1.26788	0.34426	3.5539	0.0107419	0.0353818	-3.30028
TATDN2P2	1.26943	2.68553	6.57985	0.000448271	0.00472712	0.179633
RP11-68L18.1	1.27276	-0.0967791	9.69523	4.57353e-05	0.00158149	2.66219
CTD-2147F2.1	1.27388	-0.342422	4.08454	0.00561118	0.0226375	-2.59517
CTD-2636A23.2	1.27466	-0.836951	6.67852	0.000411849	0.00448093	0.272685
CTC-428H11.2	1.27514	-0.284834	3.46723	0.0119924	0.0381643	-3.41913
NEK10	1.27671	1.28251	10.6116	2.64028e-05	0.00124726	3.24793
UBE2FP3	1.27907	-0.160684	6.16566	0.000646883	0.00576863	-0.223464
HNF4G	1.28095	0.0220867	5.27883	0.00151475	0.0095794	-1.15952
CHDH	1.28186	4.42641	12.9815	7.62326e-06	0.000847849	4.54488
RP11-148L24.1	1.2842	-1.09884	6.38769	0.000530226	0.00518925	-0.00483956
DNAJC13	1.28432	4.99508	5.09341	0.0018322	0.0107162	-1.36874
AC005519.4	1.28445	0.727699	4.71209	0.00274951	0.0139687	-1.81459
SULF1	1.28571	3.18967	7.80542	0.000166901	0.00275631	1.26143
CTD-2555O16.4	1.28577	0.278698	4.39493	0.00391452	0.0176144	-2.20175
AF131216.6	1.28711	-0.391861	3.25307	0.015819	0.0465024	-3.71682
RP11-517H2.6	1.28735	0.0185252	6.8311	0.000361955	0.00413403	0.414413
ASIC4	1.28744	-1.13338	5.25409	0.00155329	0.0097374	-1.18715
NAA50	1.29018	7.59058	12.3425	1.04235e-05	0.000919795	4.22241
NELL1	1.29128	-1.20437	4.11595	0.00540684	0.0220718	-2.5547
ENTPD1	1.29225	2.72536	7.08378	0.00029371	0.00370813	0.643487
RP11-463O12.5	1.29293	1.76553	3.92622	0.00678026	0.0258352	-2.80133
MTCP1	1.29581	1.04442	4.07259	0.00569116	0.0228332	-2.6106
RP5-1065J22.4	1.29631	-0.795745	5.32114	0.0014513	0.00934696	-1.11246
SS18L2	1.29645	4.06799	8.12896	0.000131361	0.00243906	1.52227
RP11-843P14.1	1.29668	-0.0610669	3.65877	0.00941595	0.0323249	-3.1578
AMER1	1.30174	4.32383	12.2177	1.10997e-05	0.000924587	4.15726
RPL36A	1.30197	3.70298	5.64074	0.00105822	0.00768077	-0.764924
KCNN1	1.30274	1.52968	3.97188	0.00641758	0.0248874	-2.74149
RP11-755F10.3	1.30314	0.613777	3.31897	0.0145165	0.0437068	-3.62464
TTC4	1.30413	1.0962	6.7469	0.000388581	0.00432795	0.336523
RP11-326C3.16	1.30494	-0.595716	5.89701	0.000828875	0.00666636	-0.496154
FAM186B	1.3057	0.881869	4.4199	0.00380515	0.017257	-2.17073
GIPC3	1.31015	1.93413	9.53933	5.0447e-05	0.00162576	2.55702
NPM1	1.31027	10.0858	13.6512	5.57573e-06	0.000826714	4.86403
EPRS	1.31081	7.60689	8.75436	8.45336e-05	0.00199355	2.00057
DLEU7	1.31513	-1.38317	4.96822	0.00208879	0.0116808	-1.51279
SNORA42	1.31846	-0.844659	3.87604	0.00720516	0.026919	-2.86744
RP3-508I15.10	1.3197	-0.517112	6.8681	0.000350916	0.00407556	0.448391
AC093162.5	1.32133	-0.727534	4.79098	0.00252389	0.0131997	-1.72061
ZBTB11	1.32318	4.83094	8.04944	0.00013922	0.00251152	1.45904
BEX1	1.32455	3.62014	12.461	9.82503e-06	0.000910711	4.2836
GLDN	1.32488	-0.416315	5.28904	0.00149916	0.00952531	-1.14814
BTNL9	1.32844	2.57271	6.39836	0.000525253	0.00516976	0.00551721
NPAS1	1.33256	3.65537	8.06324	0.000137818	0.00249733	1.47005
KCNAB1	1.33463	0.0467033	5.88581	0.000837632	0.00671726	-0.507715
PLAGL1	1.33484	5.37197	8.89545	7.68197e-05	0.00190996	2.10404
ABCB6	1.33608	0.595536	4.20264	0.00488445	0.0205505	-2.44379
SLC25A32	1.33709	4.53356	8.76126	8.41362e-05	0.00198887	2.00567
TAF1A	1.33756	3.3733	11.3887	1.71187e-05	0.00105055	3.70508
RP13-895J2.3	1.3396	-1.37093	11.4175	1.68557e-05	0.00105055	3.72133
C3orf14	1.33983	3.64428	12.7986	8.32505e-06	0.000865213	4.45443
ZRANB2-AS1	1.34124	-1.26065	4.10769	0.00545979	0.0221868	-2.56534
CTD-2008L17.1	1.34357	-0.124299	4.83046	0.00241879	0.0128144	-1.67391
PNN	1.34384	7.16071	5.41052	0.00132688	0.00883124	-1.01386
TAF1D	1.34433	5.98366	8.66615	8.98064e-05	0.0020497	1.93507
RP11-188C12.2	1.34498	0.0355937	6.25554	0.000596464	0.00551228	-0.134239
RP11-66D17.5	1.34563	-0.352762	4.57435	0.00319972	0.0154494	-1.98089
CNTN2	1.34569	-1.15861	5.81626	0.000894436	0.00698718	-0.579909
SNX5	1.34701	6.89716	13.4827	6.02388e-06	0.000830561	4.78546
RP13-735L24.1	1.35007	-0.0521156	4.24581	0.00464541	0.0198616	-2.38897
SMG1P4	1.35712	-0.219234	7.70451	0.000180148	0.0028623	1.1781
DLEU2L	1.35846	-0.202076	3.31309	0.0146279	0.0439485	-3.63285
PM20D1	1.35858	-0.135815	5.92175	0.000809889	0.00658643	-0.47066
SNHG4	1.36051	3.26933	7.41378	0.000225552	0.00321251	0.932526
LINC01033	1.36157	0.457987	5.59206	0.00110946	0.00789327	-0.816959
LL0XNC01-237H1.2	1.36378	1.84478	5.54751	0.00115883	0.00810305	-0.864865
SLC43A1	1.36512	3.03861	6.05642	0.000714787	0.0061327	-0.333247
MFSD2B	1.36574	-0.698295	3.48403	0.0117382	0.0376206	-3.39603
LRIT3	1.36647	-1.16677	7.38002	0.000231627	0.00324261	0.903461
CYP26A1	1.3671	2.4051	7.23802	0.000259295	0.00345381	0.779981
ESR2	1.36938	0.0309793	6.5487	0.000460521	0.00479329	0.150021
RP11-359K18.4	1.37203	-0.97253	3.74647	0.00844451	0.02998	-3.03979
PAQR9	1.37407	1.68684	11.2742	1.8216e-05	0.00107564	3.63982
ZGRF1	1.38026	3.97301	6.06254	0.000710772	0.00611517	-0.327053
SCARNA15	1.38592	-0.0913389	4.60342	0.00309824	0.0151183	-1.94556
SH2D2A	1.38759	1.37326	13.8385	5.12189e-06	0.00080366	4.95006
LINC00630	1.38807	2.89304	9.9154	3.99149e-05	0.00149593	2.80789
SLC7A11	1.38847	3.90831	13.3978	6.26519e-06	0.000830561	4.74547
ALG13-AS1	1.38916	-0.910362	3.58509	0.0103274	0.0344297	-3.25776
SLC6A11	1.38941	2.20941	8.58849	9.47614e-05	0.00209455	1.8769
MSTO2P	1.39122	2.7786	4.97833	0.00206662	0.0116029	-1.50107
ZIC5	1.3916	4.9083	11.9776	1.25475e-05	0.000955786	4.02984
MIR3939	1.39365	-0.639099	6.91219	0.000338259	0.00400411	0.48868
HOXA6	1.4006	3.51402	15.6343	2.38836e-06	0.000564125	5.71054
MID1IP1	1.40327	5.77267	12.3076	1.06078e-05	0.000919795	4.20426
C3orf18	1.40351	1.30257	10.3482	3.07809e-05	0.00134437	3.085
TSPEAR	1.40599	-0.681385	4.50842	0.00344391	0.0161936	-2.06149
PRKG2	1.40725	-0.481081	4.88176	0.00228952	0.0124222	-1.6136
PRMT5-AS1	1.41001	-1.01699	4.6809	0.0028449	0.0142871	-1.852
SMC1B	1.41427	-0.869547	4.2367	0.00469478	0.0199969	-2.40052
AC005301.9	1.41441	0.721973	7.7151	0.000178702	0.00285375	1.18689
RP11-434D12.1	1.41687	0.0249681	3.87076	0.0072516	0.0270328	-2.87442
GPATCH4	1.41756	5.52645	13.4278	6.17887e-06	0.000830561	4.7596
SH3PXD2A	1.41831	5.89651	16.5225	1.68819e-06	0.000501213	6.04811
CSNK1G2-AS1	1.41967	-0.225777	8.66925	8.96143e-05	0.0020497	1.93739
SLC7A3	1.42309	0.190616	3.39156	0.013215	0.0408991	-3.52368
BHMG1	1.42323	-1.03387	6.05187	0.000717789	0.00613655	-0.337858
ABI3BP	1.42759	-0.341037	9.47589	5.25219e-05	0.00164962	2.51373
RP5-966M1.6	1.43163	-0.450414	4.17361	0.00505291	0.0210026	-2.48081
RP11-529F4.1	1.43197	1.06821	8.30416	0.000115772	0.00228001	1.65961
JAK3	1.43382	-0.225845	5.94365	0.000793487	0.00651499	-0.44815
2019-03-01	1.4341	1.41166	5.98479	0.000763694	0.00636558	-0.40605
DIO2	1.43415	-1.10944	6.95579	0.000326251	0.00391443	0.528318
NOP16	1.4351	4.88369	14.1153	4.52683e-06	0.000759946	5.07474
MYSM1	1.43702	5.82476	5.09062	0.00183752	0.010735	-1.37193
IPO4	1.43784	-0.259593	5.89187	0.00083288	0.00668707	-0.501457
SLC24A4	1.44173	0.779023	5.65725	0.00104145	0.00761592	-0.747348
RP11-762H8.2	1.44218	0.436017	5.2041	0.00163459	0.0100464	-1.24326
UPF3B	1.44372	5.27382	7.65905	0.000186505	0.00291422	1.14024
HOTAIR	1.44522	2.1019	11.5021	1.61066e-05	0.00105055	3.769
RP11-415F23.4	1.44655	-1.21294	9.30154	5.87476e-05	0.00170721	2.39328
RP11-1105G2.3	1.45068	-0.541393	4.03228	0.00597038	0.0236314	-2.66281
PRTFDC1	1.45094	3.01773	15.0782	2.99672e-06	0.00062755	5.48685
MBNL3	1.45302	4.44824	8.48297	0.000102004	0.00216724	1.79705
PLAC1	1.45327	2.34817	6.25001	0.000599432	0.00552935	-0.139696
XXbac-B444P24.13	1.45543	0.237813	8.3331	0.000113406	0.00227041	1.68203
EBLN2	1.45574	0.683717	6.11422	0.000677903	0.00592778	-0.274975
CACNA1D	1.45728	1.04782	4.71582	0.00273836	0.0139305	-1.81013
LILRB3	1.46034	0.0755227	9.9907	3.81231e-05	0.00146981	2.85697
AC156455.1	1.46202	1.90333	8.07062	0.000137074	0.00248829	1.47594
DUSP7	1.4631	4.81415	12.6218	9.07487e-06	0.000879398	4.36561
ACAD11	1.46528	-0.375171	4.33517	0.00419084	0.0185062	-2.27638
SLC9A9	1.46602	-0.0438509	6.43968	0.000506485	0.0050681	0.0455001
USP51	1.46917	1.30363	10.1871	3.38667e-05	0.00139644	2.98328
SNORD17	1.47367	2.00784	10.0022	3.78575e-05	0.00146756	2.86444
RP4-671O14.6	1.47385	0.039935	4.26548	0.00454081	0.0195584	-2.36408
AHCTF1	1.47466	5.72902	8.70963	8.71617e-05	0.00202002	1.96744
SNORD101	1.47495	-0.52238	4.45236	0.003668	0.016867	-2.13054
SERPINF1	1.47655	3.44058	12.0872	1.18614e-05	0.000941929	4.08833
AC024060.1	1.48299	-1.08502	7.51059	0.000209122	0.00308673	1.01521
RP11-57A19.7	1.48497	0.581745	8.63662	9.16544e-05	0.00206501	1.91301
BEX5	1.48743	-0.993928	7.92497	0.000152623	0.00263849	1.35893
GRIN2C	1.48788	1.32653	7.42167	0.000224159	0.00320433	0.939299
RP11-696N14.1	1.49038	-0.715915	4.64589	0.00295639	0.0146614	-1.89417
MINA	1.49177	4.832	12.6084	9.1347e-06	0.000879398	4.35883
POLR3G	1.49324	3.80252	12.1845	1.12882e-05	0.000924587	4.13978
QTRT2	1.49484	5.54847	14.1839	4.39189e-06	0.000753727	5.1052
GAL	1.50079	5.01748	11.1844	1.9133e-05	0.00110411	3.58816
RP5-1074L1.4	1.50533	2.64084	6.71422	0.000399508	0.00439848	0.306084
SNORD15B	1.50967	-0.685251	4.19128	0.00494964	0.0207175	-2.45826
ZNF280C	1.51073	3.82229	10.2403	3.28102e-05	0.00137743	3.01705
RP11-488C13.6	1.51428	-0.840136	5.71743	0.000982814	0.00734237	-0.683587
C10orf82	1.51494	0.562049	4.52613	0.00337633	0.0160019	-2.03977
PAQR6	1.51597	2.66872	5.65601	0.0010427	0.00761882	-0.748669
SNORD69	1.51977	-0.985761	3.56371	0.0106095	0.0351167	-3.28689
GAS5	1.52107	6.38053	9.57487	4.93258e-05	0.00162342	2.58114
STXBP5L	1.5241	0.351689	8.80749	8.15289e-05	0.00197315	2.03972
KB-431C1.5	1.52608	-1.08737	7.69192	0.000181883	0.00287744	1.16763
SLC25A43	1.52613	0.929686	5.74695	0.000955424	0.00724162	-0.652487
RP4-694A7.2	1.52841	0.646724	5.77666	0.000928722	0.00713478	-0.621297
QPRT	1.52904	3.57871	13.4285	6.1769e-06	0.000830561	4.75993
CHCHD10	1.52938	5.08158	8.41725	0.000106835	0.00222158	1.74684
RP11-135N5.3	1.53088	-0.309777	3.3817	0.0133841	0.0413241	-3.53736
SNORA71A	1.53365	-0.591265	6.04583	0.000721786	0.00615777	-0.343966
RP11-573D15.9	1.53614	0.372714	4.39653	0.00390742	0.0175945	-2.19976
ALDOC	1.54111	1.75957	14.6705	3.55742e-06	0.000675345	5.31632
U2SURP	1.54236	7.39236	8.93906	7.46006e-05	0.00187703	2.13571
PNMA6A	1.54267	2.69874	6.11556	0.00067707	0.00592305	-0.273623
RP3-468K18.6	1.54382	0.501098	5.31928	0.00145402	0.00935358	-1.11452
PTBP2	1.54983	4.5521	8.83933	7.97874e-05	0.00195503	2.06307
RP4-646N3.1	1.55317	-0.727302	5.92329	0.000808719	0.00658643	-0.46907
AGTR1	1.55692	-0.473652	13.0937	7.22666e-06	0.000847849	4.59963
RP11-326I19.2	1.55706	-0.808356	7.07378	0.000296114	0.00371983	0.634553
PLS3-AS1	1.55795	-0.878907	4.6696	0.00288037	0.014404	-1.86559
JAKMIP1	1.55985	0.0890191	4.66565	0.00289286	0.0144593	-1.87034
CCDC66	1.56039	3.94886	5.8495	0.000866765	0.0068481	-0.545332
SLC5A4	1.56303	-0.605958	5.14187	0.00174256	0.0104077	-1.31359
SLC7A5	1.56633	6.79214	13.2022	6.86533e-06	0.000844619	4.65211
RPL32P3	1.57262	3.81938	13.1133	7.15982e-06	0.000847849	4.60915
SLC39A4	1.57316	3.91249	10.0324	3.71697e-05	0.00145163	2.88401
ALG1L6P	1.57392	1.85342	11.441	1.66432e-05	0.00105055	3.73464
PER2	1.58202	2.83532	18.3496	8.71999e-07	0.000409485	6.6745
XX-FW83563B9.5	1.58745	1.05025	6.70606	0.000402292	0.00441478	0.298461
SNORD19	1.59635	-0.259653	5.35825	0.00139811	0.00913804	-1.07138
MYH15	1.61327	-0.529287	3.88966	0.00708699	0.026642	-2.84946
RP11-338K17.6	1.61802	-0.122611	4.76041	0.00260875	0.0134633	-1.75691
FSIP2	1.62537	1.49553	6.05375	0.000716547	0.0061327	-0.335953
HAUS7	1.62854	1.27818	5.795	0.000912663	0.00705229	-0.602105
LYAR	1.63039	5.41582	13.4548	6.10197e-06	0.000830561	4.77235
OLFML1	1.63119	-1.22514	12.4991	9.64069e-06	0.000906626	4.30317
KIAA0226L	1.63161	-0.124539	4.99952	0.00202104	0.0114652	-1.47656
N4BP2L2-IT2	1.63604	0.656722	7.29201	0.000248354	0.00337435	0.827172
NKTR	1.63842	6.24255	5.17261	0.00168825	0.0102122	-1.27878
ASB11	1.64334	-1.21906	14.756	3.43051e-06	0.000672763	5.35254
RABGGTB	1.64443	6.03033	7.92357	0.000152782	0.00263899	1.35779
RP11-264B17.3	1.64711	-1.11242	7.72705	0.000177088	0.00284231	1.1968
IGSF1	1.65242	1.1111	4.45618	0.00365221	0.0168187	-2.12582
SNORA73B	1.65431	-0.422599	3.9479	0.00660536	0.0254127	-2.77289
RP11-203M5.7	1.65681	-0.197423	6.1173	0.000675998	0.00592049	-0.27188
LRRIQ3	1.65764	0.940021	8.36613	0.000110773	0.00225239	1.70754
ZNF589	1.65998	5.02043	17.3951	1.22118e-06	0.000433981	6.35798
RP11-397A16.1	1.66397	-0.0549143	7.60014	0.000195128	0.00297794	1.09088
STAP2	1.66554	0.505456	10.0617	3.65185e-05	0.00144039	2.90288
ALDH8A1	1.68402	-0.218481	5.64976	0.00104902	0.00764575	-0.755319
TMCC1-AS1	1.69195	1.45155	6.97375	0.000321445	0.00389539	0.544588
SPNS1	1.7019	-0.234227	4.29909	0.00436815	0.0190204	-2.3217
PNPLA3	1.70215	2.95197	13.4848	6.01811e-06	0.000830561	4.78644
AC083884.8	1.70279	-0.821185	8.00071	0.0001443	0.00256942	1.42001
CTB-31O20.8	1.72341	-0.80055	4.56669	0.00322708	0.0155318	-1.99023
ATRIP	1.72356	-0.407467	6.60063	0.000440308	0.0046559	0.199317
AC005537.2	1.72768	-1.06743	7.92857	0.000152215	0.00263673	1.36184
ARMCX5	1.72895	3.28597	10.1071	3.55319e-05	0.0014264	2.93211
MCRIP2P1	1.72909	-0.6755	5.28684	0.00150251	0.00953508	-1.1506
MUM1L1	1.73051	1.75092	8.69261	8.81859e-05	0.00202672	1.95479
RP11-138I1.3	1.73438	0.50305	5.70297	0.000996558	0.00739879	-0.698868
OTX2	1.73818	-0.027456	5.61952	0.00108022	0.00777828	-0.787571
ANKRD19P	1.73895	3.1173	5.56682	0.00113714	0.00800631	-0.84407
CTA-246H3.12	1.74341	-0.257143	7.73037	0.000176642	0.00284096	1.19954
SLC5A5	1.74862	-0.62907	6.63821	0.000426307	0.00456487	0.234804
RP11-150O12.6	1.74911	2.37404	11.7573	1.40701e-05	0.000978785	3.91042
RP11-776H12.1	1.75325	-0.574061	6.98978	0.000317224	0.00387945	0.559079
PYGL	1.75637	6.65524	17.4233	1.20876e-06	0.000433981	6.36768
ADAT2	1.76492	4.48802	7.8303	0.000163808	0.00272432	1.28183
BCRP2	1.77053	0.799327	15.5036	2.51742e-06	0.000581094	5.65886
SULT1C4	1.77487	0.330034	8.38385	0.000109389	0.00223994	1.72119
TNFRSF13C	1.78621	2.26286	6.72058	0.000397355	0.00438521	0.312015
UTS2R	1.78859	-0.73859	10.1245	3.51623e-05	0.00141436	2.94326
SNORD46	1.7972	-0.134958	3.5611	0.0106445	0.035185	-3.29045
PTPRG-AS1	1.80341	1.03941	5.69696	0.00100233	0.00742806	-0.705222
BICDL2	1.81035	0.337228	7.42225	0.000224058	0.00320433	0.939796
BBOX1-AS1	1.82169	0.265975	7.79145	0.000168667	0.0027697	1.24995
GALNTL6	1.82637	2.02093	11.8804	1.3195e-05	0.000955786	3.97742
PDE1A	1.82776	-0.500333	9.88543	4.0655e-05	0.00150423	2.78825
HOXA-AS3	1.82813	3.35491	18.2842	8.91849e-07	0.000409485	6.65354
AMOT	1.82906	9.27381	19.6391	5.67786e-07	0.000349498	7.06861
KLHL41	1.82912	-0.106214	6.44056	0.000506092	0.0050681	0.0463536
MIR17HG	1.83283	2.14227	13.0192	7.4871e-06	0.000847849	4.56336
SLC13A4	1.83804	0.877874	9.63166	4.75928e-05	0.0016059	2.61951
IGLVIVOR22-1	1.84857	-1.01193	11.3444	1.75345e-05	0.00106005	3.67989
PYCR1	1.86127	5.29018	13.7787	5.26199e-06	0.00080366	4.92274
TRMT10C	1.86641	5.04902	18.5593	8.11652e-07	0.000409485	6.74111
AC005682.5	1.86712	0.507361	9.70543	4.54452e-05	0.0015753	2.66901
PTGFR	1.86833	-0.122509	5.53708	0.00117075	0.00814713	-0.876125
XYLB	1.87718	3.91446	15.8704	2.17401e-06	0.000537446	5.80258
CACNG8	1.87836	2.46798	7.35507	0.000236233	0.00328094	0.88192
RP13-895J2.2	1.88119	-0.800348	9.82413	4.22182e-05	0.00151288	2.74788
P2RY1	1.90039	3.80867	10.618	2.6306e-05	0.00124726	3.25182
RP11-142E9.1	1.90149	2.74066	14.2492	4.26771e-06	0.000747328	5.13403
HK2	1.90175	5.44917	15.0869	2.98598e-06	0.00062755	5.49041
DOK6	1.90194	-0.891194	9.16241	6.4326e-05	0.00176537	2.29559
CYP27B1	1.90329	1.66937	13.4359	6.15567e-06	0.000830561	4.76343
GNL3	1.90857	7.08933	14.5182	3.79719e-06	0.000701203	5.25116
EPHA8	1.92424	1.00802	9.2093	6.2381e-05	0.00175262	2.32867
SEMA3G	1.92743	1.84015	12.1847	1.12869e-05	0.000924587	4.1399
DUSP9	1.93229	4.01101	9.29337	5.90594e-05	0.00171382	2.38759
RP11-585P4.5	1.93635	0.720296	16.7985	1.52116e-06	0.000475373	6.14837
AC083843.1	1.93725	2.65743	6.84288	0.000358397	0.00412471	0.425251
BDH1	1.96234	0.733664	7.60196	0.000194854	0.00297794	1.09242
CRYGD	2.00258	1.28453	9.21587	6.21137e-05	0.00174934	2.3333
FGFR3	2.01402	6.0018	21.1065	3.59836e-07	0.000277857	7.47546
SLC13A3	2.02317	0.225484	4.81494	0.00245952	0.0129599	-1.69225
ACE2	2.03448	0.267196	12.233	1.10143e-05	0.000924587	4.16527
HOXB8	2.04283	3.94515	18.0915	9.53513e-07	0.000409485	6.59111
THAP9-AS1	2.04378	3.71351	7.59615	0.000195728	0.00298261	1.08753
MAGEE1	2.06422	1.4866	6.17568	0.00064103	0.00573876	-0.21347
CAMKV	2.06873	2.55732	14.7816	3.39345e-06	0.000672763	5.36336
CBS	2.07927	4.13504	9.25004	6.0745e-05	0.00174775	2.35729
VPS9D1-AS1	2.08119	3.85301	18.6619	7.83869e-07	0.000408275	6.77336
RP11-106D4.2	2.08561	-0.209393	11.6511	1.48797e-05	0.000993024	3.85195
CYP2E1	2.09227	0.110451	9.56838	4.95284e-05	0.00162342	2.57674
SNORA71C	2.10621	0.239858	6.54472	0.000462113	0.00480149	0.14623
NAP1L2	2.12252	1.029	16.6137	1.63074e-06	0.000501213	6.08148
GALNT13	2.14289	2.81229	19.1026	6.7644e-07	0.000376459	6.90905
CTA-390C10.9	2.14724	-0.768545	11.4286	1.67547e-05	0.00105055	3.72763
FAM84B	2.15917	6.26928	22.4212	2.45306e-07	0.000221448	7.80683
CKMT1A	2.17275	3.07235	13.4596	6.08841e-06	0.000830561	4.77462
FAM150A	2.17367	1.14557	10.3245	3.1213e-05	0.00134614	3.07017
HOXD13	2.17674	5.44828	19.4783	5.98082e-07	0.000357319	7.02143
UQCRHL	2.17936	0.357326	8.31043	0.000115255	0.00228001	1.66447
PLA2G4A	2.20203	2.33788	17.5661	1.14816e-06	0.0004296	6.41637
TNNI3	2.2163	0.319751	8.5284	9.88105e-05	0.00212446	1.83154
RP11-150O12.3	2.21972	-0.453259	12.9938	7.57839e-06	0.000847849	4.55094
MGST1	2.22258	3.46094	17.9467	1.00307e-06	0.000415822	6.54363
HMGN5	2.22986	4.33279	17.6205	1.12602e-06	0.0004296	6.43478
CKMT1B	2.25208	3.20421	15.4415	2.58152e-06	0.000589197	5.63412
SLC26A7	2.25566	-0.187575	8.58917	9.47165e-05	0.00209455	1.87741
bP-2189O9.2	2.28416	0.324726	5.96094	0.000780811	0.00645265	-0.430433
CCDC162P	2.31574	1.83191	10.689	2.52555e-05	0.00122731	3.29501
SYT1	2.32233	1.13439	14.9563	3.15296e-06	0.00064693	5.43645
CDX2	2.34638	3.80633	13.8318	5.13736e-06	0.00080366	4.94701
PRAME	2.363	3.40226	18.0494	9.6762e-07	0.000409485	6.57736
ANGPT1	2.3737	0.0706598	8.52292	9.91897e-05	0.00212827	1.82739
USH1C	2.38099	1.07165	16.2485	1.87526e-06	0.000501213	5.94645
SLC7A5P1	2.38569	1.11511	9.00699	7.12893e-05	0.00184938	2.18473
LHX8	2.40312	1.06361	9.40069	5.51094e-05	0.00167259	2.46205
PPP1R14A	2.45129	2.36638	9.17648	6.37352e-05	0.00176269	2.30553
CPSF1P1	2.45346	1.33876	24.1077	1.5478e-07	0.000174669	8.19166
SLITRK3	2.46147	2.12371	13.6271	5.63732e-06	0.00082915	4.85288
SCART1	2.4906	1.41138	7.04045	0.000304293	0.00378281	0.604695
MATK	2.50407	3.17773	12.535	9.471e-06	0.000903213	4.32151
ADCYAP1R1	2.54009	1.15528	12.6086	9.13385e-06	0.000879398	4.35892
FIRRE	2.60423	2.30874	16.3931	1.77368e-06	0.000501213	6.00038
C5orf63	2.68624	0.789761	14.3575	4.07059e-06	0.000726023	5.18151
ROBO2	2.69156	1.93221	24.8863	1.26466e-07	0.000151112	8.35561
VILL	2.69292	0.794767	12.7364	8.58013e-06	0.000865213	4.42337
SYT5	2.70704	0.326441	10.0401	3.69976e-05	0.00145083	2.88897
OGDHL	2.71968	3.29399	16.0826	2.00009e-06	0.000514277	5.88385
ALDH1L2	2.72804	2.82727	17.5299	1.1632e-06	0.0004296	6.40407
ABCA1	2.7471	0.104573	14.3532	4.07832e-06	0.000726023	5.17961
RP11-527N22.2	2.75907	-0.446979	20.4332	4.4184e-07	0.000289519	7.29394
SULT4A1	2.85886	2.11317	10.6722	2.54992e-05	0.00123325	3.28484
CA2	2.91485	6.18068	28.1442	5.77988e-08	9.03128e-05	8.96119
LA16c-60H5.7	2.9231	-0.474665	15.7248	2.30345e-06	0.000557023	5.74602
TSPEAR-AS1	2.93467	0.148867	7.76032	0.000172678	0.00280473	1.22431
LINC00632	2.93913	0.207618	6.73803	0.000391511	0.00434288	0.328277
PRR16	2.93927	-0.276009	15.3176	2.71523e-06	0.000606094	5.58436
DMC1	2.95963	1.41887	11.4292	1.67497e-05	0.00105055	3.72795
CPS1	2.99535	3.45511	17.0246	1.39845e-06	0.000465682	6.22892
RASGEF1A	3.02037	2.83251	16.2895	1.84575e-06	0.000501213	5.96183
LINC01123	3.02047	-0.425979	16.2774	1.8544e-06	0.000501213	5.95729
FBLN2	3.0386	-0.202696	19.9056	5.21394e-07	0.000330971	7.14563
PCDH10	3.04231	4.58596	22.3439	2.50741e-07	0.000221448	7.78815
AC007128.1	3.05611	-0.407926	19.0689	6.84012e-07	0.000376459	6.89885
RORB	3.0668	0.0734281	10.8692	2.27998e-05	0.0011728	3.40324
NOVA1	3.12236	0.996624	16.8849	1.47285e-06	0.000474888	6.17932
SNAI2	3.12844	2.8411	31.711	2.70102e-08	6.85824e-05	9.5013
SLC6A4	3.1803	0.518537	13.2129	6.83087e-06	0.000844619	4.65725
WDR72	3.20947	0.296741	11.8078	1.37034e-05	0.000968867	3.93799
SLITRK5	3.28214	3.27844	22.0767	2.70629e-07	0.000229054	7.72281
MYC	3.29736	5.39206	29.3053	4.46722e-08	8.24934e-05	9.14958
CTD-3088G3.8	3.31792	1.15543	7.61311	0.000193191	0.0029662	1.10178
MKRN3	3.38129	0.216637	23.2053	1.97223e-07	0.000203189	7.99104
CITED1	3.41386	4.07018	33.6816	1.83832e-08	5.33455e-05	9.75546
TRIM71	3.42699	1.78372	20.4431	4.40493e-07	0.000289519	7.29666
MIR222HG	3.50353	1.99241	17.1712	1.32494e-06	0.000448558	6.28044
ZNF804A	3.50579	-0.287841	36.8686	1.03193e-08	4.19232e-05	10.1122
PABPC4L	3.54731	2.3978	17.3077	1.26052e-06	0.000433981	6.32787
RPL22L1	3.54805	4.58123	30.0098	3.83942e-08	7.799e-05	9.25773
CDKN2B-AS1	3.62003	3.55882	30.5347	3.43752e-08	7.75848e-05	9.33545
ESPNL	3.74702	1.34143	16.2749	1.8562e-06	0.000501213	5.95635
DDR2	3.79241	2.22691	21.5907	3.11654e-07	0.000253225	7.60094
RP3-323A16.1	3.83273	1.71897	13.9746	4.81876e-06	0.000770736	5.01172
RP3-460G2.2	3.87917	0.724496	16.1197	1.97134e-06	0.000513383	5.89793
BCHE	3.92304	0.520842	13.4389	6.14718e-06	0.000830561	4.76484
TSPEAR-AS2	4.01187	0.707366	15.1558	2.90194e-06	0.00062755	5.51867
LINC01021	4.06285	1.01223	13.0342	7.43383e-06	0.000847849	4.57068
LINC01234	4.07198	1.03702	26.2074	9.10094e-08	0.000123475	8.61597
LINC00839	4.23167	1.12298	43.8943	3.38317e-09	3.63766e-05	10.7166
CTSF	4.23606	1.14378	17.5531	1.15354e-06	0.0004296	6.41196
FUOM	4.28686	2.2007	18.4503	8.42384e-07	0.000409485	6.70663
RP11-527N22.1	4.45204	0.781698	18.9378	7.14489e-07	0.000381932	6.85882
PLTP	4.46955	2.76052	25.3163	1.13412e-07	0.000143983	8.44275
ZIC3	4.5083	2.49531	41.4634	4.87061e-09	3.63766e-05	10.5313
LINC01605	4.57453	0.878049	14.0124	4.73807e-06	0.000768053	5.02876
NMRAL1	4.70984	1.61213	23.1532	2.00058e-07	0.000203189	7.97909
SPATC1L	4.8466	0.763621	22.866	2.16557e-07	0.000209473	7.91249
NAP1L3	4.85201	1.76259	26.1997	9.11792e-08	0.000123475	8.61452
LL22NC03-N14H11.1	4.89996	1.35651	20.4367	4.4136e-07	0.000289519	7.29491
DUXAP8	5.04242	2.90847	34.6758	1.52671e-08	5.16868e-05	9.87346
AL589743.1	5.12585	3.58642	39.8556	6.272e-09	3.63766e-05	10.3958
GSTM2	5.29807	1.32393	39.0358	7.16322e-09	3.63766e-05	10.3223
UNCX	5.60404	2.2668	28.8637	4.92112e-08	8.33022e-05	9.07946
DUXAP9	5.82443	1.56378	19.0614	6.85718e-07	0.000376459	6.89656
TENM1	6.21578	1.74327	16.8205	1.50869e-06	0.000475373	6.15626

## Sheet: total
	logFC	AveExpr	t	P.Value	adj.P.Val	B
TENM1	6.21578	1.74327	16.8205	1.50869e-06	0.000475373	6.15626
DUXAP9	5.82443	1.56378	19.0614	6.85718e-07	0.000376459	6.89656
UNCX	5.60404	2.2668	28.8637	4.92112e-08	8.33022e-05	9.07946
GSTM2	5.29807	1.32393	39.0358	7.16322e-09	3.63766e-05	10.3223
AL589743.1	5.12585	3.58642	39.8556	6.272e-09	3.63766e-05	10.3958
DUXAP8	5.04242	2.90847	34.6758	1.52671e-08	5.16868e-05	9.87346
LL22NC03-N14H11.1	4.89996	1.35651	20.4367	4.4136e-07	0.000289519	7.29491
NAP1L3	4.85201	1.76259	26.1997	9.11792e-08	0.000123475	8.61452
SPATC1L	4.8466	0.763621	22.866	2.16557e-07	0.000209473	7.91249
NMRAL1	4.70984	1.61213	23.1532	2.00058e-07	0.000203189	7.97909
LINC01605	4.57453	0.878049	14.0124	4.73807e-06	0.000768053	5.02876
ZIC3	4.5083	2.49531	41.4634	4.87061e-09	3.63766e-05	10.5313
PLTP	4.46955	2.76052	25.3163	1.13412e-07	0.000143983	8.44275
RP11-527N22.1	4.45204	0.781698	18.9378	7.14489e-07	0.000381932	6.85882
FUOM	4.28686	2.2007	18.4503	8.42384e-07	0.000409485	6.70663
CTSF	4.23606	1.14378	17.5531	1.15354e-06	0.0004296	6.41196
LINC00839	4.23167	1.12298	43.8943	3.38317e-09	3.63766e-05	10.7166
LINC01234	4.07198	1.03702	26.2074	9.10094e-08	0.000123475	8.61597
LINC01021	4.06285	1.01223	13.0342	7.43383e-06	0.000847849	4.57068
TSPEAR-AS2	4.01187	0.707366	15.1558	2.90194e-06	0.00062755	5.51867
BCHE	3.92304	0.520842	13.4389	6.14718e-06	0.000830561	4.76484
RP3-460G2.2	3.87917	0.724496	16.1197	1.97134e-06	0.000513383	5.89793
RP3-323A16.1	3.83273	1.71897	13.9746	4.81876e-06	0.000770736	5.01172
DDR2	3.79241	2.22691	21.5907	3.11654e-07	0.000253225	7.60094
ESPNL	3.74702	1.34143	16.2749	1.8562e-06	0.000501213	5.95635
CDKN2B-AS1	3.62003	3.55882	30.5347	3.43752e-08	7.75848e-05	9.33545
RPL22L1	3.54805	4.58123	30.0098	3.83942e-08	7.799e-05	9.25773
PABPC4L	3.54731	2.3978	17.3077	1.26052e-06	0.000433981	6.32787
ZNF804A	3.50579	-0.287841	36.8686	1.03193e-08	4.19232e-05	10.1122
MIR222HG	3.50353	1.99241	17.1712	1.32494e-06	0.000448558	6.28044
TRIM71	3.42699	1.78372	20.4431	4.40493e-07	0.000289519	7.29666
CITED1	3.41386	4.07018	33.6816	1.83832e-08	5.33455e-05	9.75546
MKRN3	3.38129	0.216637	23.2053	1.97223e-07	0.000203189	7.99104
CTD-3088G3.8	3.31792	1.15543	7.61311	0.000193191	0.0029662	1.10178
MYC	3.29736	5.39206	29.3053	4.46722e-08	8.24934e-05	9.14958
SLITRK5	3.28214	3.27844	22.0767	2.70629e-07	0.000229054	7.72281
WDR72	3.20947	0.296741	11.8078	1.37034e-05	0.000968867	3.93799
SLC6A4	3.1803	0.518537	13.2129	6.83087e-06	0.000844619	4.65725
SNAI2	3.12844	2.8411	31.711	2.70102e-08	6.85824e-05	9.5013
NOVA1	3.12236	0.996624	16.8849	1.47285e-06	0.000474888	6.17932
RORB	3.0668	0.0734281	10.8692	2.27998e-05	0.0011728	3.40324
AC007128.1	3.05611	-0.407926	19.0689	6.84012e-07	0.000376459	6.89885
PCDH10	3.04231	4.58596	22.3439	2.50741e-07	0.000221448	7.78815
FBLN2	3.0386	-0.202696	19.9056	5.21394e-07	0.000330971	7.14563
LINC01123	3.02047	-0.425979	16.2774	1.8544e-06	0.000501213	5.95729
RASGEF1A	3.02037	2.83251	16.2895	1.84575e-06	0.000501213	5.96183
CPS1	2.99535	3.45511	17.0246	1.39845e-06	0.000465682	6.22892
DMC1	2.95963	1.41887	11.4292	1.67497e-05	0.00105055	3.72795
PRR16	2.93927	-0.276009	15.3176	2.71523e-06	0.000606094	5.58436
LINC00632	2.93913	0.207618	6.73803	0.000391511	0.00434288	0.328277
TSPEAR-AS1	2.93467	0.148867	7.76032	0.000172678	0.00280473	1.22431
LA16c-60H5.7	2.9231	-0.474665	15.7248	2.30345e-06	0.000557023	5.74602
CA2	2.91485	6.18068	28.1442	5.77988e-08	9.03128e-05	8.96119
SULT4A1	2.85886	2.11317	10.6722	2.54992e-05	0.00123325	3.28484
RP11-527N22.2	2.75907	-0.446979	20.4332	4.4184e-07	0.000289519	7.29394
ABCA1	2.7471	0.104573	14.3532	4.07832e-06	0.000726023	5.17961
ALDH1L2	2.72804	2.82727	17.5299	1.1632e-06	0.0004296	6.40407
OGDHL	2.71968	3.29399	16.0826	2.00009e-06	0.000514277	5.88385
SYT5	2.70704	0.326441	10.0401	3.69976e-05	0.00145083	2.88897
VILL	2.69292	0.794767	12.7364	8.58013e-06	0.000865213	4.42337
ROBO2	2.69156	1.93221	24.8863	1.26466e-07	0.000151112	8.35561
C5orf63	2.68624	0.789761	14.3575	4.07059e-06	0.000726023	5.18151
FIRRE	2.60423	2.30874	16.3931	1.77368e-06	0.000501213	6.00038
ADCYAP1R1	2.54009	1.15528	12.6086	9.13385e-06	0.000879398	4.35892
MATK	2.50407	3.17773	12.535	9.471e-06	0.000903213	4.32151
SCART1	2.4906	1.41138	7.04045	0.000304293	0.00378281	0.604695
SLITRK3	2.46147	2.12371	13.6271	5.63732e-06	0.00082915	4.85288
CPSF1P1	2.45346	1.33876	24.1077	1.5478e-07	0.000174669	8.19166
PPP1R14A	2.45129	2.36638	9.17648	6.37352e-05	0.00176269	2.30553
LHX8	2.40312	1.06361	9.40069	5.51094e-05	0.00167259	2.46205
SLC7A5P1	2.38569	1.11511	9.00699	7.12893e-05	0.00184938	2.18473
USH1C	2.38099	1.07165	16.2485	1.87526e-06	0.000501213	5.94645
ANGPT1	2.3737	0.0706598	8.52292	9.91897e-05	0.00212827	1.82739
PRAME	2.363	3.40226	18.0494	9.6762e-07	0.000409485	6.57736
CDX2	2.34638	3.80633	13.8318	5.13736e-06	0.00080366	4.94701
SYT1	2.32233	1.13439	14.9563	3.15296e-06	0.00064693	5.43645
CCDC162P	2.31574	1.83191	10.689	2.52555e-05	0.00122731	3.29501
bP-2189O9.2	2.28416	0.324726	5.96094	0.000780811	0.00645265	-0.430433
SLC26A7	2.25566	-0.187575	8.58917	9.47165e-05	0.00209455	1.87741
CKMT1B	2.25208	3.20421	15.4415	2.58152e-06	0.000589197	5.63412
HMGN5	2.22986	4.33279	17.6205	1.12602e-06	0.0004296	6.43478
MGST1	2.22258	3.46094	17.9467	1.00307e-06	0.000415822	6.54363
RP11-150O12.3	2.21972	-0.453259	12.9938	7.57839e-06	0.000847849	4.55094
TNNI3	2.2163	0.319751	8.5284	9.88105e-05	0.00212446	1.83154
PLA2G4A	2.20203	2.33788	17.5661	1.14816e-06	0.0004296	6.41637
UQCRHL	2.17936	0.357326	8.31043	0.000115255	0.00228001	1.66447
HOXD13	2.17674	5.44828	19.4783	5.98082e-07	0.000357319	7.02143
FAM150A	2.17367	1.14557	10.3245	3.1213e-05	0.00134614	3.07017
CKMT1A	2.17275	3.07235	13.4596	6.08841e-06	0.000830561	4.77462
FAM84B	2.15917	6.26928	22.4212	2.45306e-07	0.000221448	7.80683
CTA-390C10.9	2.14724	-0.768545	11.4286	1.67547e-05	0.00105055	3.72763
GALNT13	2.14289	2.81229	19.1026	6.7644e-07	0.000376459	6.90905
NAP1L2	2.12252	1.029	16.6137	1.63074e-06	0.000501213	6.08148
SNORA71C	2.10621	0.239858	6.54472	0.000462113	0.00480149	0.14623
CYP2E1	2.09227	0.110451	9.56838	4.95284e-05	0.00162342	2.57674
RP11-106D4.2	2.08561	-0.209393	11.6511	1.48797e-05	0.000993024	3.85195
VPS9D1-AS1	2.08119	3.85301	18.6619	7.83869e-07	0.000408275	6.77336
CBS	2.07927	4.13504	9.25004	6.0745e-05	0.00174775	2.35729
CAMKV	2.06873	2.55732	14.7816	3.39345e-06	0.000672763	5.36336
MAGEE1	2.06422	1.4866	6.17568	0.00064103	0.00573876	-0.21347
THAP9-AS1	2.04378	3.71351	7.59615	0.000195728	0.00298261	1.08753
HOXB8	2.04283	3.94515	18.0915	9.53513e-07	0.000409485	6.59111
ACE2	2.03448	0.267196	12.233	1.10143e-05	0.000924587	4.16527
SLC13A3	2.02317	0.225484	4.81494	0.00245952	0.0129599	-1.69225
FGFR3	2.01402	6.0018	21.1065	3.59836e-07	0.000277857	7.47546
CRYGD	2.00258	1.28453	9.21587	6.21137e-05	0.00174934	2.3333
BDH1	1.96234	0.733664	7.60196	0.000194854	0.00297794	1.09242
AC083843.1	1.93725	2.65743	6.84288	0.000358397	0.00412471	0.425251
RP11-585P4.5	1.93635	0.720296	16.7985	1.52116e-06	0.000475373	6.14837
DUSP9	1.93229	4.01101	9.29337	5.90594e-05	0.00171382	2.38759
SEMA3G	1.92743	1.84015	12.1847	1.12869e-05	0.000924587	4.1399
EPHA8	1.92424	1.00802	9.2093	6.2381e-05	0.00175262	2.32867
GNL3	1.90857	7.08933	14.5182	3.79719e-06	0.000701203	5.25116
CYP27B1	1.90329	1.66937	13.4359	6.15567e-06	0.000830561	4.76343
DOK6	1.90194	-0.891194	9.16241	6.4326e-05	0.00176537	2.29559
HK2	1.90175	5.44917	15.0869	2.98598e-06	0.00062755	5.49041
RP11-142E9.1	1.90149	2.74066	14.2492	4.26771e-06	0.000747328	5.13403
P2RY1	1.90039	3.80867	10.618	2.6306e-05	0.00124726	3.25182
RP13-895J2.2	1.88119	-0.800348	9.82413	4.22182e-05	0.00151288	2.74788
CACNG8	1.87836	2.46798	7.35507	0.000236233	0.00328094	0.88192
XYLB	1.87718	3.91446	15.8704	2.17401e-06	0.000537446	5.80258
PTGFR	1.86833	-0.122509	5.53708	0.00117075	0.00814713	-0.876125
AC005682.5	1.86712	0.507361	9.70543	4.54452e-05	0.0015753	2.66901
TRMT10C	1.86641	5.04902	18.5593	8.11652e-07	0.000409485	6.74111
PYCR1	1.86127	5.29018	13.7787	5.26199e-06	0.00080366	4.92274
IGLVIVOR22-1	1.84857	-1.01193	11.3444	1.75345e-05	0.00106005	3.67989
SLC13A4	1.83804	0.877874	9.63166	4.75928e-05	0.0016059	2.61951
MIR17HG	1.83283	2.14227	13.0192	7.4871e-06	0.000847849	4.56336
KLHL41	1.82912	-0.106214	6.44056	0.000506092	0.0050681	0.0463536
AMOT	1.82906	9.27381	19.6391	5.67786e-07	0.000349498	7.06861
HOXA-AS3	1.82813	3.35491	18.2842	8.91849e-07	0.000409485	6.65354
PDE1A	1.82776	-0.500333	9.88543	4.0655e-05	0.00150423	2.78825
GALNTL6	1.82637	2.02093	11.8804	1.3195e-05	0.000955786	3.97742
BBOX1-AS1	1.82169	0.265975	7.79145	0.000168667	0.0027697	1.24995
BICDL2	1.81035	0.337228	7.42225	0.000224058	0.00320433	0.939796
PTPRG-AS1	1.80341	1.03941	5.69696	0.00100233	0.00742806	-0.705222
SNORD46	1.7972	-0.134958	3.5611	0.0106445	0.035185	-3.29045
UTS2R	1.78859	-0.73859	10.1245	3.51623e-05	0.00141436	2.94326
TNFRSF13C	1.78621	2.26286	6.72058	0.000397355	0.00438521	0.312015
SULT1C4	1.77487	0.330034	8.38385	0.000109389	0.00223994	1.72119
BCRP2	1.77053	0.799327	15.5036	2.51742e-06	0.000581094	5.65886
ADAT2	1.76492	4.48802	7.8303	0.000163808	0.00272432	1.28183
PYGL	1.75637	6.65524	17.4233	1.20876e-06	0.000433981	6.36768
RP11-776H12.1	1.75325	-0.574061	6.98978	0.000317224	0.00387945	0.559079
RP11-150O12.6	1.74911	2.37404	11.7573	1.40701e-05	0.000978785	3.91042
SLC5A5	1.74862	-0.62907	6.63821	0.000426307	0.00456487	0.234804
CTA-246H3.12	1.74341	-0.257143	7.73037	0.000176642	0.00284096	1.19954
ANKRD19P	1.73895	3.1173	5.56682	0.00113714	0.00800631	-0.84407
OTX2	1.73818	-0.027456	5.61952	0.00108022	0.00777828	-0.787571
RP11-138I1.3	1.73438	0.50305	5.70297	0.000996558	0.00739879	-0.698868
RP1-78B3.1	1.73096	-0.290999	2.9685	0.0230893	0.0611627	-4.12014
MUM1L1	1.73051	1.75092	8.69261	8.81859e-05	0.00202672	1.95479
MCRIP2P1	1.72909	-0.6755	5.28684	0.00150251	0.00953508	-1.1506
ARMCX5	1.72895	3.28597	10.1071	3.55319e-05	0.0014264	2.93211
AC005537.2	1.72768	-1.06743	7.92857	0.000152215	0.00263673	1.36184
ATRIP	1.72356	-0.407467	6.60063	0.000440308	0.0046559	0.199317
CTB-31O20.8	1.72341	-0.80055	4.56669	0.00322708	0.0155318	-1.99023
AC083884.8	1.70279	-0.821185	8.00071	0.0001443	0.00256942	1.42001
PNPLA3	1.70215	2.95197	13.4848	6.01811e-06	0.000830561	4.78644
SPNS1	1.7019	-0.234227	4.29909	0.00436815	0.0190204	-2.3217
TMCC1-AS1	1.69195	1.45155	6.97375	0.000321445	0.00389539	0.544588
ALDH8A1	1.68402	-0.218481	5.64976	0.00104902	0.00764575	-0.755319
STAP2	1.66554	0.505456	10.0617	3.65185e-05	0.00144039	2.90288
RP11-397A16.1	1.66397	-0.0549143	7.60014	0.000195128	0.00297794	1.09088
ZNF589	1.65998	5.02043	17.3951	1.22118e-06	0.000433981	6.35798
LRRIQ3	1.65764	0.940021	8.36613	0.000110773	0.00225239	1.70754
RP11-203M5.7	1.65681	-0.197423	6.1173	0.000675998	0.00592049	-0.27188
SNORA73B	1.65431	-0.422599	3.9479	0.00660536	0.0254127	-2.77289
IGSF1	1.65242	1.1111	4.45618	0.00365221	0.0168187	-2.12582
RP11-264B17.3	1.64711	-1.11242	7.72705	0.000177088	0.00284231	1.1968
RABGGTB	1.64443	6.03033	7.92357	0.000152782	0.00263899	1.35779
ASB11	1.64334	-1.21906	14.756	3.43051e-06	0.000672763	5.35254
NKTR	1.63842	6.24255	5.17261	0.00168825	0.0102122	-1.27878
N4BP2L2-IT2	1.63604	0.656722	7.29201	0.000248354	0.00337435	0.827172
KIAA0226L	1.63161	-0.124539	4.99952	0.00202104	0.0114652	-1.47656
OLFML1	1.63119	-1.22514	12.4991	9.64069e-06	0.000906626	4.30317
LYAR	1.63039	5.41582	13.4548	6.10197e-06	0.000830561	4.77235
HAUS7	1.62854	1.27818	5.795	0.000912663	0.00705229	-0.602105
FSIP2	1.62537	1.49553	6.05375	0.000716547	0.0061327	-0.335953
RP11-338K17.6	1.61802	-0.122611	4.76041	0.00260875	0.0134633	-1.75691
MYH15	1.61327	-0.529287	3.88966	0.00708699	0.026642	-2.84946
SNORD19	1.59635	-0.259653	5.35825	0.00139811	0.00913804	-1.07138
XX-FW83563B9.5	1.58745	1.05025	6.70606	0.000402292	0.00441478	0.298461
PER2	1.58202	2.83532	18.3496	8.71999e-07	0.000409485	6.6745
ALG1L6P	1.57392	1.85342	11.441	1.66432e-05	0.00105055	3.73464
SLC39A4	1.57316	3.91249	10.0324	3.71697e-05	0.00145163	2.88401
RPL32P3	1.57262	3.81938	13.1133	7.15982e-06	0.000847849	4.60915
SLC7A5	1.56633	6.79214	13.2022	6.86533e-06	0.000844619	4.65211
SLC5A4	1.56303	-0.605958	5.14187	0.00174256	0.0104077	-1.31359
CCDC66	1.56039	3.94886	5.8495	0.000866765	0.0068481	-0.545332
JAKMIP1	1.55985	0.0890191	4.66565	0.00289286	0.0144593	-1.87034
PLS3-AS1	1.55795	-0.878907	4.6696	0.00288037	0.014404	-1.86559
RP11-326I19.2	1.55706	-0.808356	7.07378	0.000296114	0.00371983	0.634553
AGTR1	1.55692	-0.473652	13.0937	7.22666e-06	0.000847849	4.59963
RP4-646N3.1	1.55317	-0.727302	5.92329	0.000808719	0.00658643	-0.46907
PTBP2	1.54983	4.5521	8.83933	7.97874e-05	0.00195503	2.06307
RP3-468K18.6	1.54382	0.501098	5.31928	0.00145402	0.00935358	-1.11452
PNMA6A	1.54267	2.69874	6.11556	0.00067707	0.00592305	-0.273623
U2SURP	1.54236	7.39236	8.93906	7.46006e-05	0.00187703	2.13571
ALDOC	1.54111	1.75957	14.6705	3.55742e-06	0.000675345	5.31632
RP11-573D15.9	1.53614	0.372714	4.39653	0.00390742	0.0175945	-2.19976
SNORA71A	1.53365	-0.591265	6.04583	0.000721786	0.00615777	-0.343966
RP11-135N5.3	1.53088	-0.309777	3.3817	0.0133841	0.0413241	-3.53736
CHCHD10	1.52938	5.08158	8.41725	0.000106835	0.00222158	1.74684
QPRT	1.52904	3.57871	13.4285	6.1769e-06	0.000830561	4.75993
RP4-694A7.2	1.52841	0.646724	5.77666	0.000928722	0.00713478	-0.621297
SLC25A43	1.52613	0.929686	5.74695	0.000955424	0.00724162	-0.652487
KB-431C1.5	1.52608	-1.08737	7.69192	0.000181883	0.00287744	1.16763
STXBP5L	1.5241	0.351689	8.80749	8.15289e-05	0.00197315	2.03972
GAS5	1.52107	6.38053	9.57487	4.93258e-05	0.00162342	2.58114
SNORD69	1.51977	-0.985761	3.56371	0.0106095	0.0351167	-3.28689
PAQR6	1.51597	2.66872	5.65601	0.0010427	0.00761882	-0.748669
C10orf82	1.51494	0.562049	4.52613	0.00337633	0.0160019	-2.03977
RP11-488C13.6	1.51428	-0.840136	5.71743	0.000982814	0.00734237	-0.683587
ZNF280C	1.51073	3.82229	10.2403	3.28102e-05	0.00137743	3.01705
SNORD15B	1.50967	-0.685251	4.19128	0.00494964	0.0207175	-2.45826
RP5-1074L1.4	1.50533	2.64084	6.71422	0.000399508	0.00439848	0.306084
GAL	1.50079	5.01748	11.1844	1.9133e-05	0.00110411	3.58816
QTRT2	1.49484	5.54847	14.1839	4.39189e-06	0.000753727	5.1052
POLR3G	1.49324	3.80252	12.1845	1.12882e-05	0.000924587	4.13978
MINA	1.49177	4.832	12.6084	9.1347e-06	0.000879398	4.35883
RP11-696N14.1	1.49038	-0.715915	4.64589	0.00295639	0.0146614	-1.89417
GRIN2C	1.48788	1.32653	7.42167	0.000224159	0.00320433	0.939299
BEX5	1.48743	-0.993928	7.92497	0.000152623	0.00263849	1.35893
RP11-57A19.7	1.48497	0.581745	8.63662	9.16544e-05	0.00206501	1.91301
AC024060.1	1.48299	-1.08502	7.51059	0.000209122	0.00308673	1.01521
SERPINF1	1.47655	3.44058	12.0872	1.18614e-05	0.000941929	4.08833
SNORD101	1.47495	-0.52238	4.45236	0.003668	0.016867	-2.13054
AHCTF1	1.47466	5.72902	8.70963	8.71617e-05	0.00202002	1.96744
RP4-671O14.6	1.47385	0.039935	4.26548	0.00454081	0.0195584	-2.36408
SNORD17	1.47367	2.00784	10.0022	3.78575e-05	0.00146756	2.86444
USP51	1.46917	1.30363	10.1871	3.38667e-05	0.00139644	2.98328
SLC9A9	1.46602	-0.0438509	6.43968	0.000506485	0.0050681	0.0455001
ACAD11	1.46528	-0.375171	4.33517	0.00419084	0.0185062	-2.27638
DUSP7	1.4631	4.81415	12.6218	9.07487e-06	0.000879398	4.36561
AC156455.1	1.46202	1.90333	8.07062	0.000137074	0.00248829	1.47594
LILRB3	1.46034	0.0755227	9.9907	3.81231e-05	0.00146981	2.85697
CACNA1D	1.45728	1.04782	4.71582	0.00273836	0.0139305	-1.81013
EBLN2	1.45574	0.683717	6.11422	0.000677903	0.00592778	-0.274975
XXbac-B444P24.13	1.45543	0.237813	8.3331	0.000113406	0.00227041	1.68203
PLAC1	1.45327	2.34817	6.25001	0.000599432	0.00552935	-0.139696
MBNL3	1.45302	4.44824	8.48297	0.000102004	0.00216724	1.79705
PRTFDC1	1.45094	3.01773	15.0782	2.99672e-06	0.00062755	5.48685
RP11-1105G2.3	1.45068	-0.541393	4.03228	0.00597038	0.0236314	-2.66281
RP11-415F23.4	1.44655	-1.21294	9.30154	5.87476e-05	0.00170721	2.39328
HOTAIR	1.44522	2.1019	11.5021	1.61066e-05	0.00105055	3.769
UPF3B	1.44372	5.27382	7.65905	0.000186505	0.00291422	1.14024
RP11-762H8.2	1.44218	0.436017	5.2041	0.00163459	0.0100464	-1.24326
SLC24A4	1.44173	0.779023	5.65725	0.00104145	0.00761592	-0.747348
IPO4	1.43784	-0.259593	5.89187	0.00083288	0.00668707	-0.501457
MYSM1	1.43702	5.82476	5.09062	0.00183752	0.010735	-1.37193
NOP16	1.4351	4.88369	14.1153	4.52683e-06	0.000759946	5.07474
DIO2	1.43415	-1.10944	6.95579	0.000326251	0.00391443	0.528318
2019-03-01	1.4341	1.41166	5.98479	0.000763694	0.00636558	-0.40605
JAK3	1.43382	-0.225845	5.94365	0.000793487	0.00651499	-0.44815
RP11-529F4.1	1.43197	1.06821	8.30416	0.000115772	0.00228001	1.65961
RP5-966M1.6	1.43163	-0.450414	4.17361	0.00505291	0.0210026	-2.48081
ABI3BP	1.42759	-0.341037	9.47589	5.25219e-05	0.00164962	2.51373
AMY2B	1.42729	-0.351085	2.47077	0.0458382	0.100835	-4.83906
BHMG1	1.42323	-1.03387	6.05187	0.000717789	0.00613655	-0.337858
SLC7A3	1.42309	0.190616	3.39156	0.013215	0.0408991	-3.52368
CSNK1G2-AS1	1.41967	-0.225777	8.66925	8.96143e-05	0.0020497	1.93739
SH3PXD2A	1.41831	5.89651	16.5225	1.68819e-06	0.000501213	6.04811
GPATCH4	1.41756	5.52645	13.4278	6.17887e-06	0.000830561	4.7596
RP11-434D12.1	1.41687	0.0249681	3.87076	0.0072516	0.0270328	-2.87442
AC005301.9	1.41441	0.721973	7.7151	0.000178702	0.00285375	1.18689
SMC1B	1.41427	-0.869547	4.2367	0.00469478	0.0199969	-2.40052
PRMT5-AS1	1.41001	-1.01699	4.6809	0.0028449	0.0142871	-1.852
PRKG2	1.40725	-0.481081	4.88176	0.00228952	0.0124222	-1.6136
TSPEAR	1.40599	-0.681385	4.50842	0.00344391	0.0161936	-2.06149
C3orf18	1.40351	1.30257	10.3482	3.07809e-05	0.00134437	3.085
MID1IP1	1.40327	5.77267	12.3076	1.06078e-05	0.000919795	4.20426
HOXA6	1.4006	3.51402	15.6343	2.38836e-06	0.000564125	5.71054
MIR3939	1.39365	-0.639099	6.91219	0.000338259	0.00400411	0.48868
RP11-392O17.2	1.39295	-0.360903	2.22522	0.0648395	0.130717	-5.19437
ZIC5	1.3916	4.9083	11.9776	1.25475e-05	0.000955786	4.02984
MSTO2P	1.39122	2.7786	4.97833	0.00206662	0.0116029	-1.50107
SLC6A11	1.38941	2.20941	8.58849	9.47614e-05	0.00209455	1.8769
ALG13-AS1	1.38916	-0.910362	3.58509	0.0103274	0.0344297	-3.25776
SLC7A11	1.38847	3.90831	13.3978	6.26519e-06	0.000830561	4.74547
LINC00630	1.38807	2.89304	9.9154	3.99149e-05	0.00149593	2.80789
SH2D2A	1.38759	1.37326	13.8385	5.12189e-06	0.00080366	4.95006
SCARNA15	1.38592	-0.0913389	4.60342	0.00309824	0.0151183	-1.94556
ZGRF1	1.38026	3.97301	6.06254	0.000710772	0.00611517	-0.327053
PAQR9	1.37407	1.68684	11.2742	1.8216e-05	0.00107564	3.63982
RP11-359K18.4	1.37203	-0.97253	3.74647	0.00844451	0.02998	-3.03979
ESR2	1.36938	0.0309793	6.5487	0.000460521	0.00479329	0.150021
CYP26A1	1.3671	2.4051	7.23802	0.000259295	0.00345381	0.779981
LRIT3	1.36647	-1.16677	7.38002	0.000231627	0.00324261	0.903461
MFSD2B	1.36574	-0.698295	3.48403	0.0117382	0.0376206	-3.39603
SLC43A1	1.36512	3.03861	6.05642	0.000714787	0.0061327	-0.333247
LL0XNC01-237H1.2	1.36378	1.84478	5.54751	0.00115883	0.00810305	-0.864865
LINC01033	1.36157	0.457987	5.59206	0.00110946	0.00789327	-0.816959
SNHG4	1.36051	3.26933	7.41378	0.000225552	0.00321251	0.932526
PM20D1	1.35858	-0.135815	5.92175	0.000809889	0.00658643	-0.47066
DLEU2L	1.35846	-0.202076	3.31309	0.0146279	0.0439485	-3.63285
SMG1P4	1.35712	-0.219234	7.70451	0.000180148	0.0028623	1.1781
RP13-735L24.1	1.35007	-0.0521156	4.24581	0.00464541	0.0198616	-2.38897
SNX5	1.34701	6.89716	13.4827	6.02388e-06	0.000830561	4.78546
CNTN2	1.34569	-1.15861	5.81626	0.000894436	0.00698718	-0.579909
RP11-66D17.5	1.34563	-0.352762	4.57435	0.00319972	0.0154494	-1.98089
RP11-188C12.2	1.34498	0.0355937	6.25554	0.000596464	0.00551228	-0.134239
TAF1D	1.34433	5.98366	8.66615	8.98064e-05	0.0020497	1.93507
PNN	1.34384	7.16071	5.41052	0.00132688	0.00883124	-1.01386
CTD-2008L17.1	1.34357	-0.124299	4.83046	0.00241879	0.0128144	-1.67391
ZRANB2-AS1	1.34124	-1.26065	4.10769	0.00545979	0.0221868	-2.56534
C3orf14	1.33983	3.64428	12.7986	8.32505e-06	0.000865213	4.45443
RP13-895J2.3	1.3396	-1.37093	11.4175	1.68557e-05	0.00105055	3.72133
TAF1A	1.33756	3.3733	11.3887	1.71187e-05	0.00105055	3.70508
SLC25A32	1.33709	4.53356	8.76126	8.41362e-05	0.00198887	2.00567
ABCB6	1.33608	0.595536	4.20264	0.00488445	0.0205505	-2.44379
PLAGL1	1.33484	5.37197	8.89545	7.68197e-05	0.00190996	2.10404
KCNAB1	1.33463	0.0467033	5.88581	0.000837632	0.00671726	-0.507715
NPAS1	1.33256	3.65537	8.06324	0.000137818	0.00249733	1.47005
BTNL9	1.32844	2.57271	6.39836	0.000525253	0.00516976	0.00551721
GLDN	1.32488	-0.416315	5.28904	0.00149916	0.00952531	-1.14814
BEX1	1.32455	3.62014	12.461	9.82503e-06	0.000910711	4.2836
ZBTB11	1.32318	4.83094	8.04944	0.00013922	0.00251152	1.45904
AC093162.5	1.32133	-0.727534	4.79098	0.00252389	0.0131997	-1.72061
RP3-508I15.10	1.3197	-0.517112	6.8681	0.000350916	0.00407556	0.448391
SNORA42	1.31846	-0.844659	3.87604	0.00720516	0.026919	-2.86744
DLEU7	1.31513	-1.38317	4.96822	0.00208879	0.0116808	-1.51279
EPRS	1.31081	7.60689	8.75436	8.45336e-05	0.00199355	2.00057
NPM1	1.31027	10.0858	13.6512	5.57573e-06	0.000826714	4.86403
GIPC3	1.31015	1.93413	9.53933	5.0447e-05	0.00162576	2.55702
FAM186B	1.3057	0.881869	4.4199	0.00380515	0.017257	-2.17073
RP11-326C3.16	1.30494	-0.595716	5.89701	0.000828875	0.00666636	-0.496154
TTC4	1.30413	1.0962	6.7469	0.000388581	0.00432795	0.336523
RP11-755F10.3	1.30314	0.613777	3.31897	0.0145165	0.0437068	-3.62464
KCNN1	1.30274	1.52968	3.97188	0.00641758	0.0248874	-2.74149
RPL36A	1.30197	3.70298	5.64074	0.00105822	0.00768077	-0.764924
AMER1	1.30174	4.32383	12.2177	1.10997e-05	0.000924587	4.15726
RP11-843P14.1	1.29668	-0.0610669	3.65877	0.00941595	0.0323249	-3.1578
SS18L2	1.29645	4.06799	8.12896	0.000131361	0.00243906	1.52227
RP5-1065J22.4	1.29631	-0.795745	5.32114	0.0014513	0.00934696	-1.11246
MTCP1	1.29581	1.04442	4.07259	0.00569116	0.0228332	-2.6106
RP11-689P11.2	1.29392	-0.622845	2.13623	0.0735814	0.143648	-5.32218
RP3-355L5.4	1.29322	-0.554578	2.9177	0.0247302	0.0643454	-4.19291
RP11-463O12.5	1.29293	1.76553	3.92622	0.00678026	0.0258352	-2.80133
ENTPD1	1.29225	2.72536	7.08378	0.00029371	0.00370813	0.643487
NELL1	1.29128	-1.20437	4.11595	0.00540684	0.0220718	-2.5547
NAA50	1.29018	7.59058	12.3425	1.04235e-05	0.000919795	4.22241
ASIC4	1.28744	-1.13338	5.25409	0.00155329	0.0097374	-1.18715
RP11-517H2.6	1.28735	0.0185252	6.8311	0.000361955	0.00413403	0.414413
DCUN1D2-AS	1.28727	-0.9141	2.94337	0.0238858	0.0626863	-4.15611
AF131216.6	1.28711	-0.391861	3.25307	0.015819	0.0465024	-3.71682
CTD-2555O16.4	1.28577	0.278698	4.39493	0.00391452	0.0176144	-2.20175
SULF1	1.28571	3.18967	7.80542	0.000166901	0.00275631	1.26143
AC005519.4	1.28445	0.727699	4.71209	0.00274951	0.0139687	-1.81459
DNAJC13	1.28432	4.99508	5.09341	0.0018322	0.0107162	-1.36874
RP11-148L24.1	1.2842	-1.09884	6.38769	0.000530226	0.00518925	-0.00483956
CHDH	1.28186	4.42641	12.9815	7.62326e-06	0.000847849	4.54488
HNF4G	1.28095	0.0220867	5.27883	0.00151475	0.0095794	-1.15952
UBE2FP3	1.27907	-0.160684	6.16566	0.000646883	0.00576863	-0.223464
NEK10	1.27671	1.28251	10.6116	2.64028e-05	0.00124726	3.24793
CTC-428H11.2	1.27514	-0.284834	3.46723	0.0119924	0.0381643	-3.41913
CTD-2636A23.2	1.27466	-0.836951	6.67852	0.000411849	0.00448093	0.272685
CTD-2147F2.1	1.27388	-0.342422	4.08454	0.00561118	0.0226375	-2.59517
RP11-68L18.1	1.27276	-0.0967791	9.69523	4.57353e-05	0.00158149	2.66219
MTND5P11	1.27181	-0.52914	3.12037	0.0188433	0.0526792	-3.90391
TATDN2P2	1.26943	2.68553	6.57985	0.000448271	0.00472712	0.179633
MIR5587	1.26788	0.34426	3.5539	0.0107419	0.0353818	-3.30028
PHACTR3	1.26577	2.04737	9.27413	5.98011e-05	0.00172794	2.37415
USPL1	1.26335	4.17705	8.47641	0.000102475	0.00216724	1.79205
HLA-DOB	1.26124	-1.21154	4.39828	0.00389964	0.0175756	-2.19758
CBSL	1.25946	2.76883	10.5334	2.76235e-05	0.00127237	3.19999
TFB2M	1.25543	3.88209	7.6987	0.000180947	0.00287154	1.17327
NAF1	1.25424	4.78186	11.7579	1.40659e-05	0.000978785	3.91073
UTAT33	1.25277	-1.03587	5.33509	0.00143105	0.00926942	-1.097
CTD-2517M22.14	1.25245	1.15103	3.00071	0.0221096	0.0592262	-4.07411
MARC1	1.25205	5.42635	14.0407	4.67881e-06	0.000768053	5.04146
APOC1	1.25129	2.18935	5.64398	0.0010549	0.00766935	-0.76147
LINC00894	1.24949	2.2205	3.66208	0.00937721	0.0322359	-3.15333
ZIC2	1.24868	6.01391	12.9472	7.74952e-06	0.000847849	4.52803
DUSP2	1.24739	0.987007	7.5391	0.000204546	0.00304119	1.03939
CTD-2537I9.12	1.24477	1.03945	3.84318	0.0074993	0.0276367	-2.91092
CTD-2228K2.1	1.24459	-0.821603	4.65835	0.00291615	0.0145328	-1.87914
RP4-584D14.6	1.24434	-1.11837	5.54474	0.00116199	0.00811526	-0.867857
CRACR2A	1.24159	2.47733	5.38358	0.00136306	0.00899406	-1.04346
JPH1	1.24141	4.46948	11.8715	1.32558e-05	0.000955786	3.97262
RNU6-415P	1.23847	-0.492834	7.16698	0.00027454	0.00357904	0.717425
STRCP1	1.23838	-0.990456	4.48811	0.00352326	0.0164096	-2.08645
AC012314.8	1.23816	-0.00153392	2.65927	0.0352414	0.083133	-4.56568
PPARGC1B	1.23812	5.0171	13.0819	7.26707e-06	0.000847849	4.59392
NCF2	1.23774	-0.95966	5.09554	0.00182815	0.0107049	-1.36631
AC009060.2	1.23718	-1.1269	5.71034	0.000989527	0.00737625	-0.691078
GTPBP8	1.23709	3.93889	10.5221	2.78048e-05	0.00127783	3.19304
SLC6A15	1.23587	5.97159	12.6987	8.73929e-06	0.000870202	4.40444
RP11-181K3.4	1.23523	-0.776672	2.18203	0.0689414	0.136964	-5.25648
PRR26	1.23467	-0.209566	5.25925	0.00154516	0.00970828	-1.18139
RP11-108K3.1	1.23457	-1.01874	9.89897	4.03187e-05	0.00149999	2.79713
RP11-57A19.2	1.23111	2.4544	8.13913	0.000130393	0.00243221	1.53031
MAP7D3	1.22799	5.19253	9.4883	5.21086e-05	0.00164802	2.52222
RP11-717F1.2	1.22731	-0.0236735	2.91794	0.0247221	0.0643454	-4.19257
RTEL1-TNFRSF6B	1.22726	2.13404	3.06462	0.0202954	0.0556356	-3.98304
TUBA3FP	1.22718	-0.994201	3.14928	0.0181347	0.0512987	-3.86299
EN2	1.22645	5.54245	9.4228	5.43338e-05	0.00166972	2.47729
EXOG	1.22604	4.54173	12.8121	8.27067e-06	0.000865213	4.46117
FAM86HP	1.22511	0.489345	5.83582	0.000878034	0.00691299	-0.559545
NTRK1	1.22469	-0.266449	3.50244	0.0114661	0.0369818	-3.37073
RP11-417L19.6	1.22385	1.15407	6.84111	0.000358931	0.00412618	0.423617
RP11-327P2.7	1.22177	-0.722993	6.30077	0.000572788	0.00541921	-0.0897085
RP11-468E2.5	1.21945	-0.748362	3.25904	0.0156959	0.0462677	-3.70845
FPGT	1.21896	3.33666	9.84049	4.17944e-05	0.00151287	2.75868
ZRANB2	1.21622	6.96713	7.5683	0.000199976	0.00301305	1.06407
KBTBD6	1.21596	5.1955	11.2009	1.8961e-05	0.00110044	3.59766
LINC00649	1.21456	1.66375	8.95472	7.38221e-05	0.0018749	2.14704
UBP1	1.21301	6.54655	12.1589	1.14359e-05	0.000927657	4.12629
RP11-525G13.2	1.21255	0.210057	3.53837	0.0109551	0.035869	-3.32151
ST3GAL4-AS1	1.21176	0.284545	4.72604	0.00270804	0.0138317	-1.79791
CLN3	1.20979	-0.337863	3.82529	0.00766502	0.0280621	-2.93467
RP11-25H12.1	1.20829	-1.22237	3.37437	0.0135114	0.0416033	-3.54754
PER1	1.20732	4.56152	11.0197	2.09564e-05	0.00112914	3.49225
RP11-520H14.7	1.20717	-1.11022	3.82089	0.00770632	0.0281558	-2.94051
RP11-359J14.2	1.20709	-0.174976	3.73753	0.00853839	0.0301913	-3.05178
HEATR1	1.20593	7.35112	13.3406	6.43434e-06	0.000837825	4.71831
SPICE1	1.20571	3.79951	8.54783	9.74802e-05	0.00211215	1.84624
RP11-447D11.3	1.20499	1.32639	6.42744	0.000511962	0.0050903	0.033682
EGFL8	1.20426	0.995661	3.09482	0.0194941	0.0540741	-3.94013
RP11-2H3.7	1.20209	-0.660904	3.25324	0.0158155	0.0464989	-3.71659
LTV1	1.20203	5.39104	12.8433	8.14677e-06	0.000861903	4.47669
FNDC7	1.20104	-1.23094	4.57251	0.00320624	0.0154728	-1.98313
MAPK15	1.20058	1.20206	3.16434	0.017777	0.0504829	-3.8417
HAND1	1.19966	1.64614	7.67652	0.000184032	0.00289477	1.15481
DCP1A	1.19938	5.50195	11.6249	1.50873e-05	0.00100153	3.83745
SNORD6	1.19683	-0.785966	3.97953	0.00635897	0.0247309	-2.7315
RPGRIP1	1.1966	-0.515451	8.47563	0.000102531	0.00216724	1.79145
PPFIA2	1.19404	-0.0407766	8.47647	0.00010247	0.00216724	1.7921
RP11-242D8.3	1.19033	-0.243087	7.83043	0.000163792	0.00272432	1.28194
KBTBD8	1.18963	3.54372	10.1531	3.45638e-05	0.001407	2.96156
BMS1P4	1.18886	0.663387	4.46178	0.0036292	0.016754	-2.11889
TPTEP1	1.18779	2.01257	5.14326	0.00174006	0.0103958	-1.31202
ZNF692	1.18729	3.80228	4.67324	0.00286889	0.0143744	-1.86121
KLRA1P	1.18589	1.82512	3.05578	0.0205363	0.0561369	-3.99561
STAG3L5P	1.18523	2.93345	3.48801	0.0116788	0.0374831	-3.39055
RAB39B	1.18477	1.35402	6.05817	0.000713636	0.0061327	-0.331475
HOXB6	1.18433	5.25228	9.83525	4.19296e-05	0.00151287	2.75522
CLDN20	1.18423	-0.0614319	6.45108	0.000501441	0.00504942	0.0564988
PRPF39	1.18374	5.18598	5.1655	0.00170064	0.0102507	-1.28682
ZNF503	1.18215	7.18255	8.80277	8.1791e-05	0.00197318	2.03625
SMG1P2	1.18197	1.34618	5.70603	0.000993628	0.00739154	-0.695629
RP11-72I8.1	1.1817	1.23197	2.92107	0.0246176	0.0641227	-4.18808
AL136097.1	1.18125	0.927305	3.75283	0.00837857	0.0298481	-3.03129
CTC-529I10.1	1.18066	-0.886976	4.98265	0.00205724	0.0115676	-1.49607
RAB3A	1.17812	2.28557	5.04111	0.00193482	0.0111133	-1.42865
POLR3B	1.17808	4.98649	9.82369	4.22295e-05	0.00151288	2.7476
LTB4R2	1.17735	2.44102	4.48624	0.00353069	0.0164304	-2.08875
POP1	1.17702	5.37664	7.83485	0.00016325	0.00272432	1.28555
CDC42EP2	1.17472	3.36389	9.33071	5.76494e-05	0.00170312	2.41359
H19	1.1745	-0.360586	6.83602	0.000360465	0.00413353	0.418937
NUDT11	1.17381	4.32013	11.3573	1.74122e-05	0.0010558	3.68724
RP11-438L19.1	1.1729	-0.887834	4.75554	0.00262257	0.0135209	-1.76271
RP11-521B24.5	1.17253	1.95463	3.59339	0.0102199	0.0342457	-3.24645
NAA15	1.17187	6.86745	9.83519	4.1931e-05	0.00151287	2.75519
AC138969.4	1.17112	1.39705	2.66187	0.0351144	0.0828912	-4.56191
RNU6-1048P	1.1702	-1.24635	8.33258	0.000113448	0.00227041	1.68163
RP11-174O3.3	1.1702	-1.24635	8.33258	0.000113448	0.00227041	1.68163
C19orf45	1.16801	-0.335432	5.58268	0.00111966	0.00793289	-0.827025
RP11-394B2.1	1.16784	-0.601055	5.504	0.00120946	0.00831793	-0.91191
C2orf48	1.1677	1.60019	11.041	2.07102e-05	0.00112687	3.50471
SRPK3	1.16699	1.8568	3.14882	0.0181457	0.0513218	-3.86363
CYP3A5	1.16622	0.514659	3.89221	0.00706514	0.0265964	-2.8461
PILRB	1.1646	2.76025	4.63837	0.00298096	0.0147329	-1.90325
RP5-940J5.6	1.16364	-0.658438	3.33023	0.0143058	0.0432495	-3.60894
NEPRO	1.1623	5.15749	9.22196	6.18672e-05	0.00174934	2.33758
RP11-316M21.7	1.16181	0.0235061	2.61189	0.0376364	0.0872783	-4.63434
RBM25	1.161	7.24786	8.21969	0.000123008	0.002355	1.59372
DZIP3	1.16093	4.9448	5.73229	0.000968916	0.00727601	-0.667916
CDC25A	1.15906	7.08249	9.21928	6.19756e-05	0.00174934	2.33569
CDC7	1.15825	6.05592	8.40174	0.000108012	0.00222747	1.73494
EFCAB8	1.15793	-1.35231	3.4344	0.012507	0.0393031	-3.4644
CYP4F22	1.15758	-1.08089	3.37285	0.0135379	0.0416345	-3.54965
DDX21	1.15725	8.39165	8.33722	0.000113073	0.00227041	1.68522
ITGAD	1.15706	-0.610371	7.27976	0.00025079	0.00338942	0.816488
RPP14	1.15627	4.84323	11.8798	1.31991e-05	0.000955786	3.9771
RP11-517B11.7	1.15568	1.06203	6.70684	0.000402024	0.00441423	0.299191
UTP15	1.15522	4.98262	11.6589	1.48188e-05	0.000993024	3.85624
CDH26	1.15507	-0.516053	2.37043	0.0527913	0.111925	-4.98455
BCL2L15	1.15334	-0.895253	4.15003	0.00519445	0.0214244	-2.51097
RP11-68I3.4	1.15195	-0.862937	3.55762	0.0106915	0.035268	-3.29521
IMPDH2	1.1513	7.70241	10.2647	3.23372e-05	0.00136687	3.03251
GRAMD1C	1.15123	1.45656	3.86398	0.00731159	0.0271816	-2.88338
MTND4P12	1.15099	-1.27452	3.46796	0.0119813	0.0381467	-3.41813
RP5-1065P14.2	1.15098	-1.14651	7.83133	0.000163681	0.00272432	1.28267
SNX18P12	1.15086	0.176868	3.06858	0.0201882	0.0554017	-3.97741
TMA16	1.15049	4.71978	10.7584	2.42755e-05	0.0012086	3.33691
KIF15	1.1504	4.61296	6.20643	0.000623438	0.00564345	-0.18287
RP11-267M23.4	1.14919	-1.09799	5.18825	0.00166135	0.0101312	-1.26112
RARB	1.14913	3.29345	10.7955	2.37688e-05	0.00119389	3.35923
RP11-278A23.2	1.14866	0.0259412	2.57746	0.0394841	0.0904014	-4.68427
RP11-379B8.1	1.14821	-1.25264	5.75697	0.000946323	0.00719988	-0.641955
AP4B1-AS1	1.14792	-0.447561	4.71394	0.00274397	0.013945	-1.81237
ITIH4	1.14732	-0.919094	4.57163	0.00320941	0.0154728	-1.98421
ESRRB	1.14679	0.893383	6.45735	0.000498692	0.00503172	0.0625392
TSSC2	1.14668	-0.578064	2.5489	0.041089	0.0929547	-4.7257
MIR573	1.14658	-1.46745	3.29316	0.0150122	0.0447591	-3.66069
AL023806.1	1.14628	-0.55893	3.36004	0.0137639	0.0420684	-3.56745
ASB14	1.14518	-0.0114241	2.79987	0.0290359	0.0722183	-4.36241
SLC16A1-AS1	1.14467	4.03147	9.90717	4.01167e-05	0.00149913	2.8025
TGS1	1.14287	5.00038	13.2105	6.83845e-06	0.000844619	4.65612
GPR156	1.14153	0.0703838	3.11105	0.0190779	0.0531737	-3.91711
EMILIN2	1.13981	5.11663	8.04778	0.000139389	0.00251234	1.45771
ADAMTS20	1.13845	1.15676	6.10563	0.000683246	0.005954	-0.28361
PRSS53	1.13773	0.543039	2.08707	0.0789152	0.151227	-5.39243
LARS2	1.13657	6.01192	8.97268	7.29402e-05	0.00186462	2.16001
EIF4A1	1.13653	3.0852	2.3019	0.0581601	0.120306	-5.08371
RPS28P7	1.13593	0.0908649	3.20666	0.0168123	0.0484615	-3.78204
GAR1	1.13341	5.61888	9.67409	4.63437e-05	0.00158749	2.64802
AC092669.3	1.13332	1.4031	4.38292	0.0039684	0.0177594	-2.21671
PLA2G4B	1.13231	-1.2653	3.69805	0.00896648	0.0312949	-3.10481
KCNH4	1.1312	-0.0172935	2.90438	0.0251807	0.0651496	-4.21202
RPS11P5	1.13068	-0.092769	2.95469	0.0235233	0.0619951	-4.1399
SPIN3	1.12926	3.53381	7.28621	0.000249504	0.00337878	0.822116
COLEC11	1.12827	-0.393252	3.88056	0.00716572	0.0268209	-2.86147
LRRC39	1.12724	0.328656	3.70692	0.0088683	0.0310375	-3.09288
RP11-248J18.3	1.127	-0.688691	3.5927	0.0102288	0.0342585	-3.24739
NPHP3	1.12681	2.45813	4.49972	0.00347764	0.0162809	-2.07217
HOXA5	1.12629	5.69581	12.4689	9.78629e-06	0.000910711	4.28768
ZZZ3	1.12609	5.47202	8.23152	0.000121964	0.0023483	1.60299
RP13-349O20.2	1.12608	-0.20105	3.82881	0.00763206	0.0279939	-2.92999
TCEA1P2	1.12593	-1.37325	7.27365	0.000252015	0.00339918	0.811157
RP11-1099M24.6	1.12479	1.87324	6.12597	0.000670672	0.00589572	-0.263181
RP3-402G11.27	1.12424	0.375758	7.40009	0.000227994	0.00322136	0.920749
DIS3	1.12412	5.82969	8.05517	0.000138635	0.00250543	1.46361
NBN	1.12258	5.56302	10.4209	2.94936e-05	0.00131318	3.13042
CDCA7	1.12224	6.53552	12.9702	7.66453e-06	0.000847849	4.53934
ZNF721	1.1221	4.20333	4.78395	0.00254311	0.0132491	-1.72894
RP11-348F1.2	1.12166	0.408605	9.52261	5.09847e-05	0.0016293	2.54563
CCDC13	1.12079	-1.18054	4.14304	0.00523722	0.0215439	-2.51992
OTUD6B	1.12063	4.36135	12.3064	1.06143e-05	0.000919795	4.20362
ATXN7	1.11903	4.81134	9.34777	5.70181e-05	0.00169935	2.42544
CCDC173	1.11844	-0.123044	9.4656	5.28676e-05	0.00164962	2.50668
HESX1	1.11832	-0.186832	5.11127	0.00179858	0.0105992	-1.34839
RP11-157K17.5	1.118	-1.48174	8.16169	0.000128275	0.00241789	1.54813
SNORD18	1.11656	-1.28388	3.5917	0.0102417	0.0342815	-3.24875
ANGPT2	1.11577	-1.00454	2.79049	0.0294114	0.0728935	-4.37594
RP11-8L2.1	1.11541	-0.790735	2.52904	0.0422455	0.0947795	-4.75452
SNHG1	1.11449	6.17168	6.04124	0.000724847	0.00617351	-0.34862
LIPE-AS1	1.11382	0.433952	4.29784	0.00437444	0.0190396	-2.32327
PCOLCE2	1.11362	4.46011	6.77236	0.000380301	0.00426799	0.36016
RP11-295D4.3	1.11207	1.54387	7.44276	0.000220484	0.0031882	0.957376
YOD1	1.11134	5.10065	6.62861	0.000429835	0.00458303	0.225752
AP000692.9	1.11083	-1.38056	3.1052	0.0192269	0.0534785	-3.92541
RP11-10C24.3	1.11081	0.0601053	4.18748	0.0049716	0.0207755	-2.4631
SNORA55	1.11056	-0.381712	4.11373	0.00542099	0.0221084	-2.55756
RP11-114F3.5	1.10984	-0.960912	2.5439	0.0413767	0.0933862	-4.73295
NFKBID	1.1076	2.67343	7.72208	0.000177758	0.00284314	1.19268
RP11-151N17.1	1.10668	-1.21367	4.33492	0.00419202	0.0185074	-2.27669
WDR3	1.10665	6.482	10.3587	3.05899e-05	0.00133916	3.09162
TOP2B	1.10569	7.37551	8.93732	7.4688e-05	0.00187703	2.13444
TRAM1L1	1.10499	0.742177	10.2002	3.36033e-05	0.00139588	2.9916
MTERF3	1.10496	3.97096	9.79001	4.3118e-05	0.00152942	2.72531
SNHG25	1.10376	-0.946448	3.46319	0.0120545	0.0383259	-3.4247
POLN	1.10251	2.36454	3.7709	0.00819395	0.0293759	-3.00712
KCNQ2	1.10037	3.62677	6.18127	0.000637789	0.0057173	-0.207895
FBXW12	1.10025	-0.825578	2.35351	0.0540669	0.114188	-5.00904
MTBP	1.09971	4.06923	8.30487	0.000115714	0.00228001	1.66015
FAM162A	1.09842	4.95346	12.152	1.14761e-05	0.000927657	4.12265
RP11-582J16.4	1.09762	-0.53637	2.84865	0.0271638	0.0688345	-4.29214
RP11-417L19.5	1.09703	0.0345467	2.4304	0.0485136	0.10516	-4.89762
PUS7	1.09614	5.36097	11.3045	1.79185e-05	0.00106426	3.65713
DCDC2B	1.096	0.0292129	2.62706	0.0368516	0.0860025	-4.61235
RP11-338I21.1	1.09482	0.212004	4.00886	0.00613954	0.0241252	-2.69326
GTF3C2-AS1	1.09405	-0.851835	4.09961	0.00551212	0.0223355	-2.57574
LA16c-361A3.3	1.09383	-0.273767	1.85088	0.110469	0.19511	-5.7249
RP11-709D24.8	1.09378	-0.834277	3.65695	0.00943745	0.0323768	-3.16027
RP11-552M11.4	1.09372	-0.672347	4.52332	0.00338696	0.0160334	-2.04322
FAM86DP	1.09343	3.36279	8.45962	0.000103691	0.00218042	1.77925
COL5A2	1.09285	2.36178	7.05527	0.000300623	0.00375557	0.617992
RP11-385F5.5	1.09091	0.358081	4.18712	0.00497371	0.0207755	-2.46356
RP11-506M12.1	1.09087	-0.0247984	3.63694	0.00967643	0.0329628	-3.18734
ABHD10	1.09059	5.36562	11.4671	1.64116e-05	0.00105055	3.74934
UTP20	1.09031	5.96346	6.74321	0.000389798	0.00433623	0.333091
TWISTNB	1.09008	5.29217	8.86291	7.8525e-05	0.00193577	2.08031
SERBP1	1.09001	9.6927	10.067	3.63999e-05	0.00144039	2.90635
RP11-384C4.2	1.08918	-1.00248	5.47339	0.00124656	0.00844072	-0.945156
OTUD4	1.08873	5.84671	7.91001	0.000154331	0.00264997	1.3468
UTP14A	1.08554	5.74494	9.35998	5.6571e-05	0.00169238	2.4339
HHIPL2	1.08545	-0.0754667	4.46037	0.00363498	0.016766	-2.12064
TCAIM	1.08502	3.97476	9.19957	6.27789e-05	0.00175995	2.32182
CICP3	1.08364	-1.28964	8.76088	8.41584e-05	0.00198887	2.00538
NR0B1	1.0835	-0.227986	3.3727	0.0135405	0.0416362	-3.54986
STX16-NPEPL1	1.08335	0.305555	2.8156	0.0284177	0.0711073	-4.33974
AC107081.5	1.08331	-0.477106	3.42358	0.0126819	0.0396898	-3.47936
ADAM8	1.08324	1.44032	4.4175	0.00381548	0.0172961	-2.1737
RP11-326C3.13	1.08272	-1.2901	9.32946	5.76959e-05	0.00170312	2.41272
LINC01106	1.08192	0.133857	4.28934	0.00441745	0.0191489	-2.33397
PRKCG	1.08065	-0.123091	4.60699	0.00308601	0.015076	-1.94123
RNPC3	1.0806	3.6526	5.54309	0.00116386	0.00811864	-0.869628
ALKBH8	1.07958	4.21042	6.39587	0.000526407	0.00516976	0.00310521
SNORA33	1.07925	0.706781	5.00784	0.00200345	0.0113995	-1.46696
PPP4R2	1.07901	6.14644	8.6127	9.31835e-05	0.0020732	1.89509
RBM5-AS1	1.07882	-0.765285	2.30373	0.0580096	0.120105	-5.08106
RP5-984P4.6	1.07811	3.04508	3.52727	0.0111102	0.0362134	-3.33669
EXO1	1.07806	6.39035	10.8857	2.25888e-05	0.0011728	3.41306
TREX2	1.07768	0.755243	5.82342	0.000888395	0.00695145	-0.572452
P2RX2	1.07725	0.527806	2.84353	0.0273537	0.0691786	-4.29949
RP5-1142A6.10	1.07614	-0.856691	2.69454	0.0335632	0.0802931	-4.51461
PFN1P8	1.07589	-0.277155	3.90173	0.00698407	0.0263759	-2.83355
RP11-1114A5.4	1.07556	0.76014	5.04907	0.0019188	0.0110666	-1.41951
SCOC-AS1	1.07537	0.236783	2.8924	0.0255935	0.0659245	-4.22922
DNAH17-AS1	1.07529	-1.05987	3.33382	0.0142392	0.0430995	-3.60393
RP11-295D4.1	1.0752	0.839532	5.177	0.00168066	0.0101995	-1.27382
RP11-563E2.2	1.07379	-0.569817	3.56456	0.0105982	0.0350963	-3.28573
BAG4	1.07354	5.04957	8.80049	8.19177e-05	0.0019739	2.03458
ATP6V1A	1.07332	6.02898	9.30541	5.86002e-05	0.00170721	2.39599
EMC3-AS1	1.07299	3.9753	9.2228	6.18331e-05	0.00174934	2.33817
AARSD1	1.07255	1.29574	3.52703	0.0111136	0.0362186	-3.33702
RAMP2-AS1	1.07095	1.15175	6.08644	0.000695351	0.0060341	-0.302925
RP4-657D16.3	1.07066	-0.214167	3.68629	0.00909858	0.0315985	-3.12066
GFM1	1.07058	5.72634	12.016	1.23021e-05	0.000950893	4.0504
RP11-848P1.2	1.06904	0.301427	5.13135	0.00176158	0.0104659	-1.32553
FANCM	1.0689	4.12909	5.03946	0.00193817	0.0111226	-1.43055
NAT10	1.06836	6.76854	10.6225	2.62374e-05	0.00124726	3.25459
RP11-599J14.2	1.06795	0.236228	2.56948	0.0399257	0.0911147	-4.69584
RP11-6L6.2	1.06785	-0.877146	3.85395	0.00740143	0.0273953	-2.89665
PHBP9	1.06689	-0.0726319	2.9575	0.0234344	0.0618441	-4.13588
PI4KAP1	1.06672	4.88697	5.32935	0.00143934	0.00929346	-1.10335
RP11-93B14.9	1.06661	-0.599675	3.54873	0.0108123	0.0355446	-3.30734
MT-TI	1.06573	-0.158976	5.19899	0.00164315	0.0100595	-1.24901
OXSM	1.06518	3.61484	8.32369	0.000114169	0.00227942	1.67475
RBM3	1.06505	7.69831	9.5698	4.9484e-05	0.00162342	2.5777
RP11-196G11.3	1.06439	-0.579875	5.38409	0.00136238	0.00899406	-1.0429
ZNHIT6	1.06367	5.32939	7.82205	0.000164826	0.00273538	1.27507
ARL6	1.06351	3.71185	8.71582	8.67921e-05	0.00202002	1.97204
TMF1	1.0634	5.01335	6.1923	0.000631452	0.00568968	-0.196915
MYBL1	1.06296	3.83683	6.04325	0.000723506	0.00616725	-0.346583
DNAH1	1.06134	3.45302	4.82227	0.0024402	0.0128748	-1.68359
AMH	1.0612	4.70715	4.17674	0.0050344	0.02096	-2.47681
NEK3	1.06105	3.77534	8.30203	0.000115948	0.00228001	1.65795
ANKRD18CP	1.05932	1.27704	4.01574	0.00608935	0.0239808	-2.68431
CTD-2008L17.2	1.05895	-0.463374	9.58635	4.89699e-05	0.00162007	2.58891
DYNC2H1	1.05889	5.71764	5.07583	0.00186599	0.0108514	-1.38883
PTPN5	1.05808	-1.21661	3.55032	0.0107906	0.0354961	-3.30517
GOLGA6L9	1.05714	2.87553	4.00009	0.00620428	0.0243062	-2.70468
ARHGEF26	1.05672	4.87213	10.2952	3.17582e-05	0.00135165	3.05174
CEP97	1.0567	4.91868	7.6459	0.000188392	0.00292664	1.12925
Metazoa_SRP	1.05632	4.08457	2.17405	0.069728	0.138083	-5.26795
ZMYND10	1.05583	0.169385	2.4979	0.0441275	0.097856	-4.7997
RP11-10C24.1	1.0555	-0.121624	2.26157	0.0615796	0.125644	-5.14195
OGT	1.05529	7.39364	9.34677	5.70549e-05	0.00169935	2.42474
SNORD83A	1.05516	0.0823188	1.98988	0.0906337	0.168255	-5.53038
SNORD100	1.05502	-0.0785657	2.99693	0.022222	0.0594536	-4.0795
ZNF703	1.05495	7.94051	8.61444	9.30717e-05	0.0020732	1.89639
CMB9-55A18.1	1.05488	-0.949982	3.20938	0.0167522	0.0483362	-3.7782
RP11-332M2.1	1.05415	1.43232	3.89043	0.00708041	0.0266292	-2.84845
DLEU1	1.05415	2.1695	7.54196	0.000204093	0.00304119	1.04181
RP11-421L21.2	1.05331	-1.10623	2.42294	0.0490255	0.105965	-4.90844
ZNF330	1.05276	5.10552	9.5111	5.13586e-05	0.00163262	2.53779
COLQ	1.05248	0.794941	2.83578	0.0276446	0.069662	-4.31065
TCIRG1	1.05146	2.73439	5.27379	0.00152251	0.00961281	-1.16515
DCAF16	1.05076	6.30638	11.9973	1.24211e-05	0.000952116	4.04038
KLHL18	1.05031	5.44094	11.3997	1.70174e-05	0.00105055	3.71131
AC090154.1	1.04891	-0.715802	4.53141	0.00335648	0.0159448	-2.03331
SLC1A3	1.04883	4.79749	9.77273	4.35821e-05	0.00153368	2.71385
ATP1B3-AS1	1.0488	-0.874461	4.73202	0.00269047	0.0137674	-1.79076
CATSPER2	1.04843	2.14296	2.97468	0.0228976	0.0607998	-4.1113
RP11-22P6.2	1.04827	-0.37923	4.08948	0.00557846	0.0225397	-2.58879
PRR15L	1.04761	-0.424924	2.57655	0.0395343	0.0904702	-4.68559
RP11-646I6.3	1.04601	-0.65404	6.94737	0.000328532	0.00392788	0.520678
NOP14	1.04589	6.60581	10.3216	3.12673e-05	0.00134614	3.06832
PRPF38B	1.04554	6.74814	8.75325	8.4598e-05	0.00199355	1.99975
NPIPB6	1.0455	-0.884035	3.98676	0.00630408	0.0245692	-2.72206
AC008746.5	1.04439	-1.21835	3.94139	0.00665732	0.025544	-2.78142
AC011290.5	1.04403	-0.862806	3.36597	0.0136587	0.041854	-3.5592
ASNSP1	1.04397	-0.884801	2.64448	0.0359711	0.0844327	-4.5871
COL3A1	1.04369	1.40995	6.23619	0.000606933	0.00555536	-0.153368
RP4-563E14.1	1.04357	-0.269958	2.85544	0.0269132	0.068413	-4.28235
PPAT	1.04345	6.07185	9.55437	4.99691e-05	0.00162342	2.56723
TRIM73	1.04345	1.00711	3.59349	0.0102187	0.0342457	-3.24632
RP11-269F19.2	1.04267	-1.06555	2.91369	0.0248649	0.0645882	-4.19866
GOLGA4	1.04142	5.4216	3.9389	0.00667736	0.0255894	-2.78469
PFN1P2	1.04093	2.74255	4.25121	0.00461642	0.019799	-2.38213
ABHD14B	1.0407	4.05616	11.8789	1.32051e-05	0.000955786	3.97662
SPDYE1	1.0399	0.335796	6.77089	0.000380775	0.00426844	0.358794
ATG3	1.03978	5.06066	11.4187	1.68448e-05	0.00105055	3.72201
RP11-255A11.4	1.03793	-1.22198	6.32739	0.000559353	0.00534276	-0.0636186
NNAT	1.03791	0.461386	3.93578	0.00670254	0.0256304	-2.78879
SPIN2A	1.03748	-0.109372	2.80595	0.0287951	0.0717951	-4.35364
LINC00598	1.03703	-0.00441623	6.09319	0.000691066	0.00600669	-0.296128
RN7SL2	1.0365	10.2845	2.72649	0.0321157	0.077811	-4.46839
CHKB	1.03636	-0.170761	2.55754	0.0405965	0.092231	-4.71317
HLTF	1.03578	6.17312	8.28586	0.000117297	0.00229765	1.64539
AASDH	1.03567	3.70796	7.26284	0.000254199	0.0034094	0.801712
DDX55	1.03468	5.75654	9.84318	4.17251e-05	0.00151287	2.76045
RP11-685N10.1	1.03417	-0.00724064	1.56528	0.165362	0.264509	-6.10951
AP001628.6	1.03374	0.447078	3.69454	0.00900571	0.0314048	-3.10955
FHIT	1.03373	1.65388	5.51436	0.00119718	0.00826483	-0.900682
ZNF695	1.03322	0.805905	8.46989	0.000102945	0.00217253	1.78709
UTP23	1.03206	3.82276	5.38951	0.00135501	0.00895971	-1.03693
ALDH1A1	1.03084	0.219949	3.25368	0.0158064	0.0464789	-3.71597
RP1L1	1.03071	-0.336767	3.92527	0.00678803	0.0258549	-2.80258
RP11-45A17.4	1.03053	-0.800143	9.94373	3.92298e-05	0.00149008	2.82639
TMPRSS9	1.03051	1.20753	2.89324	0.0255643	0.0658828	-4.22801
NONOP2	1.02944	-0.213761	10.311	3.14641e-05	0.00134911	3.06164
MIR10A	1.0288	-0.771051	2.3157	0.057035	0.118692	-5.06375
ABCE1	1.02859	6.8902	9.54992	5.01099e-05	0.00162342	2.56421
AC004076.5	1.02858	0.315794	3.51845	0.0112352	0.0364222	-3.34877
RRP9	1.02799	5.53087	8.27406	0.000118293	0.00230825	1.6362
KCTD6	1.02792	3.40729	6.69151	0.000407311	0.00445062	0.28485
RRP7BP	1.0279	5.06327	11.4941	1.61757e-05	0.00105055	3.76451
KIAA1024	1.02784	2.40696	6.52423	0.000470411	0.00484838	0.12668
RP4-756G23.5	1.02697	-0.491846	2.38353	0.0518243	0.110497	-4.96556
RP11-638I2.2	1.02682	-0.644443	3.8085	0.00782411	0.0284313	-2.95698
CLK2	1.02663	6.04065	6.87982	0.0003475	0.0040591	0.45912
LRGUK	1.02642	-0.0795517	2.35098	0.0542607	0.114451	-5.01271
UBA5	1.0264	5.06776	8.56943	9.60246e-05	0.00210508	1.86254
TEX19	1.0262	-0.191756	4.73367	0.00268565	0.0137503	-1.7888
LINC00893	1.02616	1.63206	3.258	0.0157174	0.0463245	-3.70992
NSUN5P1	1.02594	4.86773	4.34522	0.00414289	0.0183508	-2.26379
RRS1	1.02558	5.1577	6.96829	0.000322897	0.00389539	0.539645
RP11-191G24.1	1.02494	-1.20952	4.90889	0.0022243	0.0121719	-1.58185
PTP4A3	1.02424	2.89918	6.22098	0.000615307	0.00559177	-0.168434
ZNF22	1.0242	2.56916	6.19113	0.000632122	0.00568968	-0.198081
RP11-1277A3.2	1.02379	1.78082	4.99238	0.00203628	0.0115047	-1.48482
ATHL1	1.0229	4.00538	2.66331	0.0350448	0.0827654	-4.55983
RP4-682C21.2	1.02274	-0.390467	5.88157	0.000840979	0.00673878	-0.512104
RP11-746P2.3	1.02232	-0.685027	4.84589	0.00237907	0.012684	-1.65573
CPOX	1.02218	5.92311	9.07671	6.80642e-05	0.0018073	2.23468
CENPE	1.02177	5.7031	2.85554	0.0269098	0.0684129	-4.28222
GRIN2D	1.02131	1.75119	9.00561	7.13548e-05	0.00184938	2.18374
CTD-2310F14.1	1.02099	-0.482355	3.94003	0.00666822	0.0255714	-2.7832
CEP135	1.02044	4.59333	5.00674	0.00200577	0.0114095	-1.46823
GALNT9	1.01992	-1.14148	3.40793	0.0129395	0.0402733	-3.50101
LINC01422	1.01954	-1.22763	2.446	0.0474611	0.103397	-4.87499
SCLY	1.01932	2.86402	4.30708	0.00432816	0.0189085	-2.31164
KLRG2	1.01912	2.47069	5.56092	0.00114372	0.00802501	-0.850422
DNAJC2	1.01909	5.30452	7.27475	0.000251793	0.00339845	0.812121
RFC3	1.01851	6.38579	10.0635	3.64783e-05	0.00144039	2.90406
NBPF8	1.01818	4.16822	6.43095	0.000510387	0.00507904	0.0370676
RP11-70D24.2	1.01788	-0.0492476	3.92485	0.00679147	0.0258585	-2.80313
OTOG	1.01781	0.712582	3.18985	0.0171886	0.049229	-3.80572
AC087350.1	1.01767	-1.00287	3.0862	0.0197194	0.0545211	-3.95237
PPM1K	1.01755	4.9867	7.56159	0.000201016	0.00302014	1.05841
FUBP1	1.01734	7.41243	10.3867	3.0092e-05	0.00132827	3.10907
APEX2	1.01659	5.13344	9.16918	6.40409e-05	0.00176269	2.30038
CRYBB3	1.01652	-0.688078	2.76873	0.0303028	0.0745116	-4.40735
CFAP44	1.01604	1.78069	2.86502	0.0265644	0.0677665	-4.26858
MRPL1	1.01599	4.27934	7.51835	0.000207865	0.00307116	1.0218
PMFBP1	1.01526	0.78479	2.55927	0.0404984	0.092039	-4.71065
CTC-529I10.2	1.01463	-0.686513	3.65476	0.00946331	0.0324369	-3.16323
LRRC58	1.01449	6.15536	7.10057	0.000289722	0.00368511	0.658466
SUCLG2	1.01404	5.09776	9.78185	4.33365e-05	0.00153259	2.7199
AC004490.1	1.01352	-1.42451	3.91197	0.00689809	0.0261566	-2.82007
RP11-260M2.1	1.0132	-0.74551	3.98259	0.00633565	0.0246591	-2.7275
MORF4L2-AS1	1.01294	0.843104	5.20672	0.00163022	0.0100256	-1.24032
FCHO1	1.01231	1.2914	5.56993	0.00113368	0.00799008	-0.840722
CTD-3025N20.3	1.01175	-1.0081	3.83591	0.00756613	0.0277872	-2.92056
PFN1P3	1.01139	-0.446181	3.68004	0.00916961	0.0317258	-3.12909
RP11-381E24.4	1.01132	-1.32109	2.69555	0.0335162	0.0802375	-4.51315
ZNF767P	1.01129	4.33498	6.89781	0.000342328	0.00402646	0.475568
RP11-894P9.1	1.01094	1.90285	4.79318	0.00251789	0.0131786	-1.718
LA16c-313F4.1	1.0106	-0.605248	2.55286	0.0408623	0.0925843	-4.71995
LARGE2	1.01052	3.13892	5.56272	0.0011417	0.00802192	-0.848477
RP1-228P16.1	1.00945	-0.95638	3.35753	0.0138086	0.0421732	-3.57093
CTD-2537I9.13	1.00927	-0.691705	3.06369	0.0203205	0.055678	-3.98436
KCP	1.00885	0.00722463	3.11993	0.0188542	0.0526948	-3.90453
ESF1	1.0082	4.85001	5.90576	0.000822097	0.00663196	-0.48712
RP5-1157M23.2	1.00789	-0.10213	5.96039	0.000781205	0.00645328	-0.430989
NCK1	1.00663	4.05279	10.146	3.47113e-05	0.00140737	2.95702
PLK5	1.00632	-0.717945	2.50474	0.0437063	0.0971979	-4.78977
AATBC	1.00549	0.631987	4.27142	0.00450976	0.0194577	-2.35658
NUFIP1	1.0044	3.97458	7.44855	0.000219487	0.00318005	0.962333
BRCA2	1.00439	4.9001	5.28054	0.00151212	0.00957175	-1.15761
RP4-806M20.3	1.0035	-0.450124	2.74233	0.0314224	0.0765787	-4.44548
RP11-90L20.2	1.00317	-1.16067	2.8732	0.0262703	0.0672415	-4.25681
RP11-501C14.7	1.00176	-0.75131	2.80308	0.0289085	0.0719912	-4.35778
CRYM-AS1	1.00173	-0.231492	4.61742	0.00305064	0.0149608	-1.92859
NOP58	1.00156	7.05657	7.96617	0.000148029	0.00259441	1.39222
NMD3	1.00147	5.50703	10.6126	2.63876e-05	0.00124726	3.24854
KIAA1524	1.00141	5.6922	9.00523	7.1373e-05	0.00184938	2.18346
RP11-613D13.5	1.00073	-0.435249	3.48143	0.0117772	0.0377156	-3.3996
SMARCC1	1.0006	8.06367	9.02741	7.03267e-05	0.00184091	2.1994
RP11-703G6.1	1.00038	1.09902	5.26538	0.00153557	0.00966839	-1.17454
PEG13	0.999261	-0.841589	4.14475	0.00522672	0.0215268	-2.51773
CNST	0.999096	3.59849	8.14069	0.000130246	0.00243169	1.53155
RP13-923O23.7	0.998641	0.0294524	9.68034	4.61628e-05	0.00158749	2.65222
RP11-166B2.3	0.998529	0.216403	2.3142	0.0571565	0.11886	-5.06593
HMGB1P14	0.998492	-0.936276	3.93206	0.00673264	0.0257116	-2.79366
DCAF1	0.997745	6.04396	9.30787	5.85071e-05	0.00170721	2.3977
RP11-234A1.1	0.997171	0.414879	7.29536	0.000247692	0.00337435	0.830092
N4BP2L2	0.996972	5.53768	5.64899	0.0010498	0.00764816	-0.756137
PDE12	0.996704	6.06947	7.77875	0.00017029	0.00279185	1.2395
LINC01515	0.996617	2.5455	4.83682	0.00240234	0.0127458	-1.66642
SNORD62A	0.996468	-1.06488	2.51522	0.0430698	0.0960875	-4.77456
RP11-259N19.1	0.995041	1.9475	3.54377	0.0108804	0.0357049	-3.31412
BAIAP2L2	0.994917	1.54891	3.60127	0.0101192	0.0340086	-3.23574
C8orf59	0.993696	3.22673	5.20058	0.00164048	0.0100583	-1.24722
ATR	0.993674	5.06859	5.61456	0.00108544	0.00779423	-0.792875
RP11-968A15.8	0.993308	-0.507039	4.93163	0.00217122	0.0119718	-1.55532
RCHY1	0.993085	4.41299	8.14977	0.00012939	0.00242835	1.53872
USP53	0.992772	4.68554	5.80956	0.00090014	0.00700021	-0.586903
RP11-248J18.2	0.992753	-0.233606	3.00496	0.0219835	0.0590141	-4.06803
GRPEL1	0.992669	6.04979	7.42675	0.000223268	0.00320059	0.943658
RBM12B-AS1	0.992631	1.04287	10.6428	2.59331e-05	0.00124534	3.26696
FAM156A	0.992361	1.31093	4.93679	0.00215937	0.0119388	-1.5493
SLIT2-IT1	0.991798	-0.888261	3.01155	0.0217899	0.0586404	-4.05863
POLG2	0.991737	4.41885	5.31438	0.00146124	0.00937778	-1.11996
PHKG1	0.991162	1.02627	7.03614	0.000305369	0.00378977	0.600828
RNA5SP18	0.9911	-0.346082	5.15526	0.00171867	0.0103166	-1.29842
RP11-932O9.9	0.99088	-0.633677	4.62809	0.00301492	0.014843	-1.91567
RP11-259O2.3	0.989762	1.41789	3.59138	0.0102458	0.0342815	-3.24919
RP11-417F21.1	0.98953	-0.740437	2.99519	0.0222742	0.0595181	-4.08199
CCDC181	0.989497	2.75507	5.65659	0.00104211	0.00761729	-0.748052
TTLL3	0.989224	4.31216	4.44761	0.0036877	0.0169137	-2.1364
DHX37	0.989037	6.83349	7.83271	0.000163511	0.00272432	1.28381
KLF16	0.98897	5.05672	5.83809	0.000876149	0.0069035	-0.55718
CTB-152G17.6	0.988865	-0.397622	2.29692	0.0585716	0.121009	-5.09091
RP11-552M11.8	0.987909	0.701607	5.38439	0.00136197	0.00899406	-1.04257
RNU6-1091P	0.987697	-1.44213	4.57996	0.00317983	0.0153754	-1.97406
SIX2	0.987556	3.80798	8.12652	0.000131595	0.00243949	1.52033
TMEM110	0.987368	1.50419	5.32274	0.00144896	0.00934351	-1.11068
NKRF	0.98734	5.3146	9.2302	6.15355e-05	0.00174934	2.34337
RP11-307C19.1	0.987278	-1.2473	5.81043	0.000899397	0.00699711	-0.585994
IQCJ-SCHIP1-AS1	0.987179	-1.34857	4.85998	0.00234343	0.0125666	-1.63916
TGDS	0.986805	3.43593	8.77413	8.34009e-05	0.00198879	2.01517
TRIB1	0.986389	3.9224	9.40387	5.49972e-05	0.00167259	2.46424
C6orf163	0.985194	0.366743	3.28528	0.0151671	0.0451216	-3.6717
RP4-613B23.1	0.985102	-0.528567	2.65546	0.0354277	0.0834949	-4.57119
GNL2	0.984869	6.37241	7.79716	0.000167942	0.00276532	1.25465
RP11-325K4.3	0.983987	-0.704346	4.44095	0.00371555	0.0169948	-2.14464
RP11-361M10.3	0.983948	-1.24543	5.49068	0.00122545	0.00838978	-0.926362
ZNF717	0.983796	3.0148	8.64583	9.10734e-05	0.0020612	1.9199
CHRNG	0.983524	-1.14426	3.83877	0.00753976	0.0277216	-2.91677
RP4-800J21.3	0.983215	-1.44461	4.38472	0.00396024	0.0177425	-2.21446
ACR	0.982775	-1.44459	4.3979	0.00390134	0.0175794	-2.19806
ZFHX4	0.982591	5.67801	8.51325	9.98628e-05	0.00213978	1.82005
RP11-568G11.4	0.982339	-1.11377	3.68051	0.00916421	0.0317125	-3.12845
RP6-74O6.2	0.982316	-0.431657	2.45174	0.0470796	0.102842	-4.86666
PRTG	0.982051	4.24518	5.99717	0.000754974	0.00633187	-0.393416
TOMM70	0.98189	6.66709	10.6144	2.63605e-05	0.00124726	3.24963
RP1-59D14.5	0.980875	-0.100686	2.16261	0.0708715	0.139918	-5.28437
THOC2	0.980789	6.94427	4.99427	0.00203223	0.0115036	-1.48263
RP11-48B3.4	0.980757	-0.288144	5.60079	0.00110007	0.00784886	-0.807604
DLEC1	0.980656	0.203659	3.94787	0.00660557	0.0254127	-2.77292
RP11-983P16.2	0.980047	-1.44125	3.07093	0.020125	0.0553328	-3.97406
SP9	0.980025	2.35206	5.83403	0.000879519	0.00691603	-0.561403
NEK1	0.979511	4.46417	5.31854	0.00145512	0.00935669	-1.11534
RP5-1063M23.2	0.97938	-1.34177	4.12882	0.0053255	0.0218054	-2.53816
SLMAP	0.979036	5.89118	10.9602	2.16635e-05	0.00114806	3.45723
SLCO4A1-AS1	0.978996	-1.14669	8.08434	0.000135706	0.00247895	1.48686
PUS1	0.978769	6.30486	9.92783	3.96128e-05	0.0014901	2.81601
WDR43	0.978751	6.7936	9.4355	5.38941e-05	0.00166168	2.48602
RFXAP	0.978707	3.95365	9.18871	6.32264e-05	0.00176269	2.31417
RP11-148K1.10	0.97868	-1.24807	3.49144	0.0116278	0.037361	-3.38583
ARL13B	0.978654	4.57172	9.32924	5.7704e-05	0.00170312	2.41257
SUSD5	0.978121	4.80354	9.48409	5.22485e-05	0.00164802	2.51934
CTB-119C2.1	0.978009	0.478123	7.17359	0.000273078	0.00356952	0.723272
TONSL	0.977774	6.00829	5.70848	0.000991293	0.00738399	-0.69304
KCTD19	0.976585	1.29404	3.4162	0.0128026	0.0399722	-3.48956
NECAB1	0.975899	3.02505	8.61305	9.31609e-05	0.0020732	1.89535
GRPEL2	0.975539	5.25667	10.6475	2.58639e-05	0.00124496	3.26979
ARAP1-AS2	0.975269	-0.760435	3.20858	0.0167699	0.0483806	-3.77934
DDX51	0.975195	5.92192	8.03454	0.000140751	0.00253239	1.44713
FBRSL1	0.975193	6.81188	10.8412	2.31619e-05	0.00117754	3.38658
OGFOD2	0.975167	0.647758	4.88503	0.00228153	0.012395	-1.60976
MUC5B	0.975079	-0.781706	5.11395	0.0017936	0.010588	-1.34534
TBL1X	0.974897	5.82785	9.41571	5.45813e-05	0.00167226	2.4724
ATP6V1C1	0.974292	5.35599	8.22245	0.000122763	0.00235475	1.59589
RP11-661C3.2	0.973529	-1.3554	4.18446	0.00498918	0.0208315	-2.46695
RNA5SP203	0.972952	-1.34004	4.09519	0.00554094	0.0224299	-2.58143
RP11-282K24.3	0.972889	-1.01188	2.98221	0.0226667	0.0603445	-4.10054
ODF3L2	0.97213	-0.680164	3.24469	0.0159937	0.0468194	-3.72859
ALOX12	0.971686	1.98173	7.7451	0.00017468	0.00282281	1.21173
EIF5	0.971676	7.66835	9.31779	5.81328e-05	0.00170397	2.40461
PRR4	0.971423	-0.7664	4.88254	0.00228762	0.0124214	-1.61268
ZC3H12B	0.971333	2.48457	4.67332	0.00286862	0.0143744	-1.86111
CRYBG3	0.971289	4.40695	4.96996	0.00208496	0.0116671	-1.51078
CCDC58	0.971057	4.30479	8.54194	9.78814e-05	0.00211726	1.84178
RP11-341G23.4	0.971	0.0618132	3.81341	0.00777728	0.0283095	-2.95046
RP11-568J23.5	0.970976	0.11329	3.74281	0.00848279	0.0300717	-3.0447
AF011889.5	0.970967	0.79492	3.60729	0.0100429	0.0338479	-3.22755
KCNG1	0.970574	3.79189	7.01758	0.000310053	0.00382631	0.584141
ZNF346-IT1	0.970145	0.158644	4.2227	0.00477173	0.0202102	-2.41828
RP11-286N22.6	0.970048	-1.34149	2.94073	0.0239712	0.0628212	-4.15989
RP11-229D13.3	0.969614	-0.256701	4.03514	0.00595011	0.0235719	-2.65911
FNBP4	0.968938	6.38607	5.30616	0.00147341	0.00942659	-1.12909
OTUD6B-AS1	0.967463	4.17087	7.67589	0.00018412	0.00289477	1.15429
VSNL1	0.967226	-0.465117	4.78706	0.0025346	0.0132319	-1.72526
RP11-707P17.2	0.966956	-1.09556	2.45247	0.0470318	0.102782	-4.86561
RP11-120K18.2	0.966527	0.00124494	2.8122	0.0285499	0.0713677	-4.34463
TNFAIP8L2	0.966298	-1.04053	3.3063	0.0147576	0.0442127	-3.64233
CENPC	0.964743	4.0962	5.45556	0.00126877	0.00855661	-0.964588
NEPNP	0.963527	-1.19109	4.14319	0.00523631	0.0215439	-2.51973
RP5-1180D12.1	0.963108	0.514259	8.64186	9.13236e-05	0.00206347	1.91693
USP1	0.96246	7.23893	9.4813	5.23413e-05	0.00164839	2.51743
SLC26A6	0.962048	4.48324	3.58346	0.0103485	0.0344774	-3.25997
LRRC37A15P	0.961095	-0.223924	2.05896	0.0821394	0.156007	-5.43248
ASB18	0.960782	-1.2651	4.27458	0.00449336	0.0194117	-2.3526
RP11-110I1.11	0.960453	-0.13816	3.61207	0.00998288	0.0337128	-3.22107
HSPH1	0.959308	7.05338	7.27052	0.000252644	0.00340315	0.808429
MTF2	0.958874	6.01805	7.2533	0.000256144	0.00342984	0.793365
PIGA	0.958497	4.52683	5.53121	0.00117751	0.00818578	-0.882463
WNK4	0.958118	1.93878	4.017	0.00608016	0.0239632	-2.68267
RP11-27K13.3	0.957546	-0.0914589	3.11587	0.0189561	0.0528995	-3.91028
CSPP1	0.956791	4.25924	5.89788	0.000828197	0.00666528	-0.495253
CH17-264L24.1	0.956414	2.17508	4.83753	0.00240051	0.0127448	-1.66558
PILRA	0.956009	0.42425	3.36904	0.0136046	0.0417827	-3.55493
ANKHD1	0.955218	1.9525	4.12243	0.00536574	0.0219216	-2.54638
RPS2P55	0.954645	0.737277	3.52164	0.0111899	0.0363796	-3.3444
RIN2	0.954414	1.24576	9.31225	5.83416e-05	0.00170721	2.40075
SNORD3A	0.953587	0.115406	3.21439	0.0166423	0.0480943	-3.77116
DDX50P1	0.953438	-1.0864	5.97845	0.000768198	0.006395	-0.412518
HOXC11	0.953317	2.73263	8.9081	7.61686e-05	0.00190778	2.11324
LINC00304	0.952274	-1.35061	4.94996	0.00212947	0.0118025	-1.53399
RP11-507K2.6	0.952208	-0.0586371	2.83161	0.0278025	0.0699384	-4.31666
SLC16A8	0.95208	1.62853	3.11601	0.0189526	0.0528971	-3.91008
RP11-496H1.2	0.951984	-1.00143	6.35949	0.000543627	0.00526093	-0.0322722
PRMT3	0.951881	5.40579	9.59762	4.8623e-05	0.00161595	2.59654
SH3BP5-AS1	0.95172	2.29905	3.89079	0.00707731	0.0266225	-2.84797
CTD-2353F22.1	0.951667	-1.36633	3.70983	0.00883628	0.0309361	-3.08896
RP11-390G14.1	0.951509	-1.17608	3.57571	0.0104501	0.0347257	-3.27053
EXOSC8	0.951373	5.17373	8.56132	9.65683e-05	0.00210697	1.85642
HMOX1	0.950905	5.40493	5.83831	0.00087597	0.0069035	-0.556955
CTA-414D7.1	0.950648	-0.923534	3.72118	0.00871284	0.0306519	-3.07371
FTCD	0.949686	-0.77491	3.43926	0.0124293	0.0391194	-3.45769
MAF	0.949492	4.98377	8.31831	0.000114609	0.00228001	1.67058
RP11-927P21.4	0.949034	-0.530341	2.69845	0.0333819	0.0799725	-4.50894
AADAT	0.947426	3.7021	6.07235	0.0007044	0.00608389	-0.317147
RBM26	0.947224	6.19149	6.38784	0.000530154	0.00518925	-0.00468997
RP11-362K14.5	0.94689	0.182929	3.24186	0.016053	0.046939	-3.73256
DYNC1LI1	0.946519	6.15575	7.54706	0.000203288	0.00303689	1.04613
RP11-303E16.9	0.946323	-0.979801	2.43501	0.0482001	0.104626	-4.89094
CBWD3	0.946134	2.66186	4.99361	0.00203364	0.0115036	-1.48339
WDR35	0.946097	4.90448	5.29943	0.00148348	0.00946419	-1.13658
MIR503HG	0.945802	2.82168	6.38342	0.000532229	0.00520017	-0.00898275
RP11-168O16.1	0.945694	-1.19973	2.71499	0.0326289	0.0787723	-4.48502
KIF17	0.945611	2.37797	8.57391	9.57265e-05	0.00210443	1.86591
KIAA0196	0.945581	5.23548	9.01808	7.07645e-05	0.00184297	2.1927
ZFAND1	0.944699	4.32794	9.12891	6.57588e-05	0.00177846	2.27184
SASS6	0.944697	4.77962	5.18507	0.00166679	0.0101491	-1.26471
GPT	0.944372	1.87579	3.5974	0.0101686	0.0341356	-3.241
SEMA6A-AS1	0.944246	0.484569	3.32323	0.0144364	0.0435069	-3.6187
LRIG2	0.943382	4.82344	10.588	2.67646e-05	0.00125269	3.2335
CDV3	0.943235	6.99391	9.86163	4.12539e-05	0.00150718	2.7726
AC005154.7	0.943148	-0.778379	2.42243	0.0490607	0.106029	-4.90918
SLC16A1	0.942768	7.73909	10.0978	3.57303e-05	0.00143091	2.92616
RP11-147I3.1	0.942109	-0.135753	3.00164	0.0220819	0.0591597	-4.07278
CSDE1	0.941859	9.26623	8.32289	0.000114235	0.00227942	1.67413
UCHL5	0.941639	6.20511	7.93006	0.000152046	0.00263673	1.36305
RP11-178L8.9	0.940519	-0.968651	2.43989	0.0478703	0.104112	-4.88385
ZC3H14	0.940256	5.92643	9.39183	5.54237e-05	0.00167556	2.45594
UTP3	0.940224	5.1757	8.22338	0.000122681	0.00235475	1.59662
AP001065.15	0.938673	-1.5714	5.67465	0.0010241	0.00753717	-0.728868
AC007292.3	0.938499	-0.471148	3.94991	0.00658935	0.0253739	-2.77025
RP3-449O17.1	0.937305	2.46758	4.91833	0.00220208	0.0120992	-1.57082
ATP6V1B1-AS1	0.93713	-1.25343	3.45641	0.0121595	0.0385088	-3.43404
OMA1	0.936532	3.51891	9.86171	4.12519e-05	0.00150718	2.77266
TTC27	0.935944	4.78836	8.87992	7.76281e-05	0.001923	2.09273
RP11-527J8.1	0.935921	-0.186688	4.6444	0.00296122	0.0146752	-1.89596
ZNF37BP	0.93575	5.21242	3.76595	0.0082441	0.0295192	-3.01374
IFRD2	0.935249	6.63718	7.72081	0.000177929	0.00284365	1.19162
RP11-38L15.3	0.934874	0.888417	4.81692	0.00245427	0.0129355	-1.6899
RP11-421L21.3	0.934634	1.60548	5.99727	0.000754907	0.00633187	-0.393319
RP5-1056L3.3	0.934403	-0.558377	4.41006	0.00384784	0.0174001	-2.18294
RP11-384M20.1	0.933884	-0.465145	3.40008	0.0130708	0.0405752	-3.51187
CTD-2010I16.1	0.933686	0.7022	2.8461	0.0272584	0.0690312	-4.29581
ALS2CL	0.933423	0.847372	3.02746	0.0213296	0.0577846	-4.03594
TPSG1	0.933139	-0.48536	6.82983	0.00036234	0.00413495	0.413245
RPL23AP64	0.933113	-0.64367	1.7832	0.121616	0.209835	-5.81811
RP11-274B21.1	0.932846	0.51108	2.81903	0.0282846	0.0708372	-4.33479
RP4-668J24.2	0.93259	1.08921	3.29844	0.0149092	0.0445251	-3.6533
SCN2B	0.932327	-0.786026	3.07925	0.0199029	0.0549081	-3.96224
SLC4A7	0.932256	4.93794	7.54959	0.000202891	0.00303485	1.04827
RP11-864J10.4	0.931809	-0.419738	4.1042	0.00548231	0.0222457	-2.56983
DBF4	0.93169	5.17875	9.09108	6.74201e-05	0.00179647	2.24494
FOXP3	0.931498	0.0118059	2.72601	0.0321367	0.0778525	-4.46908
RAD54B	0.931026	2.63388	7.71402	0.00017885	0.00285387	1.18599
FAM157C	0.930531	0.670848	2.15423	0.0717214	0.141143	-5.29639
RP5-940J5.8	0.930397	-0.859705	6.87533	0.000348804	0.0040692	0.45501
ASPM	0.930054	7.00041	3.8787	0.00718189	0.026851	-2.86392
CTD-2666L21.2	0.929933	-0.186512	2.26236	0.0615109	0.12555	-5.14081
RP11-28G8.1	0.929849	-0.645621	2.6002	0.0382531	0.0884	-4.65129
GPRIN3	0.929643	3.94428	7.12851	0.00028322	0.00364348	0.68333
EIF1B	0.929158	5.26813	7.46818	0.000216145	0.00314509	0.979107
AP1AR	0.928369	4.97382	10.1844	3.39217e-05	0.00139644	2.98155
AP000648.5	0.927781	2.42402	3.68405	0.00912398	0.0316488	-3.12368
KB-1208A12.3	0.927691	0.54101	3.76572	0.00824646	0.0295224	-3.01405
CTD-2600H12.2	0.927633	-0.00982873	2.23703	0.0637611	0.129053	-5.17734
LTB4R	0.927323	4.62719	3.50796	0.011386	0.0367759	-3.36316
RP3-461F17.3	0.927042	-0.488356	6.14276	0.000660489	0.00584598	-0.246355
EP400NL	0.926516	5.04914	7.24825	0.000257181	0.00343692	0.788945
ARL10	0.926318	5.68844	9.10211	6.69309e-05	0.00179363	2.25279
METTL12	0.92598	1.25889	7.29121	0.000248512	0.00337435	0.826474
RBM34	0.925505	0.470142	4.23061	0.00472805	0.0200973	-2.40824
MED28	0.924732	6.21807	9.05958	6.88407e-05	0.00181841	2.22245
PAICS	0.923984	8.37068	9.72508	4.48919e-05	0.00156146	2.68213
MBNL1	0.92385	5.91396	7.01002	0.000311986	0.0038407	0.57733
SSR3	0.923786	6.69023	8.96094	7.35153e-05	0.00187132	2.15153
ERCC5	0.923541	2.96831	4.78923	0.00252865	0.0132144	-1.72268
RPL24	0.922709	9.30716	7.0802	0.000294567	0.00371417	0.640295
PPT2-EGFL8	0.922678	0.188204	3.84941	0.00744258	0.0274975	-2.90267
CCT6P1	0.922533	2.67386	4.61753	0.00305028	0.0149608	-1.92845
MARS2	0.922464	5.0965	5.91498	0.000815036	0.00660384	-0.477629
USP4	0.921013	4.7742	9.53827	5.04811e-05	0.00162576	2.55629
MORF4L2	0.920946	8.47729	9.37493	5.6029e-05	0.0016861	2.44426
LENG9	0.920697	1.71306	5.48661	0.00123039	0.0084066	-0.930789
PLAG1	0.920678	3.60486	5.70012	0.000999284	0.00741632	-0.701874
RP11-572O6.1	0.92044	-0.787964	5.12663	0.0017702	0.0104957	-1.3309
RP11-96D1.10	0.919899	-1.11858	3.13335	0.0185216	0.0520012	-3.88553
LL22NC03-80A10.6	0.919683	1.1412	5.35005	0.00140968	0.00917857	-1.08045
CTA-243E7.1	0.91922	-0.0986455	2.96447	0.0232149	0.0614337	-4.1259
RP11-80H18.3	0.918814	-1.06427	3.85363	0.00740435	0.0274011	-2.89708
RP11-210N13.1	0.918637	-0.598509	4.2943	0.00439228	0.0190846	-2.32772
RRP15	0.918193	5.58726	7.32473	0.000241979	0.00333694	0.855627
PDHB	0.917533	6.66884	7.13727	0.000281217	0.0036246	0.691104
WDR89	0.917486	3.3033	6.2705	0.000588515	0.00549934	-0.119487
TMEM39A	0.917439	4.52822	9.03675	6.98918e-05	0.00183189	2.2061
PDXDC2P	0.917178	1.23753	2.25243	0.0623836	0.126872	-5.15515
ANP32E	0.916962	7.48688	7.15547	0.000277105	0.00359899	0.707241
PDLIM4	0.916956	1.20804	4.97202	0.00208042	0.0116546	-1.50838
LNP1	0.916869	1.41721	9.59184	4.88007e-05	0.00161711	2.59262
RPS6P25	0.916538	-0.703941	2.63053	0.0366742	0.0857068	-4.60732
ALAS1	0.916484	5.74734	7.01412	0.000310936	0.00383256	0.581024
AC012358.8	0.916162	-0.590693	4.9599	0.00210722	0.0117271	-1.52244
GHc-857G6.7	0.915766	-0.981028	2.83503	0.0276731	0.0696992	-4.31174
IKZF5	0.915503	4.66631	6.8349	0.000360802	0.00413366	0.417911
RP11-388M20.1	0.914901	-0.330708	4.4514	0.00367195	0.0168682	-2.13172
PDCD6IP	0.91483	6.89239	8.09453	0.0001347	0.00247166	1.49496
SMTN	0.914495	4.56117	6.99764	0.000315179	0.00386375	0.566168
RP11-347C12.11	0.91431	-0.190334	5.06783	0.0018816	0.0109263	-1.39799
CTD-2006H14.2	0.914234	-0.761768	3.07311	0.0200665	0.0552094	-3.97097
NAT6	0.914222	3.0162	9.43995	5.37409e-05	0.00166155	2.48908
RSRC2	0.914121	6.35671	8.82364	8.06403e-05	0.00196261	2.05157
RP11-61I13.3	0.913984	-0.573386	3.21899	0.0165419	0.0478452	-3.76469
DKC1	0.913902	7.49736	9.49093	5.20213e-05	0.00164802	2.52402
NCLP1	0.913012	0.102247	2.34349	0.0548381	0.115242	-5.02356
ACTR3B	0.912531	4.0898	6.88609	0.000345688	0.00404846	0.464855
ZNF215	0.912427	3.44042	4.83672	0.00240259	0.0127458	-1.66653
TMPPE	0.911749	2.27542	5.75601	0.000947194	0.00719988	-0.642968
TYW3	0.911315	5.13714	5.52205	0.00118815	0.00822348	-0.892358
HM13-IT1	0.911012	0.204318	3.55685	0.0107019	0.0352904	-3.29626
DPH6	0.910847	2.75476	5.58797	0.00111389	0.00791138	-0.821347
CXorf40B	0.91011	5.02638	8.28424	0.000117434	0.00229811	1.64412
EXOSC9	0.90967	5.70457	8.40315	0.000107904	0.00222747	1.73603
RP11-192M23.1	0.909613	-1.01712	5.48677	0.00123019	0.0084066	-0.93061
OPRD1	0.909033	1.00375	8.37695	0.000109925	0.00224446	1.71589
YDJC	0.907558	6.70607	6.05011	0.000718949	0.0061413	-0.339634
RP3-402G11.25	0.907324	0.362224	4.23057	0.00472826	0.0200973	-2.40828
RP11-70L8.4	0.906954	0.490836	3.75926	0.00831233	0.029685	-3.02268
RP4-583P15.15	0.906417	-0.138369	2.86485	0.0265707	0.0677665	-4.26883
RPRML	0.906341	0.180515	1.55526	0.167695	0.267378	-6.12252
UBE2D3	0.906311	7.87809	8.33398	0.000113335	0.00227041	1.68271
SEMA3F-AS1	0.906011	0.367032	3.26517	0.0155708	0.0459922	-3.69987
RP3-368A4.6	0.905866	2.11617	3.189	0.0172079	0.0492594	-3.80692
AC007040.11	0.905831	0.442982	5.25816	0.00154687	0.00971604	-1.1826
LA16c-390E6.4	0.905252	-0.427131	1.67916	0.140907	0.234764	-5.95907
FANCB	0.90479	3.96781	5.77535	0.000929881	0.00713857	-0.622669
ATG4C	0.904494	4.37293	8.30649	0.000115579	0.00228001	1.66142
MAP1A	0.904311	3.93905	7.23824	0.00025925	0.00345381	0.780172
HOXC10	0.904196	3.62307	7.05583	0.000300487	0.00375557	0.618491
STAG1	0.90414	5.08805	6.56831	0.000452765	0.00474808	0.168677
RNA5SP217	0.904041	-1.47925	5.73918	0.000962545	0.0072655	-0.660658
SNAP47-AS1	0.903904	-1.3748	5.58214	0.00112025	0.00793361	-0.827604
ANKRD10-IT1	0.903768	2.10619	3.22438	0.0164253	0.0476162	-3.75711
RP3-337H4.6	0.903212	-0.16769	4.40528	0.00386875	0.0174713	-2.18888
AMD1	0.902954	7.35023	8.82683	8.04661e-05	0.00196219	2.05391
WDR17	0.902672	3.15885	6.03409	0.000729641	0.00619097	-0.355871
RP11-113K21.6	0.901962	-0.490252	2.38507	0.051712	0.110339	-4.96333
STRC	0.901106	-0.72144	1.97917	0.0920282	0.170206	-5.54551
RNA5SP383	0.901018	-1.59023	3.61608	0.00993275	0.0335658	-3.21562
FAM127C	0.900922	4.48185	7.87938	0.000157896	0.00268847	1.3219
FBXL6	0.90088	4.22607	6.04391	0.000723067	0.00616611	-0.345917
ACVR2B	0.900656	5.83541	6.98629	0.000318138	0.00388539	0.555924
NT5DC3	0.900624	4.37134	7.7667	0.000171848	0.00280259	1.22957
SPATA17	0.900561	0.453676	7.39733	0.000228489	0.00322136	0.918376
USP2-AS1	0.900533	1.15316	4.52209	0.00339161	0.0160489	-2.04472
RP5-1142A6.2	0.900317	0.539435	2.52937	0.0422257	0.0947454	-4.75403
TKTL1	0.900286	-0.605915	3.52421	0.0111534	0.0363269	-3.34089
HNRNPA1P48	0.900069	2.28482	6.28516	0.000580838	0.00546736	-0.105052
AC137934.1	0.899777	0.498394	3.22567	0.0163976	0.0475698	-3.7553
RP11-46H11.11	0.899561	0.0565142	3.78411	0.00806189	0.0290563	-2.98948
STAB2	0.899086	-0.454074	2.70882	0.0329079	0.0792481	-4.49395
HDAC1P2	0.898688	-0.775141	2.06896	0.0809777	0.154339	-5.41825
RNU6-387P	0.898663	-1.12971	3.52796	0.0111005	0.0361991	-3.33575
CXCR6	0.898177	-0.407054	5.26249	0.00154009	0.00968542	-1.17777
MBNL1-AS1	0.897982	0.91814	3.9868	0.00630382	0.0245692	-2.72202
RP11-182L21.5	0.897881	-0.199931	3.31288	0.0146317	0.043953	-3.63313
CCDC12	0.897626	5.10671	5.30401	0.00147663	0.00943871	-1.13149
UBE2Q1-AS1	0.897348	-1.18421	2.31005	0.0574929	0.1194	-5.07192
DDX47	0.897124	0.822463	2.89989	0.0253346	0.0654403	-4.21847
TUBB1	0.897107	-0.0669253	2.90955	0.0250049	0.064798	-4.2046
KB-1460A1.5	0.897056	-0.962545	2.17663	0.0694728	0.137732	-5.26424
AKAP6	0.896422	0.866121	3.76551	0.0082486	0.0295249	-3.01433
CFAP100	0.896369	-1.04457	3.2137	0.0166574	0.0481312	-3.77213
RAB40AL	0.895638	-1.09926	7.70591	0.000179955	0.0028623	1.17927
CCNL1	0.895394	5.51576	4.31914	0.0042686	0.0187396	-2.29649
ACSM3	0.895226	1.02975	3.73632	0.00855113	0.0302076	-3.0534
WDR97	0.895203	0.136277	2.57305	0.0397274	0.0907843	-4.69066
AC010148.1	0.895052	-0.685519	3.38691	0.0132945	0.0410975	-3.53014
C1orf132	0.894833	1.33788	4.95933	0.00210848	0.0117309	-1.5231
GAS5-AS1	0.894733	0.508714	2.50853	0.0434754	0.0968222	-4.78428
CYSLTR1	0.894687	-0.741559	5.76055	0.000943095	0.0071938	-0.638196
FBXL8	0.894617	2.39194	4.59876	0.00311427	0.0151661	-1.95122
RP11-298I3.3	0.894498	-0.728028	4.63425	0.00299453	0.0147734	-1.90823
ZBTB11-AS1	0.894422	2.07213	6.5505	0.000459803	0.00478973	0.151735
PHF6	0.894381	6.9742	7.4991	0.000210998	0.00310768	1.00545
HSF4	0.893673	1.73717	2.35995	0.0535775	0.113272	-4.99972
SACM1L	0.8935	5.5907	5.97712	0.000769149	0.00639792	-0.413879
USP24	0.893283	7.14963	6.02027	0.000739007	0.00623918	-0.369903
AC012513.4	0.893209	-0.967408	3.30733	0.0147377	0.044174	-3.64088
NLGN3	0.892557	1.38849	3.89658	0.00702778	0.0264859	-2.84033
SPDL1	0.892266	6.22304	5.77356	0.000931469	0.00714267	-0.624547
CTD-2515A14.1	0.892137	-1.40434	2.67295	0.0345799	0.0820107	-4.54586
RP11-415J8.5	0.891834	-1.22172	3.30552	0.0147724	0.0442389	-3.64341
DLEU2	0.8917	3.11795	6.96063	0.000324947	0.00390647	0.532706
SRP54-AS1	0.891176	0.0375182	5.18348	0.0016695	0.0101579	-1.2665
NEB	0.890768	1.88227	4.30074	0.00435986	0.0189965	-2.31962
RP11-33B1.1	0.890421	3.30033	8.67301	8.93826e-05	0.00204924	1.9402
LAP3	0.890377	6.21211	7.54246	0.000204013	0.00304119	1.04224
FLNB-AS1	0.890177	0.10955	2.40132	0.0505411	0.108536	-4.93978
RP5-1107A17.3	0.890051	-1.59571	9.36085	5.65393e-05	0.00169238	2.43451
DMXL2	0.889779	5.09217	4.34807	0.00412937	0.0183064	-2.26022
PIK3R5	0.889544	0.164456	3.56184	0.0106346	0.0351685	-3.28944
SNHG12	0.889027	3.91907	6.5731	0.000450896	0.00474071	0.173221
RP11-17P16.2	0.888759	-1.30111	3.35404	0.0138711	0.0423259	-3.57579
QSER1	0.888599	6.51113	6.53201	0.000467241	0.00483745	0.134107
DHX36	0.888588	5.94478	7.53133	0.00020578	0.00305111	1.03281
RP11-478C19.2	0.888569	-0.751902	4.38254	0.00397011	0.0177632	-2.21718
AC006042.8	0.888318	-1.30133	5.47851	0.00124027	0.00842981	-0.939588
PAK1IP1	0.887733	5.15428	8.80645	8.15865e-05	0.00197315	2.03896
ANKRD20A17P	0.887385	-1.03373	2.70149	0.0332421	0.0797881	-4.50454
RP11-723J4.3	0.887313	-1.07158	3.05116	0.0206635	0.056386	-4.00218
THOC7	0.887113	5.01547	7.59821	0.000195418	0.00298012	1.08926
MYNN	0.886887	3.83431	8.19723	0.000125017	0.00238224	1.57611
WARS2	0.886435	4.13998	7.18047	0.000271567	0.00355435	0.729348
AC004383.3	0.885847	-0.750905	4.18943	0.00496031	0.0207493	-2.46062
AC011747.4	0.885815	0.382168	3.56514	0.0105904	0.0350764	-3.28494
ALG1L13P	0.885604	-0.380952	2.20571	0.0666606	0.133604	-5.22245
ACTN2	0.88536	2.71885	6.88697	0.000345433	0.00404846	0.465665
RP11-267M23.1	0.884603	1.99949	5.4428	0.00128494	0.0086427	-0.978519
HMGB1	0.884507	9.04981	8.64848	9.09068e-05	0.00206093	1.92189
NPTN-IT1	0.884053	1.48126	4.11824	0.00539227	0.0220167	-2.55176
RP11-226M10.3	0.883873	-1.19425	3.85646	0.00737886	0.0273267	-2.89333
RP11-245P10.6	0.883671	-1.48944	2.69444	0.0335676	0.0802942	-4.51475
JMJD7	0.882921	-0.908092	2.3783	0.0522083	0.111083	-4.97315
RBM19	0.882564	5.6728	7.59405	0.000196045	0.00298271	1.08576
GUSBP9	0.882422	-0.251333	2.74922	0.0311259	0.0760021	-4.43552
MRPL23-AS1	0.882192	-0.335878	3.65335	0.00947993	0.0324622	-3.16513
EXOSC7	0.881701	5.0281	6.19322	0.000630927	0.00568968	-0.196
RPS2P5	0.881109	8.94321	3.77812	0.00812145	0.0292088	-2.99747
HEY1	0.881048	7.18404	10.2143	3.33225e-05	0.0013899	3.00054
LGALS2	0.880909	-1.49576	4.49446	0.00349826	0.016347	-2.07865
ZNF449	0.880825	3.76129	3.7999	0.00790708	0.0286508	-2.96843
SERPINI1	0.880444	1.43107	3.79177	0.00798634	0.0288916	-2.97926
LA16c-385E7.1	0.880401	-1.39126	2.79108	0.0293877	0.0728614	-4.37509
LARP1B	0.880366	4.92878	6.97051	0.000322306	0.00389539	0.541655
TBC1D23	0.880264	4.76319	5.73329	0.00096799	0.00727174	-0.666865
RP11-1H8.5	0.879662	0.889039	2.96358	0.0232429	0.0614916	-4.12718
FAT2	0.878945	0.722358	3.98268	0.00633498	0.0246591	-2.72739
BRCC3	0.878706	5.42131	8.70049	8.77101e-05	0.00202002	1.96065
ARHGAP8	0.878634	1.9169	4.66318	0.00290074	0.0144774	-1.87333
SENP3-EIF4A1	0.878506	-0.259365	1.60423	0.156579	0.25396	-6.05855
RP1-267L14.6	0.878457	-1.39223	3.93603	0.00670052	0.0256304	-2.78846
RPL14	0.878432	9.17729	8.31647	0.000114759	0.00228001	1.66915
AL136419.6	0.876909	0.0303846	4.49553	0.00349406	0.0163345	-2.07733
LRAT	0.876595	-0.0503675	2.58895	0.0388571	0.0893788	-4.66761
WDR36	0.876593	5.88552	6.68205	0.00041061	0.00447463	0.275994
CTD-2104P17.2	0.876286	-1.60259	3.30924	0.0147013	0.0441104	-3.63823
CTD-3131K8.2	0.876123	0.111324	2.85872	0.0267932	0.0682183	-4.27764
RASSF1	0.876097	4.67329	8.22462	0.000122572	0.00235475	1.59758
C8orf88	0.875705	3.09231	6.52566	0.000469828	0.00484694	0.128042
ABC7-42404400C24.1	0.875607	1.55224	5.10592	0.00180858	0.010629	-1.35448
ACTR8	0.875449	5.30755	8.93597	7.47559e-05	0.00187703	2.13346
LSMEM1	0.874991	0.561901	6.2778	0.000584679	0.00547795	-0.112298
NOL12	0.874829	2.34159	7.57659	0.000198701	0.00300986	1.07106
CCDC38	0.874797	-1.03661	3.98096	0.00634805	0.024698	-2.72963
LRIG1	0.873888	5.46629	8.24626	0.000120678	0.0023346	1.61451
AC005224.2	0.873738	0.383015	2.84387	0.0273412	0.069168	-4.29901
JAKMIP3	0.873689	-0.843221	3.0519	0.0206432	0.0563457	-4.00113
KRTCAP2	0.872907	2.62975	3.9288	0.00675919	0.0257888	-2.79794
TATDN1	0.872836	3.50389	7.30114	0.000246556	0.00337218	0.835124
RN7SL481P	0.872656	-1.22616	1.51692	0.176909	0.278386	-6.17199
NCBP2-AS1	0.872513	-1.30115	4.06535	0.00574022	0.022962	-2.61996
NMUR1	0.872369	-1.0677	2.61707	0.0373665	0.0868251	-4.62683
RPSA	0.872297	10.573	5.37476	0.00137516	0.00904879	-1.05317
HNRNPDL	0.872212	8.39693	9.66791	4.65233e-05	0.00158935	2.64388
ING2	0.87205	3.07263	5.92786	0.000805276	0.00658517	-0.464375
FAM13A-AS1	0.871295	0.127881	2.71661	0.0325558	0.0786777	-4.48267
UCP2	0.870993	4.67571	6.22078	0.000615412	0.00559177	-0.168623
HNRNPA3P9	0.870583	-0.685898	5.94045	0.000795859	0.00652656	-0.451435
THEMIS2	0.870514	1.23854	4.69962	0.00278723	0.0140803	-1.82953
EEF1A1P30	0.870143	-0.722355	3.45654	0.0121574	0.0385083	-3.43386
NUP54	0.870131	5.42258	9.30244	5.87131e-05	0.00170721	2.39392
TRMT13	0.86975	4.40509	6.7503	0.000387463	0.0043221	0.339683
EPS8L1	0.869219	1.8888	5.57671	0.0011262	0.00795468	-0.83344
DDIT4	0.868689	5.23071	3.58837	0.0102847	0.0343439	-3.25328
IL16	0.868075	-1.20215	5.05905	0.00189891	0.0109942	-1.40805
SLC9B1	0.867292	-0.451875	4.16703	0.00509196	0.0211217	-2.48922
PABPC1	0.867255	8.88828	8.66278	9.0015e-05	0.00205216	1.93256
MTHFD1L	0.866807	6.50512	6.87081	0.000350121	0.00407322	0.450878
STAT6	0.866643	3.73697	6.7675	0.000381865	0.00427313	0.355655
AC000123.4	0.86589	-0.492776	1.81313	0.116557	0.203021	-5.77703
DMTF1	0.865593	5.91244	3.77825	0.00812023	0.0292088	-2.99731
SRSF5	0.863676	7.73943	9.53338	5.06376e-05	0.00162576	2.55297
TMEM234	0.863218	3.59272	4.40441	0.00387258	0.0174833	-2.18996
BCLAF1	0.86288	8.23176	5.97381	0.000771521	0.00640192	-0.417266
COX6B2	0.862804	-0.466155	2.25442	0.0622074	0.12659	-5.15227
RP11-492I21.1	0.862761	-1.39513	3.32384	0.0144248	0.0434865	-3.61784
MATR3	0.862738	2.55651	5.13296	0.00175866	0.0104561	-1.32371
CLASP2	0.862179	6.05505	6.94751	0.000328491	0.00392788	0.520813
TLDC2	0.862097	-0.251213	8.47695	0.000102436	0.00216724	1.79246
NAA25	0.861722	6.22076	5.87707	0.00084454	0.00675399	-0.516752
RP11-503N18.5	0.861169	-1.22796	1.84681	0.111109	0.195918	-5.73053
WDR75	0.861106	5.93169	7.95277	0.000149505	0.00261127	1.38141
SPOCD1	0.860458	0.0736492	3.17406	0.0175504	0.0500072	-3.82799
UBR5	0.860165	6.8799	5.92458	0.000807746	0.00658643	-0.467745
ZNF354B	0.860148	3.95036	4.10763	0.00546014	0.0221868	-2.56541
NOTCH2NL	0.859958	2.65099	6.34705	0.00054966	0.00529159	-0.044404
LDHD	0.859807	0.14075	4.61205	0.00306881	0.0150101	-1.9351
bP-21264C1.1	0.859737	0.597351	3.05173	0.0206478	0.0563509	-4.00137
AC009404.2	0.85919	1.2274	2.52682	0.0423766	0.0949819	-4.75774
BAZ1A	0.859138	6.53673	6.34886	0.00054878	0.00528562	-0.0426427
NOC3L	0.858157	5.47547	5.56141	0.00114317	0.00802389	-0.849889
UBA3	0.857868	5.96429	8.35196	0.000111894	0.00226385	1.69661
RP11-394O2.3	0.857653	-1.14786	3.50363	0.0114488	0.0369436	-3.3691
TPR	0.85711	7.63767	3.27571	0.0153577	0.0455418	-3.6851
TRMT5	0.856979	4.55706	8.575	9.56534e-05	0.00210443	1.86674
KCNN2	0.856894	-1.34866	3.3749	0.0135021	0.0415937	-3.5468
BMS1	0.856797	6.77048	6.84457	0.000357891	0.00412357	0.426799
GATA2	0.856763	5.33813	8.70161	8.76427e-05	0.00202002	1.96148
RBM6	0.856663	6.42924	5.03888	0.00193933	0.0111226	-1.43121
MRI1	0.856558	5.60893	9.38911	5.55206e-05	0.00167556	2.45406
BSN	0.85617	3.63436	7.48252	0.000213741	0.00312354	0.991331
MATN1-AS1	0.856158	-0.238552	3.53183	0.0110462	0.03608	-3.33045
LINS1	0.855989	4.07059	6.02699	0.000734441	0.00621148	-0.363085
RPL7P57	0.855844	-0.70455	2.79508	0.029227	0.0726047	-4.36932
TMEM192	0.855613	4.93867	6.88053	0.000347295	0.00405903	0.459768
AC004813.1	0.855333	-0.0260558	1.99598	0.0898502	0.167106	-5.52178
RP11-286N22.8	0.85511	0.505939	3.58447	0.0103353	0.0344506	-3.25859
ZBBX	0.854396	-0.852867	2.70447	0.0331057	0.0796019	-4.50023
SEC31B	0.853944	2.83299	2.59538	0.0385107	0.0888638	-4.65828
COG3	0.853922	4.49234	5.74896	0.000953586	0.00723038	-0.650367
CTC-325J23.2	0.853544	-0.549752	2.36948	0.0528618	0.11202	-4.98592
RNU6-48P	0.853505	-1.31874	3.7074	0.00886305	0.0310245	-3.09224
SLC7A1	0.853178	7.23141	8.76575	8.3879e-05	0.00198879	2.00898
XRCC2	0.8531	5.77705	5.98511	0.000763465	0.00636558	-0.40572
ZNF276	0.852692	4.59012	6.4358	0.000508216	0.0050767	0.0417527
CAMSAP2	0.852455	6.05395	5.86004	0.000858191	0.00680423	-0.534394
NCKIPSD	0.85226	5.50028	8.41647	0.000106893	0.00222158	1.74625
LZTFL1	0.852085	4.25476	5.81206	0.000898007	0.00699165	-0.584292
RP11-383I23.2	0.851645	-1.21036	4.29921	0.00436753	0.0190204	-2.32154
SOGA3	0.851037	-1.401	4.69335	0.00280638	0.0141524	-1.83705
RP11-264B17.2	0.851013	1.86464	2.84042	0.0274703	0.0693914	-4.30398
ECM2	0.850562	-0.226198	2.30355	0.0580246	0.120111	-5.08133
STAG3L5P-PVRIG2P-PILRB	0.850366	-1.01322	1.84952	0.110683	0.19542	-5.72678
EFCAB12	0.849926	-0.949216	1.87204	0.107194	0.190719	-5.69554
RP4-545K15.5	0.849734	-0.605511	2.08194	0.0794936	0.152149	-5.39975
THUMPD2	0.849289	4.43627	8.84225	7.96295e-05	0.00195352	2.06521
COL6A4P1	0.848294	-0.580711	2.38548	0.051682	0.110321	-4.96274
STC2	0.848291	5.45701	7.94735	0.000150108	0.00261505	1.37703
GOLGA8A	0.848289	5.39057	2.31631	0.056986	0.118614	-5.06287
OGN	0.848258	-0.604606	1.77248	0.123479	0.212292	-5.83277
CNBP	0.84792	8.13106	8.1957	0.000125155	0.00238265	1.5749
RCC1	0.847677	7.50331	6.32013	0.000562983	0.00536179	-0.0707298
TMX1	0.847464	6.02806	9.55022	5.01005e-05	0.00162342	2.56442
MATN1	0.847296	-1.12657	7.35744	0.000235792	0.00328057	0.883965
YARS	0.846799	7.64091	8.67033	8.95479e-05	0.0020497	1.9382
C12orf50	0.845304	-0.606803	1.81857	0.11566	0.201831	-5.76953
RP11-485M7.1	0.844993	-1.61824	2.16543	0.0705885	0.139454	-5.28033
LINC00240	0.84485	-0.0124877	3.31154	0.0146573	0.0440045	-3.63501
RPL7P1	0.844738	-0.0524053	4.91401	0.00221221	0.0121319	-1.57586
MIR296	0.844675	0.417092	4.42216	0.0037954	0.0172319	-2.16792
CHST2	0.843844	2.92887	5.06283	0.00189144	0.0109617	-1.40373
RP11-111M22.4	0.843844	-0.0250754	5.28923	0.00149887	0.00952531	-1.14793
NRBF2P5	0.843618	-1.0393	2.86998	0.0263857	0.0674009	-4.26144
GEMIN5	0.843541	6.16236	8.30295	0.000115872	0.00228001	1.65867
TBX3	0.842745	5.69556	8.71355	8.69273e-05	0.00202002	1.97035
NEK5	0.842693	-0.468907	3.52736	0.011109	0.0362134	-3.33658
EIF2A	0.842612	5.59912	7.82962	0.000163891	0.00272432	1.28128
RP11-338K17.5	0.842572	-0.499835	4.2907	0.00441053	0.0191371	-2.33226
RP11-96D1.8	0.84232	0.47424	3.68794	0.00907991	0.0315849	-3.11844
RP11-505K9.5	0.842254	-0.899849	5.25526	0.00155143	0.00973565	-1.18584
SLC25A30	0.842067	4.43216	7.38611	0.000230516	0.00323599	0.908718
FAM196A	0.841602	-1.05112	3.65451	0.00946616	0.0324369	-3.16355
RP3-522J7.7	0.841541	0.0664455	2.56825	0.0399942	0.0912399	-4.69763
AF131215.3	0.841375	-1.29372	2.32761	0.0560825	0.117226	-5.04653
PUS3	0.841313	3.84021	7.85741	0.000160511	0.00271439	1.304
LINC00960	0.841261	0.369905	2.80928	0.0286644	0.071566	-4.34885
RIOK1	0.840955	6.05336	8.17106	0.000127407	0.00241157	1.55551
ERCC6L	0.840131	4.93466	7.07777	0.000295152	0.0037175	0.638119
HNRNPH2	0.840013	6.33569	7.1674	0.000274447	0.00357904	0.717795
RP4-761J14.8	0.839815	-1.12037	2.34747	0.0545305	0.114853	-5.01779
RBM41	0.839653	4.87652	3.6622	0.00937573	0.0322359	-3.15316
RP11-214K3.21	0.839591	-0.0948002	4.07135	0.00569953	0.0228578	-2.61221
DCAF13	0.839374	5.41437	9.38699	5.55963e-05	0.00167556	2.45259
WDR77	0.839057	6.29045	8.82298	8.06764e-05	0.00196261	2.05109
RP11-83B20.3	0.838504	-1.04185	5.86749	0.000852194	0.00678848	-0.526678
ARMCX5-GPRASP2	0.838294	1.27069	6.31787	0.000564116	0.00536968	-0.0729394
CCDC51	0.838213	4.99342	6.10503	0.000683621	0.00595472	-0.284214
TUBB8P1	0.837923	-1.25362	1.9093	0.101658	0.183235	-5.64361
RP11-1277A3.1	0.837868	1.9669	6.52874	0.000468569	0.00484379	0.130989
CALM2P2	0.837098	-0.338772	1.78364	0.121539	0.20974	-5.8175
MIR4787	0.83701	-0.433069	3.23588	0.0161794	0.0471794	-3.74096
SNORD63	0.836605	-0.829881	1.65029	0.146758	0.242012	-5.9976
HMGN2P15	0.836084	-0.830027	4.13014	0.00531726	0.0217893	-2.53647
HIGD1A	0.835643	5.68052	8.98077	7.25469e-05	0.00186066	2.16585
SLC39A5	0.834907	-0.186054	2.47023	0.0458728	0.100889	-4.83984
LUC7L2	0.834644	6.21093	7.41532	0.00022528	0.00321251	0.933847
TSEN15	0.834519	4.92123	7.73415	0.000176137	0.00283507	1.20267
RP11-894J14.5	0.834326	-0.895885	6.83876	0.000359636	0.00412962	0.421463
HPX	0.833312	-0.445547	2.2286	0.0645283	0.130307	-5.18948
ARG1	0.833216	-0.779578	5.12857	0.00176667	0.0104818	-1.3287
RP11-405L18.4	0.832789	-1.25175	3.22582	0.0163943	0.0475698	-3.75509
ZFP62	0.832762	4.66359	6.30261	0.000571848	0.00541284	-0.0879046
VIPR1	0.832415	2.32619	4.98054	0.00206182	0.0115856	-1.49852
AC008132.13	0.832061	-1.41048	2.60535	0.0379802	0.0878893	-4.64382
CD27-AS1	0.831767	0.291495	5.38553	0.00136041	0.00898961	-1.04131
MRAP	0.83162	-1.52017	2.19426	0.0677536	0.135287	-5.23891
ZNF445	0.831441	6.1548	7.12352	0.00028437	0.00364672	0.678892
RP11-6O2.3	0.831357	-0.101095	3.43179	0.012549	0.0393806	-3.46801
ALG6	0.831045	4.93386	7.61963	0.000192226	0.00296033	1.10725
RP11-700A24.1	0.830957	-0.424679	3.44281	0.0123729	0.0390018	-3.45279
USP15	0.830942	5.16905	5.78551	0.000920935	0.00710211	-0.612033
CEBPZ	0.830242	5.67208	5.87472	0.000846409	0.00676129	-0.519185
MTHFD1P1	0.830051	-1.35199	2.13004	0.0742322	0.144555	-5.33104
RP11-574F21.2	0.830013	-0.614314	2.58168	0.0392524	0.0900346	-4.67814
RP4-800G7.2	0.829629	0.96875	2.25961	0.0617513	0.125895	-5.14478
TMEM74	0.829217	2.09214	5.86791	0.000851854	0.00678843	-0.52624
KCNC4	0.828869	5.22298	8.72249	8.63968e-05	0.00202002	1.97698
ANAPC4	0.828769	4.44859	3.76513	0.00825246	0.0295335	-3.01484
NCL	0.828614	10.1026	7.69311	0.000181718	0.00287744	1.16863
DNTTIP2	0.82845	5.97983	5.10189	0.00181615	0.0106469	-1.35907
UBA6	0.828377	5.89243	6.8367	0.000360258	0.00413353	0.419568
HPCAL4	0.828244	1.86931	4.25475	0.00459755	0.01974	-2.37765
FMR1-IT1	0.827841	0.217815	3.26342	0.0156064	0.0460708	-3.70232
RP11-465N4.4	0.827714	-0.114982	2.03531	0.0849538	0.160075	-5.46608
RP11-9E13.4	0.827693	-1.41267	4.02089	0.00605198	0.0238753	-2.67761
LINC00641	0.827575	4.40956	6.01357	0.000743603	0.00626236	-0.376722
EIF4EBP3	0.827515	-0.941458	2.03524	0.0849623	0.160075	-5.46618
RP11-344N10.5	0.826673	-0.476835	2.41287	0.0497257	0.107193	-4.92304
RYR3	0.825304	1.30744	2.93658	0.0241061	0.0631097	-4.16584
E2F3-IT1	0.825174	-0.658184	2.62817	0.0367945	0.0859365	-4.61074
RDH10	0.824653	4.77835	6.57942	0.00044844	0.00472712	0.17922
ANKRD17	0.824213	7.2865	7.72259	0.000177688	0.00284314	1.1931
HNRNPA1P10	0.824059	1.02625	3.01412	0.0217147	0.0585324	-4.05496
RP11-298I3.1	0.823304	-0.572475	3.40708	0.0129536	0.0403013	-3.50218
ARMC8	0.823153	4.66371	5.6283	0.00107105	0.0077287	-0.778191
BEX4	0.822553	5.80569	7.30044	0.000246692	0.00337218	0.834517
LRRC40	0.822484	5.52571	7.24306	0.000258251	0.00344668	0.784398
ABHD14A	0.822418	1.4267	5.9385	0.000797312	0.00653583	-0.453441
SLC29A2	0.821956	4.71385	3.64825	0.00954049	0.0326091	-3.17202
PPA2	0.821778	5.73901	9.09926	6.70568e-05	0.00179463	2.25077
PAG1	0.821776	4.83382	6.44813	0.000502744	0.00504992	0.0536472
ATG16L2	0.821038	2.62492	2.86351	0.0266191	0.0678522	-4.27075
CA3-AS1	0.820613	-0.0868936	2.68221	0.0341397	0.0812252	-4.53245
POLR2B	0.820311	7.35579	6.91638	0.000337083	0.00399718	0.492501
TCEB1P19	0.820188	-0.471214	2.49978	0.0440109	0.0976829	-4.79696
RP11-972P1.11	0.819679	0.102792	2.20136	0.0670738	0.134209	-5.2287
AC008079.10	0.819326	1.66838	5.11873	0.00178474	0.0105449	-1.33989
NEK4	0.818962	5.51571	7.42277	0.000223967	0.00320433	0.940241
LYG1	0.818921	0.324918	2.70136	0.0332485	0.0797941	-4.50474
AF131215.4	0.817485	-1.03134	2.90704	0.0250901	0.0649823	-4.20821
BOLA2P2	0.817355	-0.149578	4.17713	0.00503211	0.0209591	-2.47631
ARHGEF9	0.817057	3.92528	7.76303	0.000172325	0.00280259	1.22654
PRRC2C	0.817055	8.46194	6.15415	0.000653679	0.00579637	-0.234957
RP11-133N21.10	0.817053	-0.436879	2.50338	0.0437899	0.0973263	-4.79175
CTC-343N3.1	0.817036	-0.489039	2.70013	0.033305	0.0798529	-4.50652
ATP8B2	0.816995	6.52107	9.45661	5.31719e-05	0.0016515	2.50052
USF3	0.816953	4.73964	8.70781	8.72705e-05	0.00202002	1.96609
TET2-AS1	0.816372	-1.63255	6.34403	0.000551139	0.00529829	-0.0473571
WDR48	0.816076	5.9863	5.71082	0.000989071	0.00737555	-0.69057
ZDHHC23	0.815999	4.07299	7.26243	0.000254282	0.0034094	0.801351
HNRNPH1	0.81585	9.10423	4.29096	0.00440922	0.0191371	-2.33193
LRRFIP2	0.81579	5.26624	9.31961	5.80644e-05	0.00170397	2.40587
PDP1	0.81537	4.2384	6.03694	0.000727726	0.00617989	-0.352981
ABCC9	0.815139	1.28027	2.70005	0.0333084	0.0798529	-4.50663
TMEM177	0.81452	5.23545	5.52281	0.00118727	0.00822348	-0.891545
TMEM144	0.814459	2.86698	6.41581	0.000517233	0.00512655	0.0224256
RP4-730K3.3	0.814434	-0.4964	3.2434	0.0160206	0.0468836	-3.73039
MPHOSPH10	0.814338	5.14957	6.43488	0.000508625	0.0050767	0.0408682
HLA-J	0.814283	-1.31485	9.07043	6.83476e-05	0.0018101	2.2302
RP13-216E22.4	0.814021	1.27235	4.38588	0.00395502	0.017723	-2.21301
ZNF709	0.813572	-0.54509	3.17911	0.0174336	0.0497443	-3.82086
NPAT	0.81324	4.81365	4.42266	0.00379325	0.0172299	-2.1673
RP11-722G7.1	0.813127	1.80822	5.67091	0.0010278	0.00755345	-0.732837
ZMYM1	0.812638	4.62396	6.19809	0.000628151	0.00568105	-0.191152
DIAPH2	0.811936	4.0699	7.69167	0.000181919	0.00287744	1.16742
SPDYE21P	0.811571	-1.07164	2.46257	0.0463691	0.101772	-4.85096
C5orf45	0.811142	4.75379	3.09034	0.0196108	0.0543162	-3.94649
HEXDC-IT1	0.810807	-1.15771	3.22439	0.0164251	0.0476162	-3.7571
RP11-274B21.12	0.810698	1.76793	3.71755	0.00875216	0.0307371	-3.07859
TPT1-AS1	0.810578	2.0085	3.29908	0.0148968	0.0445129	-3.65241
PFN1P4	0.810478	-1.19204	2.17874	0.0692644	0.13744	-5.26121
SNORA71B	0.810386	-0.0503508	2.1492	0.0722367	0.141745	-5.3036
LAMTOR5-AS1	0.809115	2.31946	6.05386	0.00071647	0.0061327	-0.335834
SACS	0.808993	6.47728	4.29729	0.00437721	0.0190476	-2.32396
AANAT	0.808777	-1.06316	2.22002	0.0653194	0.131487	-5.20185
AK2	0.808659	8.10577	6.9019	0.000341164	0.00401743	0.479303
EID3	0.808392	-0.702089	2.01105	0.0879417	0.164278	-5.50046
MRPS25	0.808216	6.37782	7.56412	0.000200624	0.0030165	1.06054
CH507-154B10.2	0.808197	2.13871	4.06598	0.00573594	0.0229494	-2.61915
LSMEM2	0.80819	-1.14298	3.86402	0.00731125	0.0271816	-2.88333
KDM7A	0.808033	4.69306	5.97647	0.000769615	0.00639804	-0.414545
RP11-290F24.6	0.807513	-0.372317	2.38875	0.0514443	0.109929	-4.958
GNG7	0.807511	3.64722	7.94933	0.000149888	0.00261345	1.37863
COL13A1	0.807313	2.64618	7.09911	0.000290066	0.00368717	0.657166
HOXC-AS2	0.806869	2.31669	5.25317	0.00155474	0.0097374	-1.18818
FANCD2OS	0.806693	-1.31106	2.99317	0.0223347	0.0596167	-4.08487
RP11-500G22.5	0.806643	0.413919	3.10473	0.0192388	0.0534974	-3.92607
PPP1R32	0.80649	-0.066555	3.36984	0.0135907	0.0417567	-3.55383
NPEPL1	0.806219	2.10594	2.38961	0.051382	0.109842	-4.95675
UBE2Q2P1	0.8056	2.1363	2.89361	0.0255516	0.0658667	-4.22749
EIF3E	0.805517	7.77039	8.87578	7.78455e-05	0.00192401	2.0897
CHD7	0.804823	6.39076	6.84201	0.00035866	0.00412541	0.424444
TSPAN32	0.804626	-0.7584	2.22712	0.0646641	0.130478	-5.19162
LA16c-360H6.1	0.804513	-1.20703	1.77508	0.123024	0.211672	-5.82922
HNRNPA3P6	0.804289	0.99328	3.85766	0.00736812	0.0273068	-2.89175
PTPN7	0.804239	-1.31987	3.32171	0.0144648	0.0435811	-3.62082
PACRGL	0.80416	3.15626	5.65035	0.00104842	0.00764484	-0.754694
XYLT1	0.804013	1.01653	4.27159	0.00450887	0.0194577	-2.35636
LINC00624	0.803728	0.795592	2.30931	0.0575531	0.119452	-5.07299
RBM44	0.803558	-0.504733	2.61615	0.0374142	0.0868963	-4.62816
RP11-43N16.4	0.803045	0.0746446	3.86015	0.00734583	0.027274	-2.88845
TMED8	0.802983	5.79397	7.76389	0.000172213	0.00280259	1.22725
NCAPG	0.802957	6.17557	5.54447	0.00116229	0.00811526	-0.868142
DIEXF	0.802873	5.5249	6.01784	0.000740671	0.00624357	-0.372376
FAM86B3P	0.80241	1.5537	2.55991	0.0404622	0.0919978	-4.70972
RUSC1-AS1	0.80214	2.50266	2.30269	0.0580955	0.120209	-5.08257
PGBD2	0.801928	1.64179	4.29648	0.00438129	0.0190572	-2.32498
ZFC3H1	0.801371	5.39607	4.45223	0.00366851	0.016867	-2.13069
GEMIN2	0.801317	4.32365	8.14744	0.000129609	0.00242873	1.53688
PLIN4	0.801148	1.39678	4.49098	0.00351193	0.0163807	-2.08292
TMEM262	0.801139	-0.553212	2.88952	0.0256938	0.0661494	-4.23336
SETD2	0.801065	6.57751	5.81752	0.00089337	0.006985	-0.578596
MIR5581	0.800562	-0.654467	3.55244	0.0107617	0.0354358	-3.30228
MAP7D2	0.800404	4.0465	8.02464	0.000141779	0.00254412	1.43921
RP11-12A20.4	0.800384	1.19181	2.75735	0.0307803	0.0753755	-4.42379
bP-2171C21.4	0.800251	-1.44988	3.21908	0.0165402	0.0478452	-3.76457
ZNF621	0.800237	5.9134	5.73571	0.000965751	0.0072655	-0.664316
TMEM100	0.799777	1.57669	7.44724	0.000219712	0.00318105	0.961211
LDLR	0.799666	5.54816	8.0248	0.000141763	0.00254412	1.43933
DNAH12	0.799371	-1.07774	3.85649	0.00737858	0.0273267	-2.89329
ZDHHC22	0.799366	2.90601	6.06499	0.000709178	0.00610663	-0.324583
TSC22D3	0.798818	6.69583	7.6185	0.000192393	0.00296066	1.1063
RP11-756P10.3	0.79866	-0.638355	2.91277	0.0248961	0.0646329	-4.19999
CDC42EP1	0.79856	6.09714	6.48872	0.000485194	0.00494428	0.092689
AC006014.8	0.798416	-0.686172	2.31405	0.057169	0.118873	-5.06615
RP11-680F8.4	0.798328	-1.34632	2.44701	0.0473939	0.103306	-4.87353
PPIEL	0.798224	0.137384	1.81518	0.116219	0.2025	-5.77421
FAM175A	0.797848	2.38692	3.1027	0.0192908	0.0536052	-3.92895
LIAS	0.797518	2.36205	7.75574	0.000173279	0.00280911	1.22052
UBE2FP1	0.797093	-0.45393	3.98709	0.00630157	0.0245689	-2.72163
PRDX3P1	0.796856	-0.730689	3.10585	0.0192104	0.0534402	-3.92449
CTB-60B18.10	0.795884	0.483717	3.30105	0.0148587	0.0444248	-3.64966
IGSF22	0.795586	-0.549889	2.49281	0.0444434	0.0983848	-4.80709
CCDC39	0.795382	1.60188	3.31561	0.0145799	0.0438433	-3.62932
TTC3P1	0.795346	-0.149485	2.00381	0.0888528	0.165657	-5.5107
ISG20L2	0.795317	6.4677	6.24922	0.000599862	0.00552935	-0.140484
RP11-26J3.1	0.795172	-0.852367	3.14518	0.0182333	0.0514696	-3.86878
CCDC18	0.795032	4.25903	2.72798	0.0320497	0.0777343	-4.46623
RP11-661A12.8	0.794886	-0.402775	4.2552	0.00459518	0.019734	-2.37709
MRAS	0.7948	3.33556	8.62946	9.21095e-05	0.00206514	1.90765
AC053503.4	0.794784	-1.26229	3.67273	0.00925351	0.0319401	-3.13895
POLR1B	0.794755	6.43452	7.62291	0.000191742	0.00295781	1.11
SLC26A10	0.79443	1.54674	1.89771	0.103348	0.185484	-5.65978
RP11-545I5.3	0.79403	0.910201	3.15365	0.0180301	0.0510802	-3.85681
FDXACB1	0.793912	1.33205	6.25149	0.000598638	0.00552482	-0.138238
AC004237.1	0.793579	-0.115176	7.39714	0.000228523	0.00322136	0.918218
RP11-3D4.3	0.793501	-1.20819	3.07055	0.0201352	0.0553385	-3.97461
FER1L4	0.793499	1.69666	1.88155	0.105753	0.188734	-5.68231
NOM1	0.793098	6.01769	9.23671	6.12748e-05	0.00174934	2.34794
TIMM17A	0.792919	6.57363	8.00509	0.000143835	0.0025652	1.42353
HYMAI	0.792494	-0.186238	2.69957	0.0333305	0.0798775	-4.50732
AC009095.4	0.792271	-0.64155	3.81888	0.0077253	0.0281781	-2.94318
GTF2IP23	0.792077	0.272993	3.3504	0.0139366	0.0424557	-3.58085
RP11-234B24.2	0.791787	-1.43556	4.17943	0.00501861	0.02092	-2.47338
ABCC6P1	0.791619	-0.0447854	4.84266	0.00238733	0.0127114	-1.65954
SLC9A5	0.791402	2.72374	2.57052	0.0398679	0.0910358	-4.69434
GOLGA8B	0.79122	4.90432	2.13328	0.0738914	0.14406	-5.32641
AMMECR1	0.791092	5.07227	7.1706	0.00027374	0.00357587	0.720622
RP11-278C7.5	0.790502	-0.0129812	2.38934	0.0514015	0.109873	-4.95714
RP11-288K12.1	0.790304	-1.43136	2.64695	0.0358482	0.0841929	-4.58353
RP5-1042K10.12	0.79008	-1.44712	3.17144	0.0176112	0.050129	-3.83169
CLK4	0.789211	4.10977	4.15897	0.00514026	0.0212613	-2.49953
RP11-315I20.1	0.788837	-0.277097	2.32762	0.0560821	0.117226	-5.04652
PPRC1	0.78879	6.79651	8.68474	8.86644e-05	0.00203507	1.94893
GTPBP3	0.788462	6.52822	8.07309	0.000136828	0.00248825	1.4779
MED23	0.788281	5.77655	5.21978	0.00160858	0.00993957	-1.22562
ABHD18	0.788166	3.74093	7.09311	0.000291485	0.00369467	0.651817
DSG2-AS1	0.787941	-1.34697	3.18578	0.017281	0.0494129	-3.81145
NKX6-1	0.787559	3.62463	6.05589	0.000715137	0.0061327	-0.333787
S100A1	0.787362	0.639801	2.67191	0.0346298	0.0821002	-4.54737
AC022007.5	0.787173	1.66487	5.21959	0.00160889	0.00993957	-1.22583
UCKL1-AS1	0.78704	1.086	2.73021	0.0319515	0.0775332	-4.46301
UQCRB	0.786603	6.8455	8.44159	0.000105016	0.00219519	1.76548
ETFDH	0.786577	4.47764	8.80724	8.15433e-05	0.00197315	2.03953
TBC1D32	0.786565	3.51346	3.48057	0.01179	0.0377275	-3.40077
E2F5	0.786525	4.26684	7.38316	0.000231054	0.00323906	0.906169
CHCHD7	0.785561	5.25638	6.90036	0.000341602	0.00402026	0.477895
MIR3192	0.785529	-1.54345	6.35262	0.000546953	0.00527803	-0.0389763
PARP3	0.785237	2.78443	4.59268	0.00313531	0.0152154	-1.9586
PROSER1	0.784895	6.31953	7.70396	0.000180223	0.0028623	1.17764
RP11-495K9.5	0.784849	-0.91557	2.55569	0.0407016	0.092356	-4.71586
RP5-1057I20.6	0.784833	-1.16095	2.53852	0.0416892	0.0938526	-4.74076
RP11-231G3.1	0.784793	-1.04828	1.59309	0.159044	0.257096	-6.07317
AC007285.7	0.784406	-1.3452	3.10089	0.0193373	0.0537015	-3.93152
CYP2D6	0.784355	0.946284	2.01173	0.0878566	0.164164	-5.4995
NCEH1	0.784184	3.02135	7.75128	0.000173865	0.00281411	1.21684
CTA-228A9.3	0.784181	0.0916537	1.48481	0.184984	0.288158	-6.21297
ASNS	0.784025	6.47824	7.70772	0.000179708	0.00286082	1.18077
INTU	0.783749	4.30695	6.10577	0.000683156	0.005954	-0.283465
TMED6	0.783695	-0.312913	1.97664	0.09236	0.170664	-5.54907
PRKAR2A-AS1	0.783475	0.654609	3.24109	0.0160692	0.0469728	-3.73364
NGLY1	0.78314	4.83006	7.9352	0.000151467	0.0026342	1.36721
CCDC78	0.783064	1.821	3.08036	0.0198735	0.0548493	-3.96067
RP11-363N22.3	0.783064	1.50959	3.86317	0.00731887	0.0272037	-2.88446
RP4-816N1.8	0.78266	0.0709311	3.81517	0.0077605	0.028271	-2.94812
RP11-468E2.10	0.782592	0.137495	5.52438	0.00118544	0.00822297	-0.889844
RP11-508N22.12	0.782582	-0.915699	1.69888	0.137038	0.229844	-5.93259
POGLUT1	0.782447	4.15715	8.70948	8.71706e-05	0.00202002	1.96733
SETDB2	0.782261	3.08437	3.61822	0.00990611	0.0334996	-3.21272
ZACN	0.782223	-0.719434	1.92902	0.0988419	0.179266	-5.616
PFKFB2	0.782203	4.2195	5.21871	0.00161035	0.00994506	-1.22683
KIZ-AS1	0.781936	-1.18756	2.74577	0.0312742	0.0762814	-4.44051
ARHGEF10	0.781733	0.188724	2.88712	0.0257778	0.0663069	-4.23681
RHBDL1	0.781286	2.15119	3.44729	0.0123022	0.0388577	-3.44661
RBM5	0.78107	6.11522	5.78147	0.000924484	0.00711692	-0.616264
TTC26	0.78102	4.24092	7.82073	0.00016499	0.00273586	1.27399
RPS6KL1	0.78086	3.75578	4.66338	0.0029001	0.0144774	-1.87308
LLNLR-304A6.2	0.780663	-0.251336	2.15486	0.0716572	0.141071	-5.29549
NAP1L4P1	0.780536	-0.436633	2.10487	0.0769405	0.148522	-5.36703
RP11-867G23.8	0.780473	1.21701	3.5294	0.0110802	0.0361505	-3.33378
PTPRS	0.78016	4.25923	7.56768	0.000200073	0.00301305	1.06355
ROBO1	0.780027	7.0891	7.74511	0.000174678	0.00282281	1.21174
C1orf101	0.779963	-0.261442	3.27407	0.0153907	0.0455865	-3.6874
RBM28	0.779932	6.27617	8.22256	0.000122753	0.00235475	1.59597
NUP160	0.779859	6.78787	6.66407	0.000416968	0.00451727	0.259123
RP11-867G23.3	0.779405	-0.219694	1.9935	0.0901683	0.167581	-5.52528
CLK1	0.779272	5.12373	6.10006	0.000686733	0.00597413	-0.289209
CTA-228A9.4	0.778761	-0.729823	2.24942	0.0626507	0.127305	-5.15949
SYT15	0.778278	1.90659	6.45682	0.000498927	0.00503172	0.0620223
SHQ1	0.778221	5.13291	7.68169	0.000183308	0.0028887	1.15912
ANKRD36	0.777968	3.93893	3.52097	0.0111994	0.0364008	-3.34532
EMC2	0.777676	4.31084	7.8441	0.000162121	0.00272432	1.29312
LINC00467	0.777617	2.87898	3.87095	0.0072499	0.0270314	-2.87417
RP11-692D12.1	0.777534	0.348168	3.32478	0.0144072	0.0434462	-3.61653
CMSS1	0.777337	5.47644	8.14556	0.000129785	0.00242979	1.5354
SLC25A36	0.777323	6.22019	4.85635	0.00235257	0.0125923	-1.64343
MRPL15	0.777115	5.73802	7.41174	0.000225914	0.00321251	0.930773
SLC9C1	0.776984	-1.08882	3.27715	0.015329	0.0454821	-3.68309
RAD54L2	0.776814	6.15195	7.66772	0.000185274	0.0029084	1.14747
AC138035.2	0.776776	0.21039	2.39959	0.0506643	0.108732	-4.94229
SPAG4	0.776519	1.53496	7.20958	0.000265281	0.00350823	0.754996
RP11-466H18.1	0.77603	0.135933	4.9801	0.00206276	0.0115876	-1.49902
DCAF4	0.775658	4.50219	7.33332	0.000240336	0.00332558	0.86308
UBN2	0.775612	5.40893	4.69277	0.00280817	0.014158	-1.83775
GINS4	0.775541	5.42143	7.72691	0.000177106	0.00284231	1.19668
SMAD9-IT1	0.775437	-1.07983	2.25731	0.061953	0.126211	-5.1481
NIP7	0.775061	5.73294	6.68414	0.000409878	0.00446906	0.277951
DSTNP1	0.774951	0.160686	3.22082	0.0165023	0.0477782	-3.76212
RP11-346D14.1	0.774879	0.593583	4.48058	0.0035532	0.0165087	-2.09571
RP11-840I19.3	0.774834	-1.33458	2.57017	0.0398874	0.0910476	-4.69484
AKAP11	0.774691	5.77679	3.98771	0.00629691	0.0245601	-2.72082
RP11-44N11.2	0.774481	-0.874707	1.91204	0.101261	0.182642	-5.63977
FGFR4	0.774296	4.37422	6.7476	0.000388348	0.00432795	0.337179
LHB	0.77405	0.225939	2.14181	0.0730003	0.142761	-5.31419
PRMT9	0.773822	3.72264	6.0785	0.000700432	0.00606474	-0.310933
RP11-15J10.1	0.773654	-0.55605	2.60209	0.038153	0.0882389	-4.64855
DPEP1	0.773461	-0.46528	3.95325	0.00656289	0.0253252	-2.76587
WDR90	0.77334	5.72327	2.72291	0.0322743	0.0781392	-4.47356
AL365181.1	0.772824	-0.938491	2.4265	0.0487807	0.105582	-4.90328
DDX41	0.772753	6.42686	7.64547	0.000188453	0.00292664	1.1289
GTF2F2	0.772739	4.74943	7.52527	0.000206751	0.00305881	1.02767
ITGAX	0.772663	-1.02438	2.14168	0.0730129	0.142772	-5.31437
RP4-758J24.6	0.772661	-1.28182	2.56809	0.040003	0.0912399	-4.69786
SLC15A2	0.772656	-0.42135	2.38965	0.0513793	0.109842	-4.9567
SFTPD	0.772597	-1.27619	2.76297	0.0305434	0.0749691	-4.41567
RP11-756P10.6	0.771842	0.124249	2.20217	0.066997	0.13408	-5.22754
MIP	0.771785	-0.799083	3.92042	0.00682792	0.0259584	-2.80895
CTD-2349P21.3	0.77172	0.441912	2.1945	0.067731	0.135256	-5.23857
CHRM3	0.771487	2.87249	4.49846	0.00348258	0.0162962	-2.07372
GLMN	0.771475	4.71764	5.50385	0.00120963	0.00831793	-0.912068
DHX30	0.771309	8.09389	6.35324	0.00054665	0.00527762	-0.0383678
CTC-277H1.7	0.770929	0.162681	2.90559	0.0251394	0.0650767	-4.21028
CTH	0.770028	3.13998	8.12474	0.000131765	0.00243949	1.51893
RP11-504G3.4	0.769609	-0.268909	4.65368	0.00293117	0.0145692	-1.88477
MECR	0.769207	4.82215	6.13453	0.000665459	0.00587206	-0.2546
PLK4	0.7691	5.06952	5.55355	0.001152	0.00806915	-0.858357
FAM72C	0.767984	1.3568	3.48071	0.011788	0.0377275	-3.40059
HOXB-AS3	0.767442	3.9129	7.35472	0.000236299	0.00328094	0.881614
TGFBR3	0.767434	4.60185	6.77761	0.000378621	0.00425854	0.36502
SPRTN	0.767211	5.81552	7.49302	0.000211999	0.00311376	1.00028
FTX	0.766795	1.91976	3.25695	0.0157389	0.0463607	-3.71138
IQCH	0.766589	1.58366	5.85595	0.000861508	0.00681974	-0.538638
RPUSD4	0.76648	5.03677	7.21746	0.000263605	0.0034932	0.761934
LCORL	0.766357	3.91936	4.65744	0.00291907	0.0145353	-1.88024
CLYBL	0.766052	2.41866	6.96039	0.00032501	0.00390647	0.532494
APPL1	0.765979	6.22959	6.12826	0.00066927	0.00589394	-0.26088
PDE3A	0.765798	-0.1471	3.67193	0.00926271	0.0319536	-3.14003
RP11-583F2.6	0.765308	-1.14102	2.94256	0.0239122	0.0627312	-4.15728
PITRM1-AS1	0.765181	-0.245499	2.27538	0.0603864	0.123844	-5.12202
SNHG17	0.765151	5.38359	6.72033	0.000397439	0.00438521	0.311784
ZRANB2-AS2	0.76499	-0.344653	2.61135	0.0376648	0.0873087	-4.63513
PAXBP1	0.764974	6.50765	4.39459	0.00391605	0.0176144	-2.20218
PAPOLA	0.764911	7.40999	5.52604	0.00118351	0.00821621	-0.88805
PGRMC1	0.764614	7.60158	8.093	0.00013485	0.00247166	1.49375
RP11-348P10.2	0.764566	1.27119	2.91155	0.024937	0.0646929	-4.20173
GLUD2	0.764437	-1.01254	2.33692	0.0553492	0.116028	-5.03306
RP11-38L15.2	0.76434	-0.0130607	4.74099	0.00266435	0.0136738	-1.78006
MPHOSPH9	0.764323	6.00097	3.96668	0.0064578	0.0249957	-2.7483
NBEAL2	0.764226	5.86781	3.74731	0.00843576	0.0299678	-3.03867
RP11-576C12.1	0.763659	-0.7448	2.83349	0.0277314	0.0698095	-4.31396
SFMBT2	0.763571	4.96288	7.19813	0.000267734	0.00352594	0.744916
CELF5	0.763517	0.942502	4.88172	0.00228961	0.0124222	-1.61364
TMPRSS6	0.763492	0.32886	2.64163	0.0361137	0.0847184	-4.59123
ALS2CR12	0.763485	-0.898323	3.54335	0.0108862	0.0357125	-3.3147
CCDC14	0.762961	6.1295	3.17415	0.0175482	0.0500072	-3.82786
TTC14	0.762542	4.44644	3.46738	0.0119903	0.0381633	-3.41893
CTD-2012K14.6	0.762416	-1.16787	1.69217	0.138343	0.231498	-5.94161
PAM16	0.762322	1.15277	2.78595	0.029595	0.0731966	-4.38249
ANGPTL3	0.762279	-1.27674	1.69137	0.138498	0.231719	-5.94268
CEP83	0.761707	4.09277	4.08343	0.00561854	0.0226537	-2.5966
CTD-2353F22.2	0.761483	-0.516239	2.04706	0.0835432	0.158156	-5.44939
LIN28B	0.76081	6.19587	5.82856	0.00088408	0.00692836	-0.567095
SMG1P7	0.760423	2.62332	6.39584	0.000526419	0.00516976	0.00308014
METAP2	0.760363	7.06405	5.6659	0.00103278	0.00758455	-0.738154
RIDA	0.760303	3.99647	6.3629	0.000541987	0.00525257	-0.0289512
TAF1C	0.759723	6.1276	4.4524	0.00366783	0.016867	-2.13049
RFX3-AS1	0.759703	-0.325003	4.12265	0.00536437	0.0219204	-2.5461
RP4-605O3.4	0.75963	-0.391523	2.16487	0.0706447	0.139524	-5.28113
COL7A1	0.759441	3.68888	2.38611	0.0516358	0.110246	-4.96182
GARS	0.759428	6.94888	7.837	0.000162986	0.00272432	1.28732
URAHP	0.759357	0.356253	4.11981	0.00538231	0.0219805	-2.54974
RP11-231C14.4	0.75933	0.826725	7.9978	0.00014461	0.00256996	1.41767
EXOC8	0.759263	5.43362	7.21304	0.000264544	0.00350077	0.758039
FAM220CP	0.759192	0.425411	2.22277	0.0650646	0.131052	-5.19788
KLF15	0.759182	2.89618	4.25108	0.00461713	0.019799	-2.38229
RPS20P33	0.758959	-0.86859	4.34663	0.00413621	0.0183287	-2.26203
CPT1B	0.75891	0.387473	1.29921	0.238604	0.3505	-6.44083
RP11-16P6.1	0.758703	0.128045	2.91331	0.0248779	0.0646055	-4.19921
METAP1	0.758341	5.93707	8.21977	0.000123	0.002355	1.59379
SNORD104	0.758183	0.0828951	2.7926	0.0293266	0.072772	-4.3729
BORA	0.758051	3.09433	6.48835	0.000485349	0.00494428	0.0923376
RP11-2E11.9	0.758014	-1.28325	2.35196	0.0541854	0.114346	-5.01129
CHMP2B	0.757869	5.6886	7.90571	0.000154825	0.00265622	1.34331
KIAA0586	0.757675	4.44797	6.21086	0.00062095	0.00563096	-0.178473
FLVCR1	0.757563	5.43667	6.16301	0.000648439	0.00577708	-0.226107
RP5-1092A3.4	0.757367	2.05108	5.68659	0.00101238	0.00748618	-0.716203
NSUN3	0.757277	3.46386	5.16647	0.00169894	0.0102466	-1.28572
SERPINA10	0.757232	-1.09539	1.98882	0.0907711	0.168387	-5.53189
AGK	0.757192	5.79654	7.71034	0.00017935	0.00285736	1.18294
IRF8	0.757138	2.23802	4.47011	0.00359532	0.0166507	-2.10862
ORC1	0.757009	5.45996	8.39385	0.000108617	0.00223384	1.72888
KCNJ10	0.756869	-0.955446	3.5007	0.0114916	0.0370462	-3.37312
RPL23AP82	0.756613	4.25771	8.5688	9.60672e-05	0.00210508	1.86206
LINC00852	0.756497	0.521625	2.73371	0.0317977	0.0772912	-4.45795
LINC00469	0.756456	-1.66251	3.10972	0.0191117	0.0532606	-3.919
STAG3L1	0.756366	1.08953	2.45858	0.0466295	0.102133	-4.85674
AC005682.6	0.756278	-0.899872	2.79004	0.0294298	0.0729211	-4.3766
RP11-304L19.11	0.756219	2.21235	4.48635	0.00353025	0.0164304	-2.08861
GTF2H3	0.756206	6.09848	7.18719	0.000270101	0.00354111	0.735275
RP4-564F22.7	0.756194	-1.08972	2.62147	0.0371388	0.0864856	-4.62046
DDX18	0.756146	7.23865	6.15881	0.00065092	0.00579057	-0.230307
RAB3C	0.755934	-1.28452	3.45775	0.0121386	0.0384776	-3.43219
CCDC188	0.755759	-0.874317	1.18773	0.277043	0.393289	-6.5692
NIN	0.755632	6.35827	5.72677	0.00097405	0.00730645	-0.673731
MIR3179-1	0.755511	-1.08067	2.13899	0.0732933	0.143219	-5.31823
RIF1	0.755498	7.02779	3.86529	0.00729999	0.027158	-2.88165
RP11-444E17.6	0.755468	-0.0303357	3.39008	0.0132403	0.0409611	-3.52574
CTC-453G23.7	0.755163	-0.349181	3.36118	0.0137435	0.0420375	-3.56585
NXT2	0.754952	3.90642	5.5715	0.00113194	0.0079865	-0.839032
SPAG8	0.754802	-0.291934	2.5625	0.0403164	0.091766	-4.70597
NUDT15	0.754777	5.05194	6.73809	0.000391491	0.00434288	0.328333
WDR6	0.754653	7.71587	7.688	0.000182428	0.0028793	1.16437
ZBED5	0.754616	5.2573	5.47829	0.00124054	0.00842981	-0.939828
TUBE1	0.754517	4.52367	6.0179	0.000740628	0.00624357	-0.372312
RARS	0.754403	6.62999	6.37044	0.00053838	0.0052376	-0.021613
RP11-685G9.2	0.75368	1.4938	3.91551	0.0068686	0.0260788	-2.81541
RP11-74J13.8	0.753624	-0.1319	5.25474	0.00155226	0.0097374	-1.18643
NPIPB4	0.753373	3.00493	3.17974	0.0174194	0.0497175	-3.81998
RP11-390P24.1	0.753249	0.491639	2.46174	0.0464233	0.10184	-4.85216
USH2A	0.753155	-1.20246	2.95709	0.0234474	0.0618596	-4.13647
MID2	0.752745	4.44625	6.53256	0.000467018	0.00483745	0.134633
MRPS22	0.752312	5.05573	7.40648	0.000226851	0.00322014	0.926248
AC005546.2	0.752114	-0.750572	2.54356	0.0413968	0.0934118	-4.73345
CHD1	0.752052	6.7045	4.76464	0.00259682	0.0134314	-1.75188
RP11-831F12.3	0.751642	-1.2602	1.36505	0.218166	0.327056	-6.36188
PHACTR2P1	0.751543	-0.965534	2.52565	0.0424461	0.095072	-4.75944
CRY2	0.751525	4.12458	5.53847	0.00116915	0.00814522	-0.874616
DHFRL1	0.751483	3.23592	8.00728	0.000143603	0.0025652	1.42528
RP1-12G14.9	0.751474	-0.269216	2.1194	0.0753658	0.146218	-5.34627
RP11-603J24.5	0.751343	-0.559438	2.20245	0.0669701	0.134054	-5.22714
RB1CC1	0.751121	6.01121	5.37525	0.00137448	0.00904722	-1.05263
TRMT1	0.750982	5.90314	7.99319	0.000145102	0.00257073	1.41397
CPNE9	0.750916	-0.694867	1.63767	0.149389	0.24514	-6.01437
RP11-849F2.9	0.750629	-1.1716	2.03393	0.0851201	0.160334	-5.46803
NOB1	0.750473	5.84177	6.79989	0.000371575	0.00420022	0.385632
SLFNL1	0.750443	0.710274	2.40245	0.0504608	0.10849	-4.93815
RASA2	0.750225	3.94754	4.62539	0.00302391	0.0148692	-1.91893
SNORA66	0.749468	-0.332493	2.39671	0.05087	0.109035	-4.94646
HSPA1B	0.749299	8.0766	3.86295	0.00732081	0.0272059	-2.88475
FAM208B	0.749162	7.26758	6.47894	0.000489356	0.00496779	0.0833038
LA16c-431H6.7	0.748885	0.755093	2.94383	0.023871	0.0626638	-4.15545
RNF32	0.748813	2.34648	6.43291	0.000509506	0.00507904	0.0389661
RP11-22B23.1	0.747429	4.75386	3.00557	0.0219655	0.0589881	-4.06717
MCM2	0.74713	8.33317	5.57631	0.00112664	0.00795468	-0.833863
LIMD1	0.746759	5.76329	7.30366	0.000246063	0.00337218	0.837314
PRPS1	0.746755	7.4287	6.18675	0.000634632	0.00569403	-0.202439
ITGB1BP2	0.746635	0.0319863	1.53072	0.17354	0.27452	-6.15425
SNORA79	0.746141	-1.08803	5.49159	0.00122434	0.00838978	-0.925373
CTD-3216D2.5	0.746099	-0.461451	5.09424	0.00183063	0.0107132	-1.3678
PAN3	0.746031	5.14432	5.73347	0.000967824	0.00727174	-0.666676
ZNF496	0.74603	5.00839	5.50467	0.00120865	0.00831793	-0.911178
LRPPRC	0.745547	7.32685	6.69256	0.000406945	0.00445062	0.285836
ASH1L-AS1	0.745387	2.39839	4.99111	0.002039	0.0115047	-1.48628
MRPS31	0.745253	4.59222	8.40707	0.000107606	0.0022236	1.73903
ASTE1	0.745202	3.04575	6.06396	0.000709847	0.0061098	-0.32562
FH	0.745154	5.77503	6.60482	0.000438721	0.00465122	0.203284
RP11-482M8.1	0.744599	0.0920334	3.94706	0.00661202	0.0254327	-2.77399
UCN	0.744271	0.400475	3.9239	0.00679932	0.0258738	-2.80438
NPM1P9	0.743991	-0.531881	2.11214	0.0761477	0.147377	-5.35664
TEX15	0.743732	3.72763	3.44556	0.0123295	0.0389199	-3.449
DCUN1D4	0.743648	5.26301	5.12318	0.00177654	0.0105179	-1.33483
CEP152	0.743566	3.90967	2.46622	0.0461321	0.101378	-4.84566
CTD-2081C10.7	0.743535	-1.01419	3.44251	0.0123777	0.0390054	-3.45321
TSPO	0.743247	5.70365	4.29667	0.00438031	0.019057	-2.32474
RP1-199J3.7	0.742649	-1.26486	2.52118	0.0427121	0.0954783	-4.76592
HOXA9	0.742635	5.81211	8.56189	9.65303e-05	0.00210697	1.85685
TCEANC2	0.742633	4.96414	7.5372	0.000204847	0.00304171	1.03778
SPESP1	0.74253	-1.22625	2.73369	0.0317985	0.0772912	-4.45797
TMPRSS5	0.742513	0.634141	3.02397	0.0214296	0.0579936	-4.04091
RP11-428C19.4	0.742204	-1.46036	2.83394	0.0277142	0.0697767	-4.3133
TAP2	0.741771	4.0591	6.81336	0.000367386	0.00417378	0.398071
RP11-589P10.5	0.741677	0.152329	2.27928	0.0600534	0.123368	-5.11639
SYN1	0.740692	-0.0887596	4.24785	0.00463444	0.0198388	-2.38638
SLC8A1	0.740452	2.20058	5.80062	0.000907808	0.00703025	-0.596236
RP11-488P3.1	0.740391	-0.656885	3.74775	0.00843122	0.0299636	-3.03808
RP11-274B21.10	0.740271	-1.2813	2.62249	0.0370861	0.0863909	-4.61897
CSPG5	0.740242	4.17788	7.41146	0.000225964	0.00321251	0.930533
POLD3	0.740013	5.43104	6.46255	0.000496427	0.00502437	0.0675419
LL0XNC01-36H8.1	0.739639	-0.255803	1.56255	0.165994	0.265306	-6.11305
RP11-127I20.8	0.739616	-1.29783	1.56569	0.165266	0.264376	-6.10896
C1orf27	0.739243	4.39182	3.13975	0.0183651	0.0517047	-3.87647
CEP170	0.738809	6.60414	5.04773	0.00192149	0.0110701	-1.42105
PHYKPL	0.738745	5.29874	4.80939	0.00247425	0.012997	-1.69881
AC093375.1	0.738711	1.30811	3.12334	0.0187691	0.0525364	-3.8997
SIKE1	0.738669	6.03348	6.05401	0.00071637	0.0061327	-0.335682
EPB42	0.738097	-1.56222	3.25266	0.0158275	0.046514	-3.7174
RDH10-AS1	0.737885	-0.764035	2.1148	0.0758602	0.147006	-5.35284
TBC1D31	0.736913	4.32276	5.53925	0.00116825	0.00814369	-0.873773
CHRDL1	0.736897	1.06403	7.04474	0.000303227	0.00377417	0.608543
SRP72	0.73673	6.95821	6.35705	0.000544807	0.00526733	-0.0346548
RP11-855A2.1	0.73667	-0.986454	2.28901	0.0592313	0.122056	-5.10233
GPR182	0.736656	-0.81469	2.08732	0.0788873	0.151208	-5.39208
RNU6-322P	0.736305	-1.23679	2.62811	0.0367979	0.0859365	-4.61083
UBE2V2	0.73578	5.85205	7.12459	0.000284122	0.00364584	0.679848
ZC3H13	0.735669	6.66632	5.19923	0.00164276	0.0100595	-1.24875
TRMT12	0.735646	3.9837	6.07361	0.000703582	0.00608389	-0.315869
RBFOX3	0.735577	1.03096	4.61273	0.00306649	0.0150023	-1.93427
RP11-61K9.2	0.73553	-1.56351	1.83403	0.113147	0.198768	-5.74821
VMA21	0.735404	6.5606	7.06853	0.000297384	0.00372657	0.629863
DFFBP1	0.735278	-0.844961	2.55706	0.0406235	0.0922569	-4.71386
DYRK3	0.735243	4.12408	7.30544	0.000245713	0.00337218	0.838869
CCDC18-AS1	0.735196	2.24959	2.33175	0.0557553	0.116715	-5.04054
PTCHD3P2	0.735144	-1.56841	2.14258	0.0729198	0.142688	-5.31308
CISD2	0.734957	4.99005	8.14086	0.00013023	0.00243169	1.53168
LMO7-AS1	0.734883	-1.56383	3.17007	0.0176429	0.0501618	-3.83361
LINC01397	0.734828	-0.884697	6.08496	0.0006963	0.0060341	-0.304426
POLE2	0.734782	3.92411	5.58713	0.00111481	0.00791231	-0.822247
RP11-247I13.11	0.734743	-1.5639	3.17688	0.017485	0.0498629	-3.824
ARID4A	0.734626	4.26326	3.44271	0.0123747	0.0390018	-3.45294
CBX6	0.734506	7.95552	6.63869	0.000426131	0.00456487	0.235257
IPO5	0.734462	8.26121	7.26713	0.000253329	0.0034056	0.805464
BTBD18	0.734393	-0.583278	1.99116	0.0904693	0.168057	-5.52858
SMAD6	0.734132	6.30647	6.57553	0.000449949	0.00473811	0.175529
SMARCA5	0.733844	7.06833	6.95147	0.000327417	0.00392418	0.524406
NOL8	0.733631	5.96931	3.66964	0.00928915	0.0320116	-3.14311
FAM126B	0.733503	4.54889	5.51415	0.00119743	0.00826483	-0.900915
AF127577.13	0.733403	-1.04731	3.29021	0.01507	0.044905	-3.66481
TOPBP1	0.733299	6.44158	4.45915	0.00364	0.0167748	-2.12215
RP11-102L12.2	0.7331	-0.823288	2.51534	0.0430625	0.0960875	-4.77439
COMP	0.732927	-0.275204	6.00966	0.000746296	0.00628244	-0.380699
MRPL3	0.732731	7.15542	6.33468	0.000555741	0.0053274	-0.0564963
FAM208A	0.732656	6.6671	5.14654	0.00173418	0.0103821	-1.3083
PDZK1	0.732645	-0.11029	2.00637	0.0885298	0.165118	-5.50708
RP11-463C8.7	0.73251	-0.0682862	5.18037	0.00167484	0.0101768	-1.27001
RP11-886P16.10	0.732453	-1.1496	2.06338	0.0816238	0.155202	-5.42619
MIER1	0.732255	5.55015	6.35876	0.000543978	0.00526182	-0.0329811
KPNA1	0.731912	5.68072	6.26806	0.000589802	0.00550032	-0.121889
RP11-296O14.3	0.731814	0.355973	4.03505	0.00595071	0.0235719	-2.65922
RP1-67A8.3	0.731482	-0.51978	3.20509	0.0168471	0.0485138	-3.78425
FBXO30	0.731407	5.4271	5.86262	0.000856106	0.00680363	-0.531717
CARD14	0.7314	0.0834615	1.74136	0.129045	0.219539	-5.87515
FARSB	0.731258	6.31249	6.98574	0.000318283	0.00388539	0.555425
TYRO3P	0.731016	-0.599622	2.14968	0.0721871	0.141701	-5.30291
RP11-57H12.5	0.730897	-0.39864	1.66183	0.144392	0.239042	-5.98223
PKNOX2	0.730839	3.19181	4.95149	0.00212602	0.0117994	-1.53221
SARNP	0.730643	-0.695168	2.41113	0.0498471	0.107397	-4.92555
AGL	0.730363	4.2915	5.48061	0.00123769	0.00842981	-0.937305
C4orf46	0.729803	5.02749	6.43059	0.000510549	0.00507904	0.0367182
RSL1D1	0.729741	7.27101	7.4343	0.000221951	0.00318942	0.950128
MBIP	0.729552	4.38944	5.6218	0.00107783	0.00776657	-0.785133
RP11-499P20.2	0.729343	0.977907	2.50116	0.0439263	0.0975271	-4.79497
ZMYM6	0.728341	3.16727	4.33588	0.00418742	0.0184991	-2.27549
MRPS18C	0.728201	4.70106	5.07689	0.00186395	0.0108457	-1.38763
TAF2	0.728151	5.74124	6.40554	0.000521935	0.00515916	0.0124802
ZBTB33	0.728052	6.27052	6.08588	0.00069571	0.0060341	-0.303493
DMKN	0.727908	6.59586	6.52905	0.000468443	0.00484379	0.131285
RP11-511H23.2	0.727709	-0.327853	3.12443	0.018742	0.0524967	-3.89816
NHLH1	0.727695	0.224631	2.33561	0.0554522	0.116185	-5.03496
AC009133.12	0.727694	3.5664	2.57244	0.0397611	0.0908513	-4.69155
SMYD3	0.727609	3.19617	3.69375	0.00901454	0.0314142	-3.11061
HNRNPD	0.727487	8.98793	6.77611	0.000379097	0.00425918	0.363639
LNX2	0.727361	4.45136	4.83117	0.00241695	0.0128086	-1.67308
RP11-572P18.1	0.727345	-0.520534	1.63505	0.149942	0.245811	-6.01785
ZNF660	0.727254	-0.991162	1.93396	0.0981503	0.178489	-5.60909
PSMA3-AS1	0.727163	4.42639	3.62487	0.00982379	0.0332862	-3.20369
GPD1L	0.7265	5.05198	8.15852	0.00012857	0.00242043	1.54563
OXSR1	0.725954	6.10225	7.57449	0.000199024	0.00301026	1.06929
RP11-6N17.3	0.725892	-0.962157	3.37326	0.0135307	0.0416248	-3.54907
RP11-216N14.7	0.725798	-1.57308	2.9329	0.0242263	0.0633101	-4.17111
MED4	0.72578	4.74396	7.45415	0.000218529	0.00317296	0.967117
SEZ6	0.725596	-0.917267	2.69387	0.0335939	0.0803476	-4.51557
MCM10	0.725209	6.29388	5.86062	0.000857726	0.00680423	-0.533798
TMEM39B	0.725186	4.40129	7.29703	0.000247363	0.00337435	0.831547
AC005042.4	0.725027	-0.282031	2.14587	0.0725796	0.142226	-5.30837
RP11-462B18.3	0.724971	-1.37806	1.84072	0.112076	0.197246	-5.73896
GXYLT2	0.724739	4.10615	5.10479	0.0018107	0.0106334	-1.35577
PHC3	0.724718	5.14589	4.85841	0.00234739	0.0125811	-1.64101
RHOQP1	0.724454	0.132983	2.57684	0.0395183	0.0904531	-4.68517
STAG2	0.724108	7.91222	5.35813	0.00139829	0.00913804	-1.07152
THNSL1	0.724064	2.92255	6.24709	0.000601009	0.00553032	-0.142584
CTDSPL	0.723502	4.74729	4.60268	0.00310076	0.0151226	-1.94645
SNORA14B	0.723248	-0.573083	2.12754	0.0744973	0.144907	-5.33462
BLOC1S4	0.722957	4.48895	3.75868	0.00831833	0.0296908	-3.02346
SBNO1	0.722738	6.30396	5.9352	0.00079977	0.0065507	-0.456827
PYCRL	0.722505	5.04178	6.12583	0.000670753	0.00589572	-0.263315
QRICH1	0.722436	6.90063	7.74184	0.000175112	0.0028253	1.20904
HBS1L	0.722414	6.78932	6.85208	0.000355648	0.00412057	0.433698
KCNQ1OT1	0.722063	4.00673	4.82189	0.00244119	0.0128766	-1.68403
SMG1P6	0.722022	-0.0982103	2.11239	0.0761212	0.147347	-5.35629
CTD-2574D22.4	0.721464	1.86751	4.1872	0.00497326	0.0207755	-2.46346
RP1-179N16.3	0.721342	-0.512165	1.44914	0.194351	0.299625	-6.25799
HNRNPA1L2	0.721189	2.40007	3.15724	0.0179447	0.0508808	-3.85174
KCTD3	0.721018	6.78959	6.39983	0.00052457	0.00516976	0.00694697
DHFRP1	0.720766	-1.11363	2.27577	0.0603532	0.123821	-5.12146
RPL15P3	0.72076	0.322049	1.46699	0.189612	0.293633	-6.23553
PSMD6-AS2	0.720681	-0.0118571	1.6236	0.152376	0.248712	-6.03301
PUS10	0.720678	2.4371	4.53785	0.00333241	0.0158626	-2.02543
ALG13	0.720595	5.70651	7.2694	0.00025287	0.00340394	0.807447
LARP7	0.719863	5.28693	6.44951	0.000502133	0.00504942	0.0549835
C3orf38	0.719551	4.57414	6.69168	0.000407249	0.00445062	0.285016
PGRMC2	0.718799	6.05632	7.26586	0.000253587	0.00340682	0.804349
AC018892.9	0.718755	-1.03975	3.32488	0.0144054	0.0434462	-3.61639
DDX12P	0.718445	4.61113	2.17401	0.0697317	0.138083	-5.268
THOC3	0.718342	6.44081	4.16589	0.00509877	0.0211327	-2.49068
CEP95	0.718311	5.19126	3.76407	0.00826323	0.0295564	-3.01625
BCO2	0.718221	-0.425189	2.98999	0.0224304	0.0598331	-4.08941
RP11-177G23.1	0.71778	-0.697321	3.78204	0.00808244	0.0291097	-2.99224
MYO15A	0.717358	-0.142185	2.33029	0.0558707	0.11688	-5.04266
PUM3	0.716876	5.39677	4.99657	0.00202732	0.011487	-1.47997
PCNX4	0.716286	5.62224	6.14447	0.000659462	0.00583943	-0.244644
MSTO1	0.716155	5.30796	5.84145	0.000873374	0.00688965	-0.553689
RP11-481C4.2	0.716055	0.867513	1.68073	0.140595	0.234378	-5.95696
TCERG1	0.716037	7.34547	6.9285	0.000333709	0.00397108	0.503533
RP11-505K9.4	0.715987	-0.769547	2.36945	0.0528641	0.11202	-4.98596
ZNF121	0.715499	5.99515	3.54152	0.0109115	0.0357665	-3.3172
SCFD1	0.715078	5.00718	4.92178	0.00219403	0.0120648	-1.5668
ARHGEF4	0.714988	3.65516	5.22247	0.00160417	0.00992519	-1.22261
RP11-390F4.6	0.714558	-0.32584	5.08569	0.00184697	0.0107747	-1.37757
RNU7-20P	0.714552	-1.68346	2.34404	0.0547956	0.115202	-5.02276
PNPT1	0.714282	6.01478	6.44013	0.000506284	0.0050681	0.0459379
RP11-133N21.7	0.714036	-0.949971	1.93745	0.0976629	0.177897	-5.60419
FTH1P23	0.713986	-1.38865	2.57949	0.0393726	0.0902069	-4.68133
MAB21L3	0.713059	-0.00591652	3.41768	0.0127784	0.0399213	-3.48752
FAM49B	0.712801	5.74462	7.37829	0.000231942	0.00324446	0.901974
TOMM20	0.712745	8.95184	7.93043	0.000152004	0.00263673	1.36335
ALMS1-IT1	0.712656	0.567707	4.59719	0.00311969	0.0151676	-1.95312
NAA16	0.712601	4.59844	4.86174	0.00233902	0.0125614	-1.63709
RP11-351I24.1	0.712306	-1.24136	1.7998	0.118784	0.205999	-5.79535
DICER1	0.712163	6.75223	4.9287	0.00217796	0.0119997	-1.55873
OSGEP	0.712035	5.1036	7.07533	0.00029574	0.00371794	0.63594
RP11-203B9.4	0.711875	0.508077	3.36813	0.0136207	0.0417942	-3.5562
CYP2D7	0.711634	0.141487	2.27231	0.0606499	0.124229	-5.12646
RP11-343L5.2	0.711525	-0.64793	3.59861	0.0101531	0.0340892	-3.23935
PFKFB1	0.711416	-0.670122	2.82617	0.0280099	0.070312	-4.3245
CSNK2A3	0.711194	-1.58038	4.74839	0.00264302	0.0136049	-1.77124
SUCLG2-AS1	0.711082	-0.650423	4.06742	0.00572614	0.0229288	-2.61728
CCDC85B	0.710652	5.49284	4.74592	0.00265012	0.0136249	-1.77418
PIGHP1	0.710537	-1.58071	1.63552	0.149843	0.245741	-6.01723
RFC1	0.71051	6.25556	5.34997	0.00140979	0.00917857	-1.08054
RLIM	0.710357	7.227	6.52728	0.000469164	0.004845	0.129597
AC004951.6	0.710339	3.30053	3.79291	0.00797524	0.0288618	-2.97775
CLDN2	0.710308	-0.0765848	2.66392	0.0350151	0.0827048	-4.55894
DNAJB7	0.710265	-0.859528	2.44206	0.0477248	0.103883	-4.88071
MAK	0.710264	2.03254	4.61637	0.00305419	0.0149746	-1.92986
PHF21B	0.709947	2.02069	5.36996	0.00138179	0.00906303	-1.05846
VWA8	0.709891	4.68269	6.55864	0.000456572	0.00476769	0.159482
NANP	0.709872	4.17299	6.71112	0.000400562	0.00440532	0.30319
RP11-93B14.10	0.709608	-0.908938	2.82809	0.0279364	0.0701883	-4.32173
FAM98A	0.709585	6.21774	6.49233	0.000483668	0.00493954	0.0961489
CTD-2284J15.1	0.709256	-1.30763	2.47741	0.0454131	0.100063	-4.82942
PALD1	0.708654	5.18973	5.81311	0.000897112	0.00699004	-0.583195
RP13-20L14.10	0.708398	0.0891161	2.71244	0.0327439	0.0790125	-4.48871
C1orf74	0.708359	3.10399	4.35054	0.00411776	0.0182748	-2.25714
TRIM17	0.708311	1.41908	3.55889	0.0106743	0.0352451	-3.29347
BCCIP	0.708264	6.54525	7.28184	0.000250374	0.00338605	0.818306
RP11-230F18.5	0.707551	0.638775	3.08613	0.0197212	0.0545211	-3.95247
ANKRD13C	0.707443	5.71095	5.47336	0.0012466	0.00844072	-0.945192
MYH3	0.707423	2.08757	2.56378	0.0402446	0.0916673	-4.70412
ERC2	0.70694	1.87014	3.78563	0.00804685	0.0290231	-2.98745
CYCSP10	0.706899	-0.0245492	1.88856	0.104703	0.187387	-5.67255
MAPKAPK3	0.706886	5.82128	6.2661	0.000590839	0.00550032	-0.12382
MIR7111	0.706766	-1.47313	3.47928	0.0118095	0.0377834	-3.40256
CDRT15	0.706701	-0.507843	1.82837	0.114061	0.19989	-5.75602
TADA2B	0.706361	5.18951	6.38503	0.000531474	0.00519615	-0.00742323
TTN-AS1	0.706088	2.29346	4.69968	0.00278705	0.0140803	-1.82946
METTL14	0.706059	4.72769	5.56347	0.00114087	0.00801914	-0.847672
PRPF4B	0.705888	7.31634	4.34828	0.0041284	0.0183061	-2.25996
SLC25A38	0.705856	5.63536	6.15513	0.000653097	0.00579637	-0.233979
SRBD1	0.705787	4.61374	5.11156	0.00179803	0.0105992	-1.34805
IFT57	0.705683	5.46625	6.49134	0.000484087	0.00494134	0.0951968
CTA-315H11.2	0.70567	-0.582847	4.62878	0.00301265	0.014839	-1.91484
RP3-368A4.5	0.705445	1.86636	3.13647	0.018445	0.0518365	-3.88111
VAV1	0.705435	1.72266	4.96798	0.00208931	0.0116808	-1.51307
EDRF1	0.705279	5.5328	5.13797	0.00174959	0.0104323	-1.31802
RP11-981G7.6	0.705276	-1.385	1.98971	0.090656	0.168276	-5.53063
USO1	0.705218	6.08143	4.65376	0.00293089	0.0145692	-1.88467
TCEAL8	0.705085	5.70217	6.8603	0.000353209	0.00409985	0.441244
CWF19L2	0.704877	4.0436	4.93309	0.00216785	0.0119629	-1.55361
VCPKMT	0.704866	3.14782	4.64437	0.00296134	0.0146752	-1.896
TRIM33	0.704863	6.43703	5.28719	0.00150197	0.00953508	-1.1502
HTATSF1	0.704625	7.29551	7.0765	0.000295456	0.00371794	0.636991
CHML	0.704613	6.21365	3.88784	0.0071027	0.0266558	-2.85186
AC023347.1	0.704168	0.0849896	3.64652	0.00956122	0.032647	-3.17437
MRFAP1L1	0.703975	5.75775	7.57534	0.000198892	0.00301026	1.07001
BZW2	0.703838	5.58815	8.32843	0.000113784	0.00227489	1.67842
ALG11	0.703473	3.26538	4.56441	0.00323527	0.0155582	-1.993
ECT2	0.703293	6.36093	4.2571	0.00458508	0.0197032	-2.37468
RP1-170O19.24	0.70319	-0.973508	3.95234	0.00657014	0.025334	-2.76707
PRDX3P2	0.703178	-0.632277	2.06814	0.081072	0.154467	-5.41941
RP5-1033H22.2	0.702729	-1.22532	2.68038	0.0342264	0.0813512	-4.53511
RPF2	0.702607	5.97533	7.09605	0.000290789	0.00369175	0.654437
RP11-101E13.5	0.702512	1.93574	6.44505	0.000504102	0.0050592	0.050684
ZHX1	0.702256	5.45504	4.90338	0.00223736	0.0122302	-1.58828
ZNF148	0.702208	4.85949	6.10623	0.000682872	0.005954	-0.283008
KIAA1429	0.702153	6.0485	7.30338	0.000246116	0.00337218	0.837077
RP11-631N16.2	0.702136	0.783547	2.68298	0.0341034	0.0812028	-4.53134
OR6L2P	0.701985	-1.39465	3.56017	0.010657	0.0352166	-3.29172
FGF17	0.701938	-0.268326	2.85154	0.0270568	0.0686774	-4.28797
RP11-757F18.5	0.701568	0.564628	4.54675	0.0032995	0.0157515	-2.01455
ATAD5	0.701534	5.40183	3.86799	0.00727601	0.0271039	-2.87807
RN7SL608P	0.701531	-1.31149	2.16739	0.0703919	0.139133	-5.27751
AP000560.3	0.7013	-0.86723	2.24778	0.0627962	0.127474	-5.16185
CNTN1	0.701202	2.92417	5.71942	0.000980939	0.00733916	-0.681486
RP11-572M11.4	0.70099	-1.49951	3.8492	0.00744441	0.0274992	-2.90294
RIOK2	0.700842	4.60361	5.9405	0.000795824	0.00652656	-0.451385
ZNF251	0.700371	4.23374	4.38226	0.00397137	0.0177649	-2.21753
RP5-912I13.2	0.700302	-0.341556	3.47862	0.0118194	0.0377985	-3.40346
AC139100.4	0.700235	-0.34159	2.68973	0.0337866	0.080666	-4.52156
API5	0.699851	7.19734	7.03567	0.000305486	0.00378977	0.600408
C3orf67	0.699634	1.88535	3.76176	0.00828671	0.02963	-3.01933
TBX1	0.699416	5.15907	6.66446	0.000416827	0.00451727	0.259494
SHPRH	0.699354	5.66309	5.92581	0.000806815	0.00658643	-0.466476
APOOL	0.699348	4.6771	6.019	0.000739876	0.00624357	-0.371195
JADE1	0.699344	5.27912	6.3972	0.00052579	0.00516976	0.00439463
TFAP4	0.699058	4.97066	7.42463	0.000223641	0.00320368	0.941833
ZNF638-IT1	0.699057	0.460764	3.517	0.0112559	0.0364718	-3.35076
ZNF280B	0.698929	4.16419	5.09994	0.00181983	0.0106625	-1.3613
RP11-348N5.7	0.698843	-0.694003	1.22746	0.262773	0.377998	-6.52426
LYRM7	0.698373	5.06644	4.91093	0.00221948	0.0121544	-1.57947
NPIPB3	0.698257	1.84664	2.34493	0.054726	0.115137	-5.02146
RN7SL146P	0.698019	-1.19806	2.30623	0.0578051	0.119828	-5.07746
RBMXL1	0.697785	4.71535	5.0394	0.00193828	0.0111226	-1.43061
POLR2KP1	0.697498	-1.37324	2.5829	0.0391861	0.0899366	-4.67638
ZNF750	0.697225	-1.10207	2.72649	0.0321153	0.077811	-4.46838
CCDC146	0.697191	-0.428722	1.0947	0.313032	0.431093	-6.67064
CCDC88A	0.6971	5.94972	3.36976	0.0135921	0.0417567	-3.55394
CTD-2619J13.16	0.696934	0.766597	2.95665	0.0234614	0.0618763	-4.1371
AC090945.1	0.696751	-0.17777	2.19526	0.0676573	0.135175	-5.23747
RP11-146F11.5	0.696746	-0.964789	2.53982	0.0416135	0.0937238	-4.73888
FOSB	0.696734	1.40631	3.00319	0.0220358	0.059083	-4.07056
RP5-1042I8.7	0.696731	-0.384891	3.68689	0.00909171	0.0315868	-3.11984
AC100830.5	0.696633	-1.39223	1.85728	0.109468	0.193798	-5.71603
POLR1E	0.696447	5.49493	6.39442	0.00052708	0.00516976	0.00170062
EDNRA	0.696364	1.92753	6.30621	0.000570014	0.00540051	-0.0843721
ODF2L	0.696195	4.57381	2.7529	0.0309689	0.075737	-4.43021
HDX	0.696128	1.8972	4.73789	0.00267335	0.0137035	-1.78376
MON1A	0.695734	4.27341	5.68158	0.00101728	0.00750598	-0.721511
ATOH1	0.695364	-0.746228	2.31773	0.0568718	0.118437	-5.06082
LIPI	0.695319	-0.636207	1.62807	0.15142	0.247557	-6.02709
AC016999.2	0.695161	-1.42952	2.07811	0.0799288	0.152772	-5.40521
PLS3	0.695031	9.37851	7.28772	0.000249204	0.0033779	0.823432
GOLGA6L5P	0.694901	2.5166	1.93081	0.0985909	0.17897	-5.6135
RP11-382B18.1	0.694386	2.45957	3.32576	0.014389	0.0434235	-3.61517
MRPS31P4	0.694314	0.278298	4.09972	0.00551142	0.0223355	-2.5756
SF3B6	0.694208	6.78792	6.90282	0.000340903	0.00401688	0.480141
BCAS2	0.693728	5.70054	7.07164	0.000296632	0.00372173	0.632641
AL133243.4	0.693705	-1.00794	3.05709	0.0205004	0.0560539	-3.99375
DOCK6	0.693237	4.84728	5.42306	0.0013104	0.00875025	-1.00011
NLRC4	0.692944	-0.0973273	4.26628	0.00453661	0.019548	-2.36307
ARL14	0.692855	-0.78269	4.00316	0.00618154	0.0242686	-2.70068
HSPA8P15	0.692761	-0.683997	2.14706	0.0724564	0.142066	-5.30666
RPL3P4	0.692568	0.587484	3.68773	0.00908222	0.0315849	-3.11871
SUPT16H	0.691509	8.46104	6.13687	0.000664042	0.00586643	-0.252256
TRMT11	0.691472	4.82803	6.36424	0.000541344	0.00525024	-0.0276463
LLNLR-276H7.1	0.691423	-1.11539	4.56248	0.0032422	0.0155824	-1.99535
PTRH1	0.691322	-1.50435	3.34018	0.0141224	0.0428545	-3.59508
[truncated: 18,314 more rows]

## Sheet: diff_exp
	HEK.293.1	HEK.293.2	HEK.293.3	s293.circ.1	s293.circ.2	s293.circ.3
A4GALT	2.78483	2.93705	2.71723	1.66368	1.53337	1.7086
AARSD1	1.0874	0.322929	0.868068	1.48682	1.59633	2.4129
AASDH	3.07409	3.13573	3.36053	4.22528	4.02319	4.42891
AATBC	-0.0771028	-0.0942311	0.559052	1.42269	1.16927	0.812243
ABCA1	-0.899624	-1.42896	-1.47835	1.2852	1.46753	1.68165
ABCB6	-0.268358	0.322929	-0.272087	0.963292	0.896539	1.9309
ABCE1	6.37267	6.23004	6.525	7.39571	7.40268	7.41508
ABCG1	2.68275	2.54515	2.41802	1.1332	1.08396	1.12396
ABHD10	4.83529	4.76861	4.85706	5.92027	5.99207	5.82039
ABHD14B	3.57924	3.48237	3.54583	4.60342	4.56191	4.56419
ABHD8	6.06428	6.08805	5.86562	4.81805	4.76054	4.54936
ABI3BP	-1.25728	-0.836872	-1.07035	0.211304	0.559945	0.34703
AC004076.5	-0.488898	-0.194374	0.0877771	0.42278	0.621784	1.44569
AC004490.1	-2.04818	-1.69629	-2.04935	-1.22891	-1.18051	-0.343842
AC004540.4	1.84643	1.88784	2.25031	0.917492	1.12725	0.654838
AC005301.9	-0.268358	0.393621	-0.0809635	1.42269	1.3261	1.53876
AC005307.1	0.379671	0.170219	0.238832	-1.03634	-1.18051	-0.0447767
AC005498.3	0.776507	0.393621	0.559052	-0.129677	-0.65543	-0.584371
AC005519.4	0.0917399	-0.000590724	0.165281	1.05075	1.03934	2.01968
AC005537.2	-2.04818	-1.69629	-2.04935	-0.57704	0.203383	-0.237115
AC005682.5	-0.268358	-0.836872	-0.173363	1.32082	1.43345	1.56849
AC006033.22	-1.25728	-0.683448	-0.492454	-1.71411	-2.01447	-1.71814
AC006486.10	1.86985	1.81244	1.95534	0.870191	0.845616	0.654838
AC007128.1	-1.73391	-2.02468	-2.04935	1.00768	1.39855	0.954151
AC008746.5	-1.476	-1.69629	-2.04935	-1.22891	-0.515708	-0.343842
AC009060.2	-1.476	-2.02468	-1.73578	-0.57704	-0.81015	-0.137743
AC011290.5	-2.04818	-1.20351	-0.902775	-0.229194	-0.65543	-0.137743
AC016757.3	0.563244	0.461011	-0.272087	-0.714508	-0.983478	-1.04263
AC024060.1	-1.73391	-1.69629	-2.04935	-0.714508	-0.271292	-0.0447767
AC068057.1	-0.899624	-0.0942311	-0.378067	-2.03584	-2.01447	-1.23467
AC069513.4	1.0052	1.0479	0.375559	0.285294	-0.38833	-1.04263
AC083843.1	1.20255	1.70535	2.15853	3.62852	3.27408	3.97558
AC083884.8	-1.25728	-2.02468	-1.73578	0.050864	-0.163041	0.202812
AC084219.4	1.82263	1.58967	1.76928	0.285294	0.621784	0.654838
AC090154.1	-1.25728	-1.20351	-1.25997	-0.714508	-0.0623479	0.202812
AC090587.4	1.16518	1.4639	0.500443	-0.451539	-0.515708	-0.343842
AC092669.3	0.776507	1.17375	0.559052	1.82122	1.62681	2.46125
AC093162.5	-1.25728	-1.42896	-1.47835	-0.57704	-0.163041	0.539471
AC093702.1	0.312894	0.393621	-0.173363	-1.71411	-0.81015	-2.03836
AC107081.5	-0.374418	-1.20351	-1.47835	0.050864	-0.271292	0.41407
AC156455.1	1.47105	1.00339	1.04252	2.90572	2.53605	2.46125
AC241585.1	3.49138	3.52236	3.07946	2.23001	2.29163	1.34621
AC245100.1	3.02279	2.93705	2.63788	1.82122	1.87553	1.27586
ACAD11	-1.73391	-0.836872	-0.752656	0.133313	0.896539	0.04256
ACBD4	4.95508	4.80473	4.61611	3.7576	3.62304	3.76059
ACE	3.08414	2.93705	3.00763	1.91743	1.68591	2.27543
ACE2	-0.488898	-1.00858	-0.752656	1.24867	1.12725	1.47739
ACOT11	2.40672	2.62077	2.31975	1.69116	1.2101	1.38014
ACOT4	0.962267	0.702908	0.957931	-0.336088	0.0317733	-1.04263
ACTA2	3.09412	3.13573	2.97571	1.66368	1.77025	1.41329
ACTBL2	1.84643	2.04982	2.4021	-0.336088	0.792829	0.34703
ADAM8	0.872374	0.910011	0.913699	1.79613	1.59633	2.55334
ADAMTS16	4.33565	4.59198	4.41264	2.98557	3.39412	3.21069
ADAMTS18	1.12681	1.00339	1.52655	0.050864	0.120128	0.41407
ADAMTS2	4.98756	5.06781	5.00141	3.93473	3.64554	3.67434
ADAMTS20	0.50461	0.757537	0.500443	1.6071	1.46753	2.10331
ADAMTS5	4.59299	4.62174	4.77599	2.53307	2.71693	2.82374
ADAMTS7	4.71761	4.73497	4.62985	3.62852	3.55334	3.63974
ADAMTS8	4.25346	3.97263	3.94791	2.66365	2.53605	2.5384
ADAMTSL1	1.50135	1.17375	1.23456	0.133313	-0.0623479	-0.0447767
ADAT2	3.35697	3.61403	3.84568	5.21347	5.08533	5.81265
ADCY5	3.2804	3.43288	3.42498	2.59257	2.19323	2.10331
ADCYAP1R1	-0.488898	-0.0942311	0.238832	2.60706	2.27248	2.39642
ADGRF5	0.563244	0.957453	0.559052	-0.451539	-0.81015	-1.04263
ADGRG2	4.38118	4.28771	4.48622	3.07172	3.39412	3.31084
ADGRG6	5.5262	5.83376	5.86271	4.61781	4.53404	4.80177
ADORA1	3.00174	3.13573	2.84049	1.7446	1.99718	1.73506
ADRA1B	2.74739	3.00636	2.84049	1.69116	0.993292	1.47739
ADRA2A	2.00289	2.07155	1.93335	0.607183	-0.0623479	0.539471
AF131216.6	-1.73391	-0.30199	-1.07035	0.486902	-0.271292	0.539471
AFF2	4.80827	4.9671	5.10585	3.59255	3.62304	3.93621
AGRN	8.96877	8.97456	8.83966	7.84696	7.87374	7.9552
AGTR1	-1.0674	-1.42896	-1.25997	0.285294	0.282094	0.34703
AHCTF1	4.79304	4.90493	5.27711	6.33168	6.37198	6.69541
AIFM2	5.33962	5.29486	5.27055	3.95187	4.42552	3.96444
AKR1C1	1.12681	1.21337	1.12243	-0.0365843	-0.271292	-0.137743
AKR1C3	1.50135	1.13301	1.46658	0.42278	0.120128	0.41407
AL023806.1	-0.488898	-1.42896	-1.47835	0.211304	-0.515708	0.34703
AL136097.1	0.00978714	-0.000590724	1.00085	1.54821	1.16927	1.8363
AL589743.1	1.20255	0.910011	0.957931	6.28623	6.16429	5.9975
ALDH1A1	-0.488898	-0.836872	0.439352	0.870191	0.681081	0.654838
ALDH1A3	3.36523	3.54583	3.44842	2.05069	2.61419	1.9309
ALDH1L1	2.20054	2.23448	1.86531	0.963292	0.896539	0.709237
ALDH1L2	1.30917	1.36181	1.71876	4.28059	3.98252	4.31073
ALDH8A1	-1.73391	-0.544783	-0.902775	0.770665	0.621784	0.478133
ALDOC	0.962267	1.09108	0.913699	2.42265	2.62932	2.5384
ALG13-AS1	-2.04818	-1.69629	-1.07035	0.133313	-0.983478	0.202812
ALG1L6P	0.825237	1.21337	1.16078	2.77056	2.56781	2.58278
ALKBH8	3.35697	3.73467	3.92023	4.5998	4.76397	4.88684
ALOX12B	1.44009	1.58967	1.23456	0.486902	-0.0623479	0.41407
AMER1	3.78416	3.58412	3.65061	4.94332	5.08807	4.89273
AMH	4.06343	4.23093	4.23531	5.00757	4.87606	5.82963
AMOT	8.29551	8.34355	8.43878	10.1382	10.2372	10.1896
ANGPT1	-0.899624	-1.69629	-0.752656	0.963292	1.53337	1.27586
ANGPTL2	2.9367	2.87663	2.86392	1.2852	1.43345	1.16346
ANKRD1	1.74877	1.49638	1.71876	0.050864	0.356732	0.04256
ANKRD18CP	0.726073	0.393621	1.12243	1.51784	1.62681	2.27543
ANKRD19P	2.18195	2.17551	2.386	3.65667	3.56912	4.73452
AP001628.6	0.169286	-0.000590724	-0.378067	0.486902	0.896539	1.5084
AP4B1-AS1	-0.749344	-0.836872	-1.47835	-0.0365843	-0.0623479	0.478133
APCDD1	5.17077	5.16447	5.15655	3.71138	3.76683	3.63974
APEX2	4.66838	4.64366	4.5634	5.68256	5.76597	5.47669
APLP1	5.01408	5.00428	4.80655	3.95754	3.87236	3.96444
APOBEC3B	4.7961	4.64366	4.51981	3.93473	3.73919	3.27522
APOBEC3F	3.92496	4.05126	3.8863	2.71809	2.86492	2.95335
APOBEC3G	1.77381	1.49638	1.91102	0.211304	-0.65543	0.812243
APOC1	1.89289	1.52815	1.27008	3.16287	2.75882	2.52329
APOE	4.85303	4.79823	4.63326	3.54062	3.42046	3.3879
APOLD1	3.42178	3.5065	3.71646	2.73139	2.36579	2.47701
AQP10	0.0917399	0.322929	0.00587242	-1.71411	-1.40877	-2.03836
ARAP3	4.56815	4.62541	4.5087	3.57052	3.26442	3.86011
ARHGAP23	4.76522	4.7586	4.73209	3.87607	3.68952	3.53822
ARHGEF10L	4.56457	4.57307	4.65358	3.69111	3.43775	3.44512
ARHGEF17	5.92031	5.86519	5.73984	4.78336	4.66464	4.91025
ARHGEF26	4.30161	4.25486	4.47485	5.36192	5.46647	5.37309
ARHGEF34P	2.86859	3.02874	3.00763	1.79613	1.43345	1.7086
ARHGEF35	2.16312	2.09295	1.74424	0.211304	1.16927	0.654838
ARHGEF5	4.15205	4.09964	4.07385	3.22998	3.02224	3.04079
ARL6	3.14299	3.06168	3.3356	4.23931	4.11206	4.37944
ARMCX5	2.37434	2.13482	2.75532	4.07693	4.11743	4.25697
ARX	1.58862	1.52815	1.23456	-0.129677	-0.38833	0.276722
ASB11	-2.04818	-2.02468	-2.04935	-0.57704	-0.271292	-0.343842
ASB9	1.74877	1.43067	1.43563	0.607183	-0.65543	0.34703
ASIC4	-1.25728	-2.02468	-2.04935	-0.229194	-0.65543	-0.584371
ASTN1	4.43319	4.49885	4.52716	3.07172	2.75882	3.00862
ASTN2	4.84714	4.80797	4.54177	3.31192	3.50493	3.27522
ATG3	4.61047	4.50685	4.50498	5.58523	5.62587	5.53055
ATOH8	3.00174	2.88892	2.97571	0.821286	1.28846	0.41407
ATP10A	2.20054	1.91213	1.58413	0.42278	0.120128	-0.0447767
ATP1B3-AS1	-1.25728	-1.20351	-1.73578	-0.57704	-0.515708	0.04256
ATP6V1A	5.31424	5.52288	5.63986	6.60432	6.5878	6.50481
ATRIP	-1.476	-1.42896	-0.902775	0.42278	0.0317733	0.908382
ATXN7	4.20365	4.19179	4.36004	5.24395	5.3156	5.55303
AVPR1A	3.18093	3.12538	3.35227	1.63567	1.99718	1.73506
B3GALT5	2.35787	2.43214	2.55391	0.718203	1.16927	1.23936
B3GAT1	4.53191	4.4746	4.30973	3.02929	2.93966	2.96457
B3GNT7	1.2745	2.00537	1.69282	0.486902	0.282094	0.34703
B3GNT9	2.57289	2.27249	2.59651	1.1332	1.9007	1.31147
BAALC	1.67092	1.86314	1.91102	0.355674	1.08396	0.478133
BACE2	5.93148	5.99733	5.87285	4.98277	4.82768	4.95314
BAG4	4.38118	4.45407	4.70314	5.63029	5.65204	5.47669
BARX2	3.91936	3.77495	3.69048	2.67745	2.55202	2.27543
BASP1	8.64298	8.6487	8.61292	7.38839	7.36135	6.96292
BBOX1-AS1	-0.899624	-0.418285	-0.616697	0.770665	1.59633	1.16346
BCHE	-2.04818	-1.20351	-1.07035	2.70467	2.13079	2.61163
BCL2L15	-1.73391	-1.20351	-1.47835	-0.57704	-0.65543	0.276722
BCO1	-0.374418	-1.42896	-0.616697	-2.03584	-2.01447	-1.45624
BCRP2	0.00978714	-0.0942311	-0.173363	1.69116	1.82385	1.53876
BCYRN1	3.72118	3.7141	4.17569	2.35553	1.77025	1.59762
BDH1	-0.374418	0.248593	-0.616697	1.94051	1.82385	1.38014
BEAN1	1.04688	1.67729	1.3386	-0.714508	0.495337	0.654838
BEND3P1	0.50461	0.957453	0.721818	-1.22891	-0.81015	-1.04263
BEX1	3.07409	2.9011	2.89838	4.32073	4.35899	4.16751
BEX5	-2.04818	-1.42896	-1.73578	-0.229194	-0.0623479	-0.4591
BHLHA15	0.91802	0.810173	1.40401	-0.714508	-0.0623479	0.41407
BHLHE22	2.86859	3.02874	2.94308	1.2852	1.74268	1.76105
BHMG1	-1.476	-2.02468	-1.73578	0.133313	-0.515708	-0.584371
BICDL2	-0.488898	-0.836872	-0.378067	1.71813	0.845616	1.16346
BIK	1.86985	2.04982	1.61208	1.05075	0.945727	0.478133
BIRC3	1.9599	1.75989	1.86531	-0.129677	0.738036	1.23936
BMF	6.0113	5.9216	5.80939	4.99935	4.77081	4.57522
BMP3	3.38974	3.77495	3.5674	2.67745	2.40148	1.99799
BMS1P4	0.00978714	-0.418285	0.615372	1.32082	1.03934	1.41329
BOK	2.7971	2.92517	2.98643	1.57796	2.08762	1.16346
BRCA2	4.19903	4.38201	4.61266	5.21347	5.23133	5.76208
BSPRY	3.38162	3.29194	3.06941	2.09251	2.47033	1.88438
BST2	1.61658	1.43067	1.30474	0.211304	-0.515708	-0.237115
BTC	0.872374	1.52815	0.913699	-1.03634	-1.18051	-0.721563
BTN1A1	0.379671	-0.0942311	0.0877771	-0.451539	-1.18051	-1.04263
BTNL9	1.74877	2.13482	1.84189	3.18236	2.90277	3.62567
C10orf82	-0.0771028	0.393621	-0.902775	1.05075	1.59633	1.31147
C12orf57	5.19647	4.99579	4.7944	4.22997	3.80064	3.91322
C14orf169	5.12041	5.01553	4.98012	3.80239	3.91002	3.43709
C15orf59-AS1	-0.268358	-0.30199	-0.173363	-0.57704	-2.01447	-1.71814
C16orf45	2.00289	1.9595	1.46658	1.2852	0.792829	0.04256
C17orf50	-0.268358	0.322929	-0.752656	-1.45121	-1.40877	-1.71814
C17orf82	1.16518	1.32611	1.08303	0.66376	-0.38833	-1.23467
C19orf45	-1.25728	-1.00858	-0.492454	0.42278	0.120128	0.202812
C19orf66	0.673812	0.646129	1.30474	-0.714508	-1.40877	-0.873185
C1QL1	5.22626	5.16952	5.05585	3.92319	4.04593	3.63273
C1QL3	1.0874	1.2895	1.66641	0.211304	0.0317733	0.04256
C1QL4	4.40542	4.27373	4.16629	3.2016	2.96374	3.03015
C1QTNF1	4.01173	4.04029	3.94242	2.80869	2.91518	2.65385
C1QTNF2	1.58862	1.13301	1.08303	0.607183	0.0317733	0.04256
C1R	4.06343	3.98984	3.96427	2.85802	2.50356	2.7478
C2CD2	4.6346	4.78185	4.81258	3.53305	3.42913	3.68116
C2CD4A	1.53103	1.39665	1.27008	0.355674	-0.0623479	0.598307
C2CD4C	3.9081	4.04579	3.93137	2.50237	2.48705	2.50803
C2orf48	1.0874	1.0479	0.913699	2.21115	2.06553	2.27543
C2orf72	4.57173	4.52664	4.37235	3.30304	2.97563	3.10307
C3orf14	3.06398	2.98362	2.8755	4.3555	4.38597	4.20112
C3orf18	0.726073	0.461011	0.615372	1.96323	2.21345	1.8363
C5orf49	1.37612	1.39665	1.16078	0.821286	0.0317733	-0.237115
C5orf63	-0.749344	-0.418285	-0.492454	2.38948	1.77025	2.23892
C5orf66-AS1	1.20255	0.957453	0.913699	-0.229194	0.282094	-0.584371
C6orf132	4.04811	4.02367	4.0485	2.92898	2.7027	2.56814
C9orf66	1.644	1.64867	1.91102	0.66376	0.792829	0.654838
CA2	4.82335	4.64003	4.70639	7.72264	7.65643	7.53523
CABP1	2.00289	1.88784	1.66641	0.821286	0.792829	0.598307
CACNA1D	0.379671	-0.194374	0.772233	1.91743	1.28846	2.12348
CACNA1G	4.50972	4.34681	4.10368	2.67745	2.3476	2.7478
CACNG4	1.74877	1.73288	1.76928	0.050864	0.120128	0.202812
CACNG8	1.89289	1.2895	1.40401	3.27608	3.06738	3.87803
CADM4	7.04505	7.05168	6.9446	5.77695	5.79646	5.54184
CALHM2	4.65496	4.85256	4.58824	3.42262	3.52934	3.53069
CAMK1D	5.58928	5.68843	5.74773	4.44296	4.45555	4.457
CAMKV	1.61658	1.39665	1.55563	3.48675	3.44632	3.84197
CARD11	5.4072	5.48088	5.48411	4.10273	4.11206	3.95884
CASC10	5.39111	5.4123	5.20553	4.3555	4.4513	4.04067
CASC15	0.443493	0.810173	1.43563	-0.336088	-0.65543	-0.137743
CASP4	1.93791	2.17551	2.23242	0.870191	0.427698	0.598307
CBFA2T3	1.44009	1.00339	0.721818	-0.229194	-0.0623479	0.41407
CBR3	3.40585	3.06168	3.10918	2.33826	2.2334	1.90783
CBS	3.19026	2.9011	3.19484	4.99384	4.8697	5.66048
CBSL	2.18195	2.13482	2.10052	3.45504	3.19492	3.54571
CCBE1	4.49097	4.55391	4.61956	3.77054	3.40295	3.46106
CCDC13	-2.04818	-1.69629	-1.47835	-0.336088	-1.18051	-0.343842
CCDC149	2.21889	2.36336	2.06051	0.963292	1.3261	0.861113
CCDC162P	0.825237	0.757537	0.439352	3.13312	2.55202	3.28421
CCDC169	1.04688	1.49638	0.913699	0.211304	-0.271292	0.12491
CCDC173	-0.749344	-0.544783	-0.752656	0.548296	0.282094	0.478133
CCDC178	-0.169563	-0.000590724	0.00587242	-1.03634	-1.40877	-0.873185
CCDC66	2.9911	2.98362	3.53127	4.6945	4.28925	5.20343
CCDC69	5.33332	5.2856	5.29446	4.46303	4.32686	4.04596
CCDC85A	0.0917399	0.0873404	0.308815	-1.22891	-0.65543	-1.71814
CCKBR	2.86859	2.39816	2.12011	0.548296	0.203383	0.539471
CCL2	1.50135	1.58967	1.81809	0.211304	-0.271292	0.12491
CCL20	3.15257	2.69262	2.386	1.6071	0.896539	1.31147
CD1D	2.04465	2.15531	1.58413	0.285294	0.427698	0.812243
CD24	4.93302	4.86816	4.84238	3.52543	3.35824	3.50785
CD247	0.242877	0.248593	0.0877771	-0.57704	-1.40877	-1.71814
CD6	1.40846	1.36181	1.30474	0.211304	-0.163041	-1.04263
CDC25A	6.53345	6.52395	6.45149	7.71931	7.82734	7.43942
CDC42EP2	2.95871	2.77437	2.59651	4.02927	3.98252	3.84197
CDC42EP5	0.379671	0.0873404	-0.173363	-2.03584	-0.65543	-1.04263
CDC7	5.42312	5.3691	5.63816	6.50136	6.54754	6.85622
CDCA7	6.00073	5.99022	5.93226	7.09245	7.07258	7.12489
CDH11	5.2353	5.24315	5.24846	3.57052	3.85315	3.84804
CDH2	7.40554	7.50416	7.57949	6.43078	6.59553	6.33465
CDH20	-0.749344	-1.42896	-0.902775	-2.03584	-2.01447	-2.03836
CDH22	0.242877	-0.194374	0.238832	-0.714508	-0.983478	-1.23467
CDH3	3.969	3.89556	4.0485	2.79609	2.83912	2.58278
CDH7	4.70464	4.74176	4.88882	3.80239	3.65296	3.3879
CDK5R2	1.23897	1.67729	1.3386	-0.129677	0.356732	0.478133
CDKN1A	8.22434	8.24453	8.03315	6.87606	7.08086	6.75723
CDKN2B-AS1	1.644	1.93601	1.66641	5.30969	5.46647	5.33034
CDX2	2.88017	2.46534	2.55391	5.10528	5.12857	4.7047
CDYL2	5.02455	5.14412	5.32645	3.79608	4.14928	3.88396
CECR7	4.04297	4.12584	4.2839	2.88206	2.90277	2.95335
CELF4	1.0052	0.646129	0.375559	-0.336088	-0.983478	0.04256
CENPBD1	3.40585	3.27331	3.31874	2.00762	2.40148	2.12348
CENPVP3	0.443493	0.646129	0.165281	-0.336088	-1.40877	-1.71814
CEP135	3.8853	4.04579	4.31824	4.89391	4.91672	5.50002
CEP97	4.18976	4.45407	4.52716	5.37892	5.32957	5.6326
CH17-472G23.2	3.10403	2.83913	2.86392	1.7446	2.21345	1.41329
CH507-513H4.4	6.29911	8.37392	6.69307	5.3008	-0.38833	1.41329
CHCHD10	4.42135	4.38201	4.14732	6.09631	5.95801	5.48451
CHDH	3.79031	3.76832	3.79781	5.15053	5.11251	4.93899
CHODL	1.47105	1.0479	1.66641	-0.336088	-0.81015	-0.721563
CHRNB1	4.58594	4.36891	4.35178	3.45504	3.52125	3.30202
CICP3	-1.73391	-2.02468	-1.73578	-0.866467	-0.65543	-0.721563
CITED1	2.25491	2.44884	2.386	5.832	5.80814	5.69121
CKMT1A	2.16312	2.15531	1.6395	4.118	4.19067	4.16751
CKMT1B	2.18195	2.23448	1.81809	4.39363	4.18044	4.4167
CLCN4	3.9081	4.00685	3.85155	2.78338	2.73103	2.5384
CLDN1	3.6754	3.77495	3.86323	1.91743	2.3476	2.18235
CLDN20	-0.374418	-0.683448	-0.902775	0.548296	0.282094	0.761659
CLDN3	2.57289	2.30953	2.06051	1.2852	0.845616	0.908382
CLEC2L	0.00978714	-0.544783	-0.752656	-1.22891	-1.18051	-2.03836
CLIC5	2.49972	2.57587	2.8046	1.48682	0.681081	0.761659
CLIP3	5.78057	5.59215	5.60378	4.42261	4.15452	4.08763
CLK2	5.53721	5.53074	5.51404	6.4318	6.36635	6.86374
CLN3	-0.749344	-1.00858	-1.07035	-0.229194	0.0317733	0.998512
CLSTN2	4.62086	4.49885	4.66028	2.67745	2.90277	3.24792
CMB9-55A18.1	-1.476	-1.69629	-1.25997	-0.129677	-1.18051	0.04256
CMPK2	2.20054	2.43214	2.21429	0.42278	1.08396	0.539471
CNN1	0.825237	0.860955	1.12243	0.050864	-0.0623479	-0.237115
CNR1	1.23897	0.810173	1.12243	-0.336088	-0.38833	-0.0447767
CNTN2	-1.73391	-2.02468	-1.73578	-0.336088	-0.983478	-0.137743
CNTN4	3.48381	3.48237	3.74198	2.11297	2.02033	2.31105
CNTNAP3P2	1.16518	0.587024	1.19814	-0.229194	-0.271292	0.41407
COL12A1	5.5822	5.68491	5.87574	4.09761	4.17013	4.3195
COL14A1	6.17652	6.19088	6.22815	4.76084	5.03792	5.12556
COL21A1	4.39738	4.42905	4.55623	2.90572	2.61419	2.81135
COL22A1	0.443493	0.461011	0.559052	-0.714508	-0.515708	-0.721563
COL2A1	6.53069	6.49711	6.39429	5.10528	5.24613	5.19869
COL3A1	0.619587	0.810173	1.23456	1.89397	1.92543	1.97597
COL4A4	5.4525	5.42502	5.47652	3.94046	4.0346	4.02467
COL5A2	1.91558	1.61947	1.91102	3.01848	2.6443	3.06185
COLEC11	-1.0674	-0.544783	-1.25997	0.486902	-0.38833	0.41407
CORO2B	4.25791	4.36011	4.06376	3.08214	2.90277	3.03015
CPNE4	0.00978714	0.525393	-0.272087	-1.22891	-1.68007	-1.45624
CPOX	5.31424	5.4625	5.45932	6.54719	6.47923	6.27616
CPQ	2.72188	2.9011	2.75532	1.2112	1.03934	1.41329
CPS1	1.72328	1.81244	2.3366	4.9966	4.8697	4.99206
CPSF1P1	0.242877	0.0873404	0.00587242	2.60706	2.53605	2.55334
CPXM1	3.38162	3.21595	2.95404	1.9856	1.50083	1.88438
CRABP1	-0.0771028	-0.30199	0.238832	-0.866467	-1.40877	-1.71814
CRACR2A	1.37612	2.09295	2.10052	2.85802	3.29321	3.14314
CRB3	1.44009	1.9595	1.52655	0.718203	0.681081	0.41407
CRLF1	4.43712	4.38201	4.20351	2.85802	2.53605	2.94203
CRTAC1	4.01699	4.02923	3.87481	2.54817	2.73103	2.58278
CRYGD	0.50461	-0.0942311	0.439352	2.50237	2.40148	1.95361
CRYM-AS1	-0.899624	-0.544783	-0.752656	0.66376	0.282094	-0.137743
CSDC2	4.11333	3.91971	3.90337	2.89394	2.81284	2.66765
CSNK1G2-AS1	-0.899624	-0.836872	-1.07035	0.770665	0.203383	0.478133
CSRP1	6.09566	6.06251	5.9433	4.60703	4.58149	4.37944
CTA-246H3.12	-0.899624	-1.00858	-1.47835	0.963292	0.282094	0.598307
CTA-390C10.9	-2.04818	-1.42896	-2.04935	0.355674	0.356732	0.202812
CTB-31O20.8	-1.73391	-1.20351	-2.04935	0.548296	0.356732	-0.721563
CTB-92J24.2	0.91802	1.13301	0.868068	0.42278	-0.65543	-1.23467
CTC-359D24.3	0.00978714	1.09108	1.3386	-0.57704	-0.65543	-0.137743
CTC-428H11.2	-1.25728	-1.42896	-0.0809635	0.548296	0.0317733	0.478133
CTC-492K19.7	-0.749344	0.0873404	-0.616697	-1.22891	-1.40877	-2.03836
CTC-523E23.11	2.43839	2.27249	2.12011	1.00768	1.28846	0.954151
CTC-523E23.4	2.08523	1.67729	2.13945	0.821286	0.993292	-0.0447767
CTC-529I10.1	-1.25728	-1.69629	-1.47835	-0.57704	-0.515708	0.202812
CTC-529I10.2	-0.899624	-1.20351	-1.47835	-0.229194	-0.65543	0.34703
CTD-2001J20.1	1.0052	1.13301	1.40401	0.133313	0.120128	0.276722
CTD-2008L17.1	-0.899624	-0.418285	-1.07035	0.050864	0.993292	0.598307
CTD-2008L17.2	-0.899624	-1.00858	-1.07035	0.211304	0.0317733	-0.0447767
CTD-2083E4.6	0.776507	0.860955	0.500443	-0.229194	-0.65543	-0.343842
CTD-2147F2.1	-0.749344	-1.69629	-0.492454	0.285294	0.120128	0.478133
CTD-2162K18.4	3.62124	3.48237	3.50169	2.32077	1.87553	2.23892
CTD-2228K2.1	-0.899624	-1.69629	-1.73578	-0.451539	-0.271292	0.12491
CTD-2260A17.2	2.25491	2.04982	2.06051	1.09256	1.16927	0.954151
CTD-2269F5.1	0.563244	0.910011	1.19814	-0.0365843	-0.38833	-0.237115
CTD-2297D10.2	1.67092	1.91213	1.74424	0.66376	0.738036	0.761659
CTD-2310F14.1	-0.899624	-1.00858	-1.07035	-0.451539	-0.0623479	0.598307
CTD-2342J14.6	-0.488898	0.322929	0.500443	-0.57704	-1.68007	-1.71814
CTD-2537I9.12	0.563244	0.248593	0.439352	1.66368	0.993292	2.32853
CTD-2555O16.4	-0.374418	-0.544783	-0.173363	0.607183	0.559945	1.59762
CTD-2561B21.8	1.40846	1.2895	1.43563	0.607183	0.621784	-0.4591
CTD-2630F21.1	2.77246	2.87663	2.7043	1.66368	1.74268	1.44569
CTD-2636A23.2	-1.73391	-1.42896	-1.25997	0.133313	-0.38833	-0.343842
CTD-3025N20.3	-1.25728	-2.02468	-1.25997	-0.129677	-0.65543	-0.721563
CTD-3088G3.8	0.0917399	-1.42896	-0.173363	2.89394	2.31053	3.2387
CTD-3157E16.1	2.58709	2.92517	2.81666	1.09256	1.46753	0.908382
CTD-3157E16.2	2.73469	2.60596	2.75532	1.24867	1.53337	1.53876
CTD-3220F14.3	0.00978714	-0.0942311	0.615372	-1.22891	-1.18051	-0.4591
CTNND2	2.91435	2.87663	2.82862	1.71813	1.53337	1.65418
CTSF	-0.899624	-0.544783	-1.47835	3.08214	3.34913	3.35416
CTSZ	7.15934	7.12753	6.99256	5.91008	5.90769	5.51154
CX3CL1	1.0874	1.21337	0.772233	-1.03634	-0.81015	-0.4591
CXCL1	3.93054	3.62876	3.43284	1.91743	1.39855	1.38014
CXCL10	-0.613252	-0.836872	-1.25997	-1.71411	-2.01447	-2.03836
CXCL12	2.95871	2.91318	3.12866	1.09256	1.24981	0.654838
CXCL16	5.90197	5.84484	5.7191	4.7214	4.68651	4.59341
CXCL2	1.40846	1.25194	1.86531	1.00768	-0.0623479	0.478133
CXCL6	0.563244	0.910011	0.559052	-1.03634	-0.38833	-0.343842
CXCL8	3.45313	3.53805	3.35227	2.23001	1.71457	1.65418
CYB561	5.40319	5.35367	5.35153	4.2941	4.49326	4.14795
CYBRD1	4.56457	4.75525	4.64684	3.62852	3.36729	3.64673
CYP1B1-AS1	1.04688	1.55924	1.30474	0.821286	-0.271292	-0.137743
CYP26A1	2.04465	1.32611	1.79389	3.07172	3.16408	3.03015
CYP27B1	0.673812	0.757537	0.721818	2.54817	2.41901	2.89587
CYP2E1	-1.0674	-0.836872	-0.902775	1.05075	0.792829	1.62618
CYP2S1	2.90305	2.59099	2.99707	1.54821	1.43345	1.65418
CYP3A5	0.169286	-0.683448	0.308815	0.870191	0.945727	1.47739
CYP4F22	-1.476	-2.02468	-1.47835	0.133313	-1.18051	-0.4591
CYP4X1	4.41738	4.41212	4.46722	3.08214	3.03366	2.86025
CYP7B1	2.20054	1.75989	2.15853	1.09256	0.945727	0.709237
CYS1	2.88017	2.59099	2.19594	1.51784	1.62681	1.04155
DACT2	1.61658	1.7864	1.6395	-0.0365843	-0.0623479	-0.721563
DCAF16	5.74461	5.76209	5.8363	6.80552	6.85248	6.83727
DCHS1	4.46429	4.28771	4.29256	3.00759	3.44632	3.3456
DCHS2	2.48463	2.29113	2.46476	1.63567	0.792829	1.47739
DCLK1	4.12797	4.14133	4.24872	2.99662	3.16408	3.28421
DCLK3	0.825237	1.49638	1.30474	-0.336088	-0.65543	-0.237115
DCP1A	4.76522	4.93487	5.00669	6.13435	6.1181	6.05246
DDR1	7.58427	7.53478	7.46203	6.56772	6.46981	6.33465
DDR2	0.0917399	0.461011	0.439352	4.22057	3.82056	4.32822
DDX21	7.56826	7.83347	8.03734	8.90788	8.97905	9.02387
DDX55	5.25766	5.20926	5.25068	6.25434	6.14862	6.41867
DENND2A	3.95264	3.94935	3.84568	2.42265	2.48705	2.44531
DGKK	0.443493	0.393621	0.772233	-0.714508	-0.81015	-0.873185
DIO2	-1.73391	-1.69629	-2.04935	-0.229194	-0.81015	-0.137743
DIS3	5.0504	5.30865	5.44385	6.2851	6.339	6.55115
DLEU1	1.644	1.7864	1.49688	2.78338	2.47033	2.83601
DLEU2L	-1.25728	-1.00858	-0.378067	0.821286	-0.38833	0.998512
DLEU7	-2.04818	-2.02468	-2.04935	-1.22891	-0.81015	-0.137743
DLGAP1	0.443493	0.757537	0.308815	-0.129677	-0.515708	-1.04263
DLGAP3	2.58709	2.21509	1.93335	1.09256	0.993292	0.34703
DLX3	1.47105	1.09108	1.16078	0.211304	-0.271292	0.276722
DMC1	-0.488898	-0.194374	0.500443	3.07172	2.90277	2.72158
DMRT2	0.443493	0.910011	0.868068	-0.714508	0.203383	-0.343842
DMRT3	3.37345	3.3553	3.3272	2.24862	2.5199	1.90783
DMRTA1	2.83329	2.63543	2.84049	1.1332	1.65666	1.81165
DMRTA2	2.20054	2.21509	2.12011	1.09256	-0.271292	0.908382
DNAH1	2.77246	2.92517	3.06941	3.76409	3.71811	4.46887
DNAH17-AS1	-2.04818	-1.00858	-1.73578	-0.866467	-0.65543	-0.0447767
DNAJC13	4.05834	4.18184	4.81859	5.4769	5.42371	6.0111
DNAJC2	4.65496	4.78514	4.94484	5.69958	5.69941	6.04322
DNAJC22	4.52086	4.32888	4.51241	3.47099	3.34913	3.31084
DNER	4.03263	4.16678	3.87481	2.48677	2.53605	2.10331
DOC2B	2.04465	1.98262	1.52655	0.66376	0.559945	-0.0447767
DOCK10	0.242877	1.0479	0.721818	-0.866467	-0.163041	-0.0447767
DOK6	-2.04818	-1.42896	-2.04935	0.285294	0.0317733	-0.137743
DPYSL2	6.13605	6.24684	6.2349	5.11799	5.10981	5.16502
DPYSL3	6.74452	6.79028	6.74843	5.66535	5.89366	5.60058
DRAM1	3.36523	3.77495	3.48667	2.5178	2.62932	2.3458
DRAXIN	2.69591	2.23448	2.3366	-0.866467	0.845616	-0.137743
DSCAM	-1.0674	-0.30199	-0.752656	-2.03584	-1.68007	-1.71814
DTX3L	3.95812	4.11018	4.14732	2.9632	2.92747	2.81135
DTX4	4.02744	3.70718	3.86323	2.267	2.04311	2.14337
DUSP2	0.563244	0.0873404	0.439352	1.82122	1.5652	1.44569
DUSP4	3.61432	3.60661	3.67068	2.43895	2.50356	2.59728
DUSP6	2.55855	2.56059	2.46476	1.05075	0.559945	1.27586
DUSP7	4.249	4.07297	3.92581	5.55936	5.60497	5.47276
DUSP9	3.38162	2.96052	2.79244	5.18234	5.09898	4.65013
DUX4L50	1.72328	1.67729	1.79389	0.718203	0.896539	0.276722
DUXAP8	0.169286	0.322929	0.669576	5.38524	5.47697	5.42683
DUXAP9	-0.613252	-1.69629	-1.73578	4.45503	4.39042	4.58252
DYNC2H1	4.95782	5.09458	5.51219	6.15052	6.00373	6.587
DYNLRB2	-0.0771028	-0.418285	-0.272087	-1.45121	-1.40877	-1.04263
DYRK1B	6.63944	6.57712	6.45824	5.53493	5.69582	5.36887
DZIP3	4.27116	4.25486	4.56698	5.52732	5.16017	5.88828
EBF4	5.74461	5.71456	5.53974	4.56681	4.50151	4.76373
EBLN2	-0.374418	0.322929	-0.0809635	1.48682	1.03934	1.7086
ECEL1	4.84123	4.82405	4.62643	3.82117	3.2449	3.6606
ECHDC3	3.11387	3.34642	3.08943	1.77059	1.71457	2.01968
EDIL3	6.7294	6.87688	6.94116	5.60883	5.55829	5.40228
EFCAB8	-2.04818	-1.69629	-2.04935	-0.866467	-1.40877	-0.0447767
EFEMP1	4.2174	4.13618	4.28824	2.69113	2.98743	2.78627
EFNA2	0.825237	1.55924	1.40401	0.607183	-0.38833	0.202812
EFNB3	5.89342	5.77373	5.72071	4.76084	4.73278	4.61137
EFR3B	5.64293	5.83058	5.72392	4.61781	4.82768	4.63616
EGFLAM	4.12797	4.14645	3.90901	2.64971	2.77252	2.73475
ELFN1	2.16312	2.44884	2.3366	1.24867	1.28846	1.20191
ELMO1	3.37345	3.25444	3.31024	2.47101	1.92543	2.50803
ELSPBP1	2.46938	2.85174	2.66482	0.050864	0.495337	-0.137743
EMC3-AS1	3.31493	3.44125	3.56025	4.52923	4.37704	4.62912
EMILIN2	4.52086	4.60321	4.51611	5.512	5.96697	5.58065
EN2	4.84123	5.0071	4.93934	6.26352	6.28029	5.92322
ENC1	5.95082	6.1734	6.11306	4.89687	5.22636	5.0406
ENTPD1	2.21889	1.7864	2.23242	3.27608	3.18471	3.65368
ENTPD2	1.0052	0.757537	1.12243	-0.714508	0.427698	0.12491
EPHA8	0.312894	-0.0942311	-0.0809635	2.21115	2.13079	1.56849
EPHB3	3.17154	2.99504	2.88698	1.91743	1.68591	1.27586
EPHB6	4.29298	4.09964	4.00173	3.01848	3.11116	2.72158
EPPK1	5.81868	5.8714	5.76651	4.70464	4.59312	4.46492
EPRS	6.74768	6.86914	7.23764	8.24742	8.17674	8.36274
EPS8L2	6.0113	5.93943	5.97055	4.68428	4.6312	5.33034
EPSTI1	2.48463	2.27249	2.06051	0.963292	1.53337	0.954151
ERAP2	4.5965	4.98151	4.98012	3.61424	3.81395	3.89573
ERBB3	4.2973	4.41212	4.27518	3.38946	3.03366	3.53822
ERICH5	3.5064	3.52236	3.58161	2.64971	2.56781	2.32853
ERVMER34-1	2.96959	3.03981	3.01811	1.38953	1.62681	1.68165
ESF1	4.1944	4.30157	4.54177	5.15547	5.24121	5.66565
ESPNL	-0.749344	-0.0942311	-0.752656	3.47099	3.25469	2.91914
ESR2	-0.899624	-0.683448	-0.378067	0.355674	0.792829	0.998512
ESRRB	0.169286	0.702908	0.0877771	1.48682	1.53337	1.38014
ESYT3	1.61658	1.4639	1.58413	-0.129677	0.0317733	1.08334
ETV4	2.55855	2.9011	2.66482	1.57796	1.36278	1.38014
ETV7	0.91802	0.646129	1.12243	-0.57704	-0.271292	-0.584371
EVA1C	0.91802	1.32611	0.820946	-0.229194	0.356732	-0.237115
EVX1	0.312894	-0.683448	-0.173363	-2.03584	-1.18051	-1.71814
EXO1	5.75408	5.82259	5.97728	6.91518	6.93472	6.93822
EXO5	3.734	3.72099	3.46384	2.38948	2.53605	2.68132
EXOG	3.98517	3.85855	3.94242	5.15053	5.07983	5.2339
FADS1	7.63939	7.6114	7.59183	6.50136	6.60895	6.46485
FADS2	7.67887	7.60676	7.46203	6.17141	6.10463	6.10285
FAIM2	1.0874	0.646129	1.00085	-0.229194	-0.983478	-0.343842
FAM101A	0.962267	1.13301	0.957931	-0.866467	-0.65543	-0.0447767
FAM111A	2.78483	2.98362	3.38504	1.84588	1.5652	2.3458
FAM111B	5.02715	5.27159	5.49165	4.0021	3.68228	4.72134
FAM129A	5.97802	6.10395	6.00916	4.76731	4.89183	4.74106
FAM131B	4.1944	4.19179	3.92581	1.94051	2.40148	2.0621
FAM150A	-0.0771028	0.525393	-0.272087	2.32077	2.21345	2.163
FAM159B	0.962267	-0.000590724	0.820946	-0.57704	-0.0623479	-0.873185
FAM162A	4.3893	4.39499	4.42845	5.57972	5.48531	5.44297
FAM162B	2.25491	2.13482	2.15853	0.917492	0.792829	0.34703
FAM163A	0.619587	0.461011	0.669576	-0.451539	-0.515708	-0.4591
FAM174B	3.65533	3.86478	3.58161	2.13315	2.19323	2.5384
FAM186B	-0.268358	0.0873404	0.868068	1.6071	1.28846	1.7086
FAM189A1	4.50225	4.38201	4.35178	3.43892	3.37629	3.27522
FAM19A5	3.0123	2.96052	2.94308	1.32082	0.945727	1.20191
FAM20C	4.93857	4.98438	4.73527	3.888	3.70389	3.54571
FAM212B	4.75896	4.79497	4.87447	3.64969	3.61546	3.5155
FAM218A	1.16518	1.64867	1.04252	0.285294	0.282094	0.04256
FAM26E	1.58862	1.73288	2.08065	0.917492	-0.163041	0.761659
FAM26F	1.12681	1.13301	1.61208	-0.336088	0.845616	0.34703
FAM71E1	3.0332	2.91318	2.65141	2.02932	1.77025	1.76105
FAM84B	5.11552	5.30177	5.1518	7.38366	7.33101	7.33193
FAM86DP	2.72188	2.98362	2.74274	4.02388	3.97662	3.72802
FAM86HP	0.169286	-0.544783	0.00587242	1.2852	0.896539	1.12396
FANCF	4.55377	4.66167	4.5454	3.51778	3.40295	3.24792
FANCM	3.42968	3.51445	3.83978	4.51777	4.39042	5.08242
FBLIM1	5.87473	5.77704	5.70295	4.83354	4.7674	4.47281
FBLL1	1.86985	1.83802	1.46658	0.917492	0.282094	0.598307
FBLN2	-1.73391	-1.69629	-1.73578	1.51784	1.43345	0.998512
FBXL16	2.20054	2.27249	2.4021	1.69116	0.427698	1.20191
FBXL7	1.40846	1.36181	1.19814	-0.229194	-0.163041	0.276722
FBXO2	2.94775	3.05078	2.7043	1.79613	1.62681	1.47739
FBXO6	3.62124	3.3729	3.1383	2.48677	2.47033	2.12348
FCGRT	6.27738	6.08003	5.89008	5.07431	4.95326	4.79864
FCHO1	1.04688	0.587024	0.721818	1.7446	1.5652	2.08285
FCMR	0.0917399	-0.000590724	-0.173363	-1.03634	-1.18051	-0.873185
FEZ1	3.86213	3.86478	3.74198	2.89394	2.71693	2.61163
FEZF1	0.726073	0.0873404	0.772233	-0.57704	-1.18051	-0.873185
FEZF1-AS1	2.48463	2.56059	2.56825	1.2852	1.3261	1.99799
FGD5	1.04688	1.88784	1.12243	-0.129677	0.356732	-0.873185
FGF13	4.92186	4.57307	4.79745	3.71807	3.81395	3.47683
FGF13-AS1	-0.268358	-0.0942311	0.308815	-1.71411	-1.40877	-1.45624
FGF14-AS2	1.0874	1.39665	1.49688	-0.57704	-0.0623479	0.12491
FGF19	-0.613252	-0.418285	-0.173363	-1.22891	-2.01447	-1.45624
FGFR3	5.02194	4.95838	5.00405	6.9709	6.94004	7.11548
FHIT	1.44009	0.810173	1.16078	2.267	2.29163	1.95361
FHOD3	5.18251	5.25981	5.31586	4.20159	4.17013	4.04067
FIBCD1	2.1051	2.17551	2.19594	1.00768	1.2101	0.861113
FIBIN	2.49972	2.63543	2.74274	0.870191	0.845616	1.12396
FILIP1	2.21889	2.48166	2.59651	1.09256	0.896539	1.47739
FIRRE	0.726073	1.13301	1.16078	3.6214	3.43775	3.77341
FKBP9	6.82759	6.85669	6.7633	5.89391	5.81808	5.6149
FLG	0.872374	1.0479	1.19814	-0.336088	0.0317733	-0.237115
FLI1	4.38118	4.51876	4.21267	3.23932	3.2449	3.28421
FLRT2	5.37687	5.54051	5.64494	4.13311	4.26523	4.22465
FLT3	2.21889	2.34563	2.69126	1.00768	1.03934	1.23936
FN1	9.97197	10.0317	10.0167	8.02656	8.12095	8.2705
FNDC7	-1.73391	-2.02468	-1.73578	-1.03634	-0.81015	-0.0447767
FOXA2	2.86859	2.69262	2.66482	1.71813	1.12725	1.31147
FOXE1	3.51385	3.39891	3.56025	2.28515	1.97366	1.97597
FOXL2	-0.899624	-0.683448	-0.752656	-2.03584	-1.68007	-1.71814
FOXO6	4.17573	4.14133	4.09875	3.07172	2.93966	2.91914
FOXQ1	2.39062	2.59099	2.55391	1.6071	1.46753	0.812243
FPGT	2.77246	2.54515	2.86392	3.87607	3.88502	4.07732
FREM1	2.37434	2.82641	2.69126	1.17273	1.28846	1.76105
FRMPD1	2.04465	2.21509	2.17736	1.2112	0.738036	1.47739
FRMPD4	3.89103	3.97263	4.12324	2.77056	2.86492	2.72158
FRZB	2.18195	2.25361	2.43377	-0.0365843	0.427698	-0.721563
FSIP2	0.673812	0.461011	0.913699	1.96323	2.06553	2.89587
FST	3.37345	3.00636	3.08943	1.91743	1.68591	1.68165
FSTL4	2.57289	2.38086	1.88835	0.917492	0.993292	1.34621
FUBP1	6.83058	6.87688	7.00382	7.86404	7.90828	7.99098
FUOM	0.379671	0.170219	-0.378067	4.53303	4.46402	4.03535
FUT1	2.57289	2.07155	2.61043	1.35558	1.03934	1.65418
FZD10	2.40672	2.27249	2.15853	0.963292	1.12725	0.861113
FZD10-AS1	2.72188	2.19544	2.66482	1.17273	0.792829	1.44569
GABRA5	-0.0771028	-0.30199	-0.378067	-1.71411	-0.983478	-1.71814
GABRB3	4.99023	5.09723	5.23953	3.86405	3.95275	3.97002
GABRQ	4.38524	4.56926	4.30117	3.2486	3.33073	3.32832
GAD2	0.312894	0.393621	0.500443	-1.71411	-0.983478	-0.4591
GADD45G	3.42968	3.59165	3.46384	2.45507	2.27248	2.27543
GAL	4.3771	4.21149	4.21267	5.88947	5.88738	5.52677
GALNT13	1.79843	1.70535	1.71876	3.78973	4.06275	3.79872
GALNT14	2.78483	2.78756	2.9209	1.91743	1.65666	1.56849
GALNT3	5.09579	5.11826	5.15892	4.05065	4.10666	3.96444
GALNT9	-1.476	-1.42896	-2.04935	-0.129677	-1.18051	-0.584371
GALNTL6	1.2745	1.0479	1.00085	2.87009	2.73103	3.20123
GALR1	1.0874	1.21337	1.27008	-0.129677	-0.515708	0.34703
GAR1	5.00088	5.00145	5.15418	6.12304	6.36296	6.07075
GAS5	5.6732	5.5865	5.60029	7.05196	6.90394	7.46731
GAS6	5.2621	5.03225	4.98814	4.05594	4.06275	4.10802
GAS7	4.90496	4.88666	4.83351	3.77697	3.68952	3.72802
GATA3-AS1	1.23897	1.09108	1.00085	0.285294	-0.38833	0.41407
GATA5	1.53103	1.4639	1.04252	-0.129677	-0.271292	0.202812
GATM	2.77246	2.38086	2.78017	1.32082	1.59633	1.47739
GBGT1	4.5824	4.69704	4.37643	3.11294	2.89027	3.07227
GDF6	2.77246	2.54515	2.7678	1.57796	1.71457	1.62618
GDNF	1.61658	1.49638	1.52655	0.607183	-0.271292	0.202812
GFM1	5.14461	5.18455	5.244	6.27037	6.29815	6.21637
GFRA1	5.15656	5.24315	5.20094	3.32074	3.68228	3.59711
GFRA2	2.1051	2.11404	2.04008	0.486902	0.559945	0.41407
GFRA3	2.51466	2.67853	2.44935	0.963292	1.24981	1.08334
GIPC3	1.50135	1.21337	1.12243	2.67745	2.43632	2.65385
GJB2	3.95264	3.62876	3.78559	2.66365	2.38375	2.32853
GJB6	-1.0674	-0.544783	0.00587242	-2.03584	-1.68007	-1.71814
GLDN	-0.749344	-1.00858	-1.47835	-0.0365843	0.120128	0.654838
GLYATL1	1.67092	1.52815	1.58413	0.486902	0.282094	0.954151
GLYATL2	1.53103	1.75989	2.04008	0.607183	0.621784	0.761659
GMPR	5.16368	5.12347	4.92548	3.69111	3.4967	3.24792
GNAO1	2.62887	2.11404	2.51002	1.2112	0.993292	1.41329
GNG10	0.169286	0.587024	0.165281	-0.57704	-1.18051	-0.4591
GNL3	5.93703	6.16837	6.29971	7.97928	7.96455	8.187
GOLGA4	4.65496	4.80148	5.24623	5.8118	5.56617	6.44896
GOLGA6L9	2.16312	2.30953	2.56825	3.43892	2.87765	3.89573
GPATCH4	4.71761	4.84942	4.88596	6.11165	6.27789	6.31614
GPC3	6.83133	6.79926	6.6791	5.75759	5.78974	5.69795
GPM6A	3.99052	3.89556	3.96427	3.11294	2.78609	2.78627
GPR143	0.379671	0.248593	0.308815	-1.22891	-1.18051	-0.4591
GPR162	3.8086	3.76832	3.42498	2.70467	2.3476	2.65385
GPR173	3.734	3.56126	3.66402	2.47101	2.31053	3.07227
GPR37	4.45658	4.44993	4.52716	3.35551	3.40295	3.30202
GPRC5A	6.83058	6.8945	6.65915	5.67053	5.7998	5.62731
GPRIN2	0.0917399	0.393621	0.00587242	-0.229194	-1.18051	-1.23467
GPSM3	3.30638	3.3903	3.3356	1.9856	2.17271	1.95361
GRAMD1C	1.20255	0.170219	1.27008	2.11297	1.9007	2.08285
GRAMD2	1.47105	1.0479	1.37167	-0.129677	-0.163041	0.598307
GRAMD3	3.08414	3.01759	3.04911	2.21115	1.65666	2.04105
GREM2	1.12681	1.25194	1.52655	0.050864	0.356732	-0.0447767
GRHL3	2.75998	2.43214	2.51002	1.09256	1.2101	1.20191
GRIA3	1.84643	2.04982	2.04008	0.963292	0.282094	0.709237
GRIA4	0.0917399	0.393621	0.500443	-0.866467	-0.65543	-0.873185
GRIK3	0.91802	0.910011	0.957931	-0.714508	-0.515708	-2.03836
GRIN2A	1.20255	1.25194	1.46658	-0.336088	0.356732	-0.343842
GRIN2C	0.169286	0.757537	0.820946	2.24862	1.9007	2.0621
GRIN2D	1.12681	1.39665	1.19814	2.35553	2.17271	2.25729
GS1-72M22.1	0.673812	0.461011	0.500443	-0.714508	0.0317733	-0.721563
GSDMD	3.8086	3.93757	3.69048	2.50237	2.43632	2.163
GSTM2	-1.476	-1.42896	-1.07035	4.05065	3.90381	3.96444
GSTT2B	1.69734	2.09295	1.74424	1.00768	0.559945	0.478133
GTF2IRD1P1	-0.488898	-0.000590724	-0.492454	-1.22891	-1.40877	-1.71814
GTF3C2-AS1	-1.25728	-1.20351	-1.73578	-0.229194	-0.81015	0.12491
GTPBP8	3.52126	3.24492	3.19484	4.60342	4.54205	4.52681
H19	-1.25728	-0.683448	-0.902775	0.050864	0.282094	0.34703
HAAO	2.04465	2.19544	1.76928	1.00768	1.24981	0.41407
HAGLR	4.65833	4.56926	4.64006	3.60704	3.4967	3.58987
HAND1	1.16518	1.25194	0.721818	2.30307	2.2334	2.20146
HAND2	3.24502	3.16633	3.00763	2.00762	2.10936	1.90783
HAND2-AS1	-0.169563	-0.194374	0.721818	-1.45121	-0.983478	-1.23467
HAS2	1.34304	1.32611	1.69282	-0.129677	-0.515708	-0.0447767
HAUS7	0.242877	0.910011	0.238832	1.6071	2.19323	2.47701
HCG15	1.74877	1.61947	0.913699	0.963292	0.203383	0.04256
HCN2	5.23755	4.98438	5.16601	4.02388	4.30347	3.76059
HCN4	1.9599	1.73288	2.23242	1.2852	0.559945	0.34703
HEATR1	6.70356	6.71808	6.82282	7.92063	7.95407	7.98754
HEATR4	-0.268358	-0.683448	-0.0809635	-1.22891	-1.40877	-1.45624
HEIH	1.47105	0.910011	1.12243	-0.714508	-0.0623479	-0.721563
HELT	0.825237	1.52815	1.08303	-0.714508	-0.0623479	-0.584371
HESX1	-0.749344	-0.418285	-1.07035	0.486902	0.0317733	0.598307
HHAT	4.3771	4.35569	4.2576	3.26697	2.95175	3.08261
HHIP-AS1	1.37612	1.36181	1.04252	0.133313	0.120128	0.41407
HHIPL2	-0.268358	-0.683448	-0.902775	0.211304	0.282094	0.908382
HID1	5.72868	5.68668	5.61591	4.55937	4.60082	4.44101
HIST1H1C	6.1917	5.98879	5.83333	4.37681	4.40808	4.15777
HIST1H2AC	3.20875	3.34642	3.35227	2.56312	2.5989	1.68165
HIST1H2AE	0.825237	0.461011	0.957931	-0.866467	-0.38833	-0.343842
HIST2H2BE	2.98039	3.06168	2.82862	1.79613	1.74268	1.68165
HIST2H3DP1	0.169286	-0.30199	-0.378067	-1.22891	-2.01447	-1.04263
HIST2H4A	0.825237	0.587024	0.0877771	-0.451539	-0.65543	-0.873185
HIST3H2A	6.16592	6.09337	5.9071	5.16039	5.23875	4.50006
HK2	4.33144	4.61805	4.5454	6.41129	6.53655	6.25231
HLA-DOB	-2.04818	-1.42896	-2.04935	-0.714508	-0.983478	-0.0447767
HLA-DPB1	4.78998	4.91097	4.71608	3.37258	3.22512	3.40448
HLA-DRB5	2.70896	2.70657	2.35326	1.48682	1.50083	0.861113
HLTF	5.5751	5.58272	5.80788	6.72306	6.52344	6.82654
HMGN5	3.18093	3.03981	3.43284	5.45903	5.38412	5.50002
HMSD	2.35787	2.43214	2.43377	1.17273	1.12725	1.38014
HMX2	2.35787	1.9595	1.71876	0.821286	0.792829	0.598307
HMX3	2.1247	2.57587	2.56825	1.6071	1.12725	1.08334
HNF4G	-0.899624	-0.683448	-0.272087	1.05075	0.282094	0.654838
HNMT	2.72188	2.56059	2.93203	1.66368	1.16927	1.27586
HOTAIR	1.37612	1.32611	1.43563	2.69113	2.73103	3.05136
HOXA-AS3	2.42264	2.49779	2.4021	4.36832	4.15452	4.2841
HOXA5	5.1494	5.0732	5.17541	6.30969	6.21031	6.25689
HOXA6	2.78483	2.85174	2.8046	4.23464	4.26038	4.14795
HOXB6	4.62086	4.78185	4.57765	5.83045	6.00663	5.69627
HOXB8	2.94775	2.82641	2.99707	4.96599	5.10711	4.82659
HOXD13	4.43319	4.31983	4.3267	6.52541	6.69057	6.39397
HPGD	3.49891	3.66493	3.75458	2.64971	2.29163	2.68132
HR	1.44009	1.25194	1.08303	-0.714508	-0.983478	-1.45624
HRAT92	1.37612	1.09108	1.84189	0.050864	0.203383	0.276722
HRH1	0.312894	0.393621	0.308815	-0.57704	-2.01447	-0.721563
HRH2	0.726073	0.587024	-0.0809635	-1.03634	-0.515708	-1.45624
HS3ST1	1.30917	1.00339	1.3386	-0.451539	-0.38833	-0.584371
HSPA2	5.33542	5.17204	5.12295	3.96318	3.68952	3.86611
HSPA6	0.379671	0.248593	0.615372	-0.714508	-0.983478	-1.23467
HSPB8	4.82933	4.57687	4.55263	3.87607	3.44632	3.39622
HTR1D	2.18195	2.13482	2.19594	1.35558	1.08396	0.761659
HTR3A	1.30917	0.860955	0.439352	0.211304	-0.515708	-0.237115
HTRA1	5.75408	5.59027	5.58451	4.65318	4.51379	4.40026
ICAM1	1.77381	1.61947	1.66641	0.66376	0.120128	0.34703
IFI27L2	4.4014	4.23093	4.30973	3.29411	3.32144	3.12324
IFI44	-0.488898	-0.194374	-0.173363	-1.71411	-1.68007	-1.04263
IFI6	5.09827	4.7586	4.78215	3.50235	3.38523	3.06185
IFIH1	3.19953	3.1562	3.40914	2.45507	1.97366	2.20146
IFIT2	1.30917	1.2895	1.81809	-0.714508	0.0317733	-1.45624
IFIT3	1.34304	1.49638	1.79389	-0.229194	0.356732	-0.721563
IFITM2	3.66205	3.76832	3.67068	2.64971	2.92747	2.31105
IFITM3	3.71473	3.61403	3.53857	2.15305	1.94975	1.47739
IGF2	3.61432	3.46606	3.60266	2.21115	2.10936	1.76105
IGFBP3	1.84643	2.25361	1.71876	0.66376	0.282094	0.709237
IGFBP4	3.60039	3.55357	3.24925	2.32077	2.36579	2.0621
IGFBP5	7.47303	7.47949	7.48346	5.973	6.03957	5.86899
IGFBP7	5.8514	5.68315	5.60725	4.11293	4.17013	3.76059
IGFBPL1	2.60115	2.49779	2.5248	1.1332	1.71457	0.954151
IGLON5	2.73469	2.64994	2.4021	0.917492	0.559945	0.34703
IGLVIVOR22-1	-2.04818	-2.02468	-1.73578	-0.229194	0.203383	-0.237115
IGSF1	0.825237	0.646129	-0.616697	2.05069	1.9007	1.86054
IGSF21	-0.374418	-0.0942311	0.00587242	-1.22891	-1.40877	-1.04263
IGSF5	1.0052	1.0479	0.820946	-1.22891	-0.983478	0.12491
IGSF9	2.46938	2.43214	2.51002	1.2852	1.16927	1.5084
IL20RA	3.72761	3.42446	3.56025	2.267	2.29163	1.90783
IL2RB	-0.0771028	0.0873404	-0.272087	-0.714508	-1.40877	-1.71814
IL32	3.24502	2.99504	2.48	2.267	1.50083	1.23936
IMPDH2	7.2306	7.13012	7.01956	8.33358	8.3648	8.13579
INHBB	3.51385	3.70022	3.71001	2.35553	2.36579	2.39642
INPP5D	3.12364	3.06168	3.02852	1.42269	1.62681	1.59762
IPO4	-1.25728	-0.418285	-1.25997	0.607183	0.356732	0.41407
IRF4	1.644	1.55924	1.27008	0.050864	0.559945	0.276722
IRF5	4.03781	4.14645	4.00173	2.63563	2.62932	2.73475
IRF6	4.89358	4.74515	4.75107	3.59981	3.59247	3.37954
IRF7	4.65159	4.53839	4.5741	3.47889	3.45484	3.17248
IRS1	5.72548	5.83693	5.86126	4.55189	4.69732	4.36257
IRX4	-0.0771028	0.525393	0.375559	-1.22891	-0.271292	-1.23467
ISG15	4.23103	3.9552	3.57452	2.73139	2.71693	2.50803
ISLR2	1.82263	1.93601	2.08065	-0.229194	-0.271292	-0.343842
ITGA8	4.5824	4.5616	4.83647	3.7576	3.42046	3.40448
ITGAD	-1.0674	-1.42896	-1.07035	0.050864	-0.271292	0.12491
ITGB3	1.2745	0.702908	0.721818	-1.22891	-0.983478	-0.721563
ITGB8	3.63497	4.02923	3.87481	2.59257	2.82604	2.97571
ITIH4	-1.73391	-1.00858	-1.73578	-0.336088	-0.65543	-0.0447767
ITM2C	8.71324	8.59955	8.50199	7.70211	7.69515	7.32759
JAG1	6.06428	6.06387	6.09708	4.83046	4.96523	4.95314
JAK3	-0.749344	-1.00858	-1.07035	0.963292	0.0317733	0.478133
JAKMIP1	-1.25728	0.0873404	-0.902775	1.00768	0.738036	0.861113
JPH1	3.82667	3.83334	3.8863	5.04798	5.23875	4.98381
JPH4	0.872374	1.25194	0.913699	0.050864	-0.515708	-0.137743
KANK4	0.169286	0.646129	1.04252	-0.714508	-0.271292	-0.237115
KB-1732A1.1	1.644	1.73288	1.52655	0.42278	0.792829	0.202812
KB-431C1.5	-2.04818	-2.02468	-1.47835	-0.451539	-0.0623479	-0.4591
KBTBD6	4.46429	4.61805	4.68022	5.75921	5.92005	5.73119
KBTBD8	2.89165	2.82641	3.12866	4.118	4.06831	4.22931
KCNA2	1.69734	1.67729	2.31975	0.050864	0.495337	0.812243
KCNA3	1.2745	1.43067	1.71876	0.285294	0.559945	-0.343842
KCNAB1	-1.0674	-0.30199	-0.492454	0.718203	0.945727	0.478133
KCNH1	0.50461	0.587024	0.00587242	-1.71411	-1.18051	-0.873185
KCNH2	3.87954	4.04579	3.94242	2.95188	2.95175	2.65385
KCNH3	3.74037	3.55357	3.42498	2.63563	1.84992	2.55334
KCNIP3	3.77799	3.54583	3.35227	2.43895	2.29163	2.36287
KCNJ2	1.61658	1.75989	1.86531	0.486902	1.12725	0.539471
KCNJ2-AS1	0.962267	1.32611	1.00085	0.133313	-0.65543	-0.721563
KCNJ3	2.00289	1.67729	1.71876	0.355674	0.621784	-0.237115
KCNK13	0.962267	0.587024	0.439352	-0.229194	-0.65543	-0.873185
KCNK2	2.69591	2.27249	2.55391	0.870191	0.792829	1.08334
KCNK6	2.34121	2.34563	2.58245	1.2112	0.993292	0.478133
KCNN1	0.169286	0.910011	1.55563	2.23001	2.13079	2.18235
KCNQ1	3.13335	2.87663	2.9209	2.28515	1.77025	1.59762
KCNQ2	3.04353	3.38163	2.8046	4.36832	4.16494	3.9976
KCNS3	4.249	4.28307	4.15683	3.19201	2.56781	2.61163
KCTD6	2.84515	2.92517	2.90968	3.87607	3.6677	4.21998
KDR	2.49972	2.34563	2.49509	1.1332	1.16927	1.20191
KHDC1	4.3893	4.16172	4.28824	2.92898	3.13256	2.7478
KIAA0226L	-0.899624	-1.42896	-0.492454	1.09256	0.120128	0.861113
KIAA0319	3.7593	3.82697	3.8574	2.85802	2.29163	3.06185
KIAA1024	1.72328	1.75989	2.19594	2.79609	2.91518	3.05136
KIAA1211L	2.14404	2.17551	2.04008	0.963292	0.896539	1.04155
KIAA1524	5.01932	5.22872	5.32645	6.15793	6.21031	6.21049
KIAA1549L	4.80524	4.92595	5.00932	3.80868	3.69672	3.87208
KIF15	3.86213	3.90769	4.34347	5.04532	5.0464	5.47276
KIF1A	7.88937	7.92655	7.79827	6.75026	6.76526	6.50865
KISS1R	0.443493	0.646129	-0.272087	-0.866467	-0.81015	-1.04263
KLF8	1.61658	1.25194	1.19814	0.050864	0.738036	0.202812
KLHDC8A	1.04688	1.0479	0.868068	0.050864	0.0317733	-0.137743
KLHDC9	3.92496	3.81414	3.80993	2.5178	2.45343	2.62584
KLHL14	3.60039	3.68621	3.96427	2.50237	2.96374	2.5384
KLHL18	4.89358	4.91998	4.93381	5.94901	6.05366	5.89563
KLHL41	-0.749344	-1.69629	-0.616697	0.870191	0.845616	0.709237
KLRG2	1.58862	2.15531	2.13945	3.15302	2.92747	2.86025
KRBA2	1.0874	1.2895	1.52655	0.285294	0.427698	-0.237115
KRT17	3.72761	3.88946	3.84568	2.71809	2.19323	2.25729
KRT19	7.56781	7.54161	7.3399	6.44497	6.51735	6.17348
KRT8	9.55497	9.50082	9.29395	8.30941	8.44128	8.08269
L1CAM	2.29006	2.52953	2.3027	1.17273	0.993292	1.41329
L3MBTL4	4.40542	4.2596	4.42451	2.99662	3.31209	3.09287
LA16c-60H5.7	-2.04818	-2.02468	-1.73578	1.35558	0.792829	0.812243
LAD1	-0.374418	-0.30199	-0.173363	-1.45121	-1.40877	-1.71814
LAMA2	3.72761	3.83968	3.76083	2.42265	2.67379	2.47701
LARGE2	2.68275	2.66431	2.55391	3.86405	3.2449	3.82359
LARS2	5.50765	5.52878	5.29446	6.62762	6.71383	6.39915
LBH	5.95904	6.09867	5.8915	4.73136	4.75019	4.37944
LCK	-0.0771028	0.757537	0.500443	-0.229194	-1.68007	-1.23467
LDLRAD4	4.78383	4.90795	4.93381	3.66363	3.62304	3.5155
LGALS3	4.4014	4.34235	4.08386	3.37258	3.11116	2.99773
LGALS3BP	8.52763	8.4138	8.30525	7.11355	6.91633	7.02456
LGI3	0.91802	1.21337	1.08303	0.050864	-0.515708	-0.137743
LHFPL4	4.13282	4.36011	4.24872	3.18236	3.13256	2.90755
LHX2	4.96599	5.0515	5.01979	3.70465	4.18044	3.87803
LHX8	-0.749344	0.170219	0.165281	2.267	2.25307	2.27543
LHX9	3.31493	3.36413	3.04911	1.94051	1.74268	2.0621
LILRB3	-0.374418	-0.836872	-0.752656	0.770665	0.738036	0.908382
LIMCH1	4.45271	4.5227	4.66028	3.21112	3.33073	3.24792
LIMD2	7.02824	6.95346	6.82132	5.77374	5.685	5.43088
LINC00526	1.58862	1.32611	0.957931	-0.129677	0.495337	-0.0447767
LINC00598	-0.613252	-0.683448	-0.272087	0.285294	0.495337	0.761659
LINC00630	2.1051	2.15531	2.3366	3.50235	3.42913	3.82974
LINC00632	-0.899624	-0.836872	-2.04935	1.66368	1.03934	2.32853
LINC00649	1.16518	1.00339	1.00085	2.5178	2.1519	2.14337
LINC00665	6.33741	6.42616	6.36892	5.16775	5.25103	5.10289
LINC00667	4.01173	4.17683	4.28824	2.85802	3.14314	3.05136
LINC00839	-0.899624	-1.00858	-1.07035	3.25781	3.17443	3.28421
LINC00887	0.825237	0.757537	0.868068	-0.714508	-0.65543	-0.137743
LINC00893	0.726073	1.32611	1.30474	1.96323	1.68591	2.78627
LINC00894	1.67092	1.61947	1.49688	2.98557	2.06553	3.48464
LINC00936	2.75998	2.30953	2.73004	1.35558	1.59633	1.38014
LINC01021	-1.476	-1.20351	-0.378067	2.85802	2.85207	3.42088
LINC01033	-0.613252	0.322929	-0.378067	1.00768	1.16927	1.23936
LINC01106	-0.374418	-0.0942311	-0.752656	0.66376	1.08396	0.276722
LINC01116	2.34121	1.9595	2.5248	1.24867	1.43345	1.12396
LINC01123	-2.04818	-2.02468	-1.73578	1.09256	1.39855	0.761659
LINC01134	1.0052	1.2895	1.76928	-0.0365843	0.621784	-0.237115
LINC01197	1.23897	1.2895	1.30474	-0.0365843	0.120128	-0.4591
LINC01224	1.2745	0.957453	1.12243	-0.129677	0.203383	-0.4591
LINC01234	-1.25728	-0.836872	-0.902775	2.90572	3.05623	3.25708
LINC01410	2.65606	2.9011	2.44935	1.48682	1.74268	1.76105
LINC01605	-0.749344	-1.42896	-2.04935	3.4308	3.08944	2.97571
LIPE-AS1	0.00978714	-0.000590724	-0.378067	1.45511	1.03934	0.478133
LIPH	2.86859	2.56059	2.7043	1.57796	1.3261	0.654838
LL0XNC01-237H1.2	1.2745	0.810173	1.40401	2.32077	2.27248	2.98676
LL22NC03-N14H11.1	-1.25728	-0.544783	-1.47835	3.82117	3.7322	3.86611
LLNLF-187D8.1	0.726073	0.248593	0.0877771	-1.03634	-0.38833	-0.873185
LMCD1	5.39515	5.22872	5.2923	4.28961	4.19067	3.96444
LMCD1-AS1	0.00978714	-0.000590724	-0.0809635	-1.45121	-1.68007	-0.343842
LNX1	3.57924	3.26391	3.53127	2.30307	2.31053	2.27543
LOXL1	4.50972	4.46232	4.35178	3.49457	3.2449	3.3456
LOXL4	2.77246	2.9011	2.35326	1.7446	1.39855	1.81165
LPAR5	0.0917399	0.322929	0.308815	-0.57704	-0.65543	-1.71814
LRFN3	5.8514	5.74191	5.60204	4.71807	4.71516	4.40026
LRIT3	-1.476	-2.02468	-2.04935	-0.336088	-0.65543	-0.4591
LRRC37A11P	0.619587	0.646129	0.721818	-0.451539	0.0317733	-1.23467
LRRC39	-0.749344	-0.194374	0.238832	0.770665	0.559945	1.34621
LRRC58	5.4052	5.62924	5.90992	6.6584	6.64755	6.68187
LRRC7	2.73469	3.31033	3.63025	2.00762	1.99718	2.56814
LRRC75A	4.20365	3.87717	3.86903	3.13312	2.90277	2.86025
LRRIQ3	-0.0771028	0.322929	0.0877771	1.84588	1.39855	2.0621
LRRN1	1.9599	1.64867	1.93335	0.133313	0.282094	0.04256
LRRTM1	1.16518	0.702908	0.615372	-0.866467	-0.983478	0.478133
LSAMP	1.47105	1.00339	1.66641	0.486902	0.0317733	0.598307
LTB4R2	1.72328	1.61947	2.21429	2.87009	2.68832	3.53069
LTBR	1.74877	1.64867	1.58413	0.607183	0.738036	-0.343842
LTV1	4.73046	4.78842	4.85121	5.93328	5.97736	6.06555
LUM	0.726073	1.0479	-0.0809635	-0.451539	-0.983478	-0.137743
LYAR	4.47959	4.58066	4.74161	6.14308	6.15909	6.39085
LYNX1	1.34304	0.810173	1.19814	-0.129677	-0.163041	-0.237115
LYPD5	1.84643	2.07155	1.46658	-0.0365843	0.559945	0.202812
LYPD6	4.29298	4.30157	4.22176	2.82118	3.16408	2.78627
LYPD6B	3.91374	3.74822	3.73565	2.87009	2.43632	2.25729
LZTS1	2.43839	2.21509	1.99833	1.05075	0.993292	1.20191
MAGEE1	-0.268358	0.910011	0.721818	2.60706	2.78609	2.163
MAGEH1	3.8086	3.46606	3.4791	2.267	2.40148	2.04105
MAN1A2P1	0.00978714	0.248593	0.238832	-0.866467	-1.40877	-1.23467
MAN1C1	3.93054	4.01809	3.77944	2.38948	2.67379	2.36287
MAOA	5.16368	5.22631	5.35153	4.07693	4.0059	3.79872
MAP1LC3A	5.28405	5.10778	4.97475	3.62852	3.89757	3.48464
MAP2	4.75896	4.81442	4.84238	3.46304	3.69672	3.90741
MAP3K10	7.13297	7.11712	7.02476	6.07039	5.98767	6.00023
MAP6	3.3319	3.53022	3.23134	2.30307	2.2334	2.39642
MAP7D3	4.44103	4.61436	4.68022	5.77053	5.65018	5.99887
MAPK13	5.39918	5.34923	5.31161	4.21111	4.14928	4.08763
MAPK4	5.01145	5.19943	5.1132	3.71138	3.9162	3.71479
MARC1	4.78998	4.76861	4.84238	6.03329	6.11273	6.0111
2019-03-01	0.776507	0.393621	0.913699	2.13315	1.71457	2.5384
MARVELD2	4.53191	4.57687	4.52716	3.69111	3.44632	3.32832
MAT1A	0.443493	0.393621	-0.378067	-1.22891	-1.18051	-0.721563
MATK	2.04465	2.09295	1.6395	4.78016	4.31755	4.1916
MATN2	3.60039	3.62876	3.75458	2.40616	2.41901	2.36287
MBNL3	3.54328	3.53805	4.08386	5.0976	5.14709	5.27956
MBP	4.93302	5.09987	5.17541	4.00758	3.94673	3.99213
MCHR1	0.0917399	-0.000590724	-0.272087	-1.22891	-2.01447	-1.45624
MCRIP2P1	-1.73391	-0.836872	-2.04935	0.42278	0.282094	-0.137743
MCTP2	3.86213	3.89556	4.24426	2.83357	2.65912	2.83601
MDGA1	6.27409	6.35155	6.15641	5.0021	4.82768	4.96716
MEIG1	-0.374418	-0.544783	-1.47835	-1.71411	-2.01447	-2.03836
MEIS3	6.26529	6.15571	6.01571	5.10273	4.83096	4.90734
MEIS3P1	3.08414	3.1562	3.26694	1.94051	1.99718	1.8363
MEIS3P2	2.27259	2.11404	2.82862	0.211304	1.16927	0.861113
MEST	2.70896	2.94883	2.56825	1.45511	1.65666	1.41329
MFAP2	6.3416	6.202	6.1373	4.74454	4.5776	4.30191
MFSD2B	-1.25728	-0.836872	-2.04935	0.607183	-0.515708	-0.137743
MFSD6	5.1895	5.13124	5.1132	4.02388	3.98252	4.08763
MGMT	3.79031	3.68621	3.40914	2.38948	2.08762	1.78657
MGST1	2.40672	2.27249	2.36972	4.78654	4.48912	4.44101
MID1IP1	5.02455	5.10252	5.08606	6.59889	6.53554	6.28849
MINA	3.8853	4.21149	4.16157	5.59617	5.6164	5.52108
MIR1199	3.32344	3.25444	3.31874	2.05069	2.10936	1.65418
MIR17HG	1.34304	1.17375	1.16078	2.92898	2.92747	3.31961
MIR222HG	0.312894	0.170219	0.238832	3.60704	3.42913	4.19636
MIR3939	-1.73391	-1.20351	-1.07035	0.211304	-0.163041	0.12491
MIR5587	0.312894	-1.00858	-0.173363	1.2112	0.559945	1.16346
MIR573	-2.04818	-2.02468	-2.04935	-1.22891	-1.40877	-0.0447767
MKRN3	-1.25728	-1.42896	-1.73578	1.79613	1.94975	1.97597
MLKL	3.0123	2.76106	2.79244	1.48682	1.28846	1.9309
MMP15	7.3975	7.35769	7.23259	6.29521	6.14204	6.10919
MMP2	4.57529	4.65449	4.55982	3.10275	2.83912	2.95335
MOB3C	2.54407	2.86424	2.53943	1.45511	1.50083	1.34621
MORF4L2-AS1	0.0917399	0.248593	0.669576	1.17273	1.24981	1.62618
MRAP2	3.18093	2.78756	2.79244	2.15305	1.39855	1.95361
MRPL1	3.77799	3.59915	3.93691	4.63206	4.95025	4.7797
MSC	2.66947	2.83913	2.78017	1.2852	1.7973	0.539471
MSC-AS1	1.34304	1.64867	1.40401	0.133313	0.427698	-0.4591
MSTO2P	2.08523	2.34563	1.81809	3.23932	3.11116	4.07214
MT-TI	-0.899624	-0.683448	-0.492454	-0.0365843	0.559945	0.598307
MT-TQ	-0.749344	-0.544783	-0.492454	-1.71411	-2.01447	-2.03836
MT-TV	0.379671	0.170219	0.500443	-0.451539	-0.65543	-1.04263
MTBP	3.37345	3.56126	3.6234	4.68428	4.41246	4.76051
MTCP1	-0.268358	0.957453	0.500443	1.77059	1.39855	1.90783
MTERF3	3.30638	3.34642	3.60266	4.55564	4.53404	4.48065
MTND4P12	-1.476	-2.02468	-2.04935	-0.229194	-1.40877	-0.4591
MUM1L1	0.443493	1.09108	1.12243	2.69113	2.50356	2.65385
MX1	2.08523	2.54515	1.69282	0.548296	0.896539	0.812243
MYBL1	3.07409	3.3553	3.48667	4.09247	4.39042	4.62205
MYC	3.7467	3.74146	3.74198	7.19799	7.05378	6.87047
MYCN	2.72188	2.78756	2.74274	1.1332	1.43345	1.76105
MYD88	3.54328	3.56892	3.41708	2.05069	2.6443	2.18235
MYH15	-1.73391	-1.20351	-1.07035	-0.451539	0.120128	1.16346
MYOZ3	0.776507	0.248593	0.615372	-1.71411	-0.515708	-1.71814
MYSM1	4.89928	4.92595	5.49353	6.36192	6.17336	7.09456
N4BP2L2-IT2	-0.374418	-0.418285	0.308815	1.38953	1.3261	1.7086
NAA15	6.10309	6.32918	6.41229	7.37574	7.42724	7.55718
NAA50	6.84247	6.97379	7.02021	8.25348	8.32614	8.12739
NACAD	2.7971	2.72039	2.5248	1.05075	0.896539	1.08334
NAF1	4.1851	4.23575	4.04338	5.52923	5.34798	5.34973
NALCN	3.11387	3.27331	3.06941	1.94051	1.77025	2.18235
NAP1L2	0.0917399	-0.194374	0.00587242	1.91743	2.1519	2.20146
NAP1L3	-1.0674	-0.544783	-0.378067	4.14806	4.23092	4.18681
NAT10	6.27409	6.24206	6.18693	7.31742	7.40762	7.18311
NAV2	5.07831	5.09987	5.12052	3.95754	3.85315	4.11307
NBN	4.86764	4.97864	5.15892	6.11038	6.14204	6.12053
NBPF8	3.60737	3.53022	3.83978	4.54438	4.52597	4.96157
NCF2	-1.25728	-1.42896	-2.04935	-0.229194	-0.65543	-0.137743
NCK1	3.46086	3.53022	3.65733	4.52923	4.62367	4.51541
NCKAP1L	1.04688	1.09108	1.00085	-0.451539	0.203383	-0.137743
NCMAP	0.726073	-0.000590724	0.238832	-1.03634	-1.18051	-0.873185
NDST4	1.20255	1.91213	1.74424	0.050864	-0.0623479	0.41407
NECTIN4	3.0123	3.11496	2.81666	1.05075	1.9007	1.47739
NEDD9	4.27992	4.29696	4.27518	2.19204	2.75882	2.66765
NEFL	7.11041	7.12038	7.05052	5.6356	5.78299	5.47472
NEK10	0.563244	0.810173	0.559052	1.79613	1.92543	2.04105
NEK3	3.04353	3.3553	3.3356	4.3555	4.17013	4.39197
NELL1	-1.476	-2.02468	-2.04935	-0.0365843	-1.18051	-0.4591
NEPRO	4.47578	4.5148	4.73844	5.57604	5.76939	5.87049
NEURL1B	4.19903	4.16172	4.007	3.22998	3.08944	2.83601
NFATC2	2.91435	3.16633	2.9209	2.07175	1.28846	1.56849
NFKBID	2.30731	1.91213	2.13945	3.09248	3.18471	3.40448
NGF	0.312894	0.248593	0.165281	-1.22891	-0.0623479	-1.23467
NHLH2	3.57211	3.57654	3.74198	2.57792	2.36579	2.4292
NHLRC1	2.14404	1.81244	1.66641	0.42278	0.738036	0.34703
NHLRC4	1.89289	1.81244	1.6395	-0.0365843	-0.0623479	0.276722
NKAIN2	2.08523	2.25361	2.4021	0.42278	1.28846	1.12396
NKILA	2.06508	1.73288	1.86531	1.09256	0.282094	0.908382
NKTR	5.25988	5.3822	5.62793	6.82037	6.57418	7.79071
NKX2-2	2.83329	2.00537	2.25031	1.48682	1.50083	0.908382
NKX2-3	1.61658	1.55924	1.43563	0.821286	0.559945	-0.137743
NLRP1	5.24653	5.39086	5.11076	4.06122	3.92236	3.9976
NMD3	4.9496	5.09723	4.97206	6.00346	5.95951	6.06033
NMRAL1	-0.613252	-0.544783	-1.07035	4.23464	4.0059	3.6606
NNAT	-0.169563	0.170219	-0.173363	0.486902	0.945727	1.5084
NOL4	2.73469	2.83913	3.14788	1.51784	1.71457	1.68165
NONOP2	-0.749344	-0.683448	-0.752656	0.42278	0.203383	0.276722
NOP14	6.12879	6.03513	6.08466	7.1567	7.22729	7.00226
NOP16	4.14247	4.12063	4.23531	5.68427	5.64274	5.47669
NOP58	6.42004	6.53962	6.70772	7.47887	7.46779	7.7254
NOS1	-0.268358	-0.544783	-0.0809635	-1.71411	-1.40877	-2.03836
NOTCH4	2.48463	2.51375	2.31975	1.1332	1.46753	1.27586
NOTUM	2.34121	2.23448	2.3366	0.821286	0.845616	0.598307
NOVA1	-0.488898	-0.30199	-0.902775	2.75762	2.53605	2.37974
NPAS1	3.10403	3.146	2.71723	4.37681	4.09581	4.49233
NPBWR1	0.619587	0.393621	0.165281	-1.45121	-0.65543	-1.04263
NPHP3	1.58862	1.86314	2.23242	3.06123	2.5989	3.40448
NPIPB6	-1.476	-1.00858	-1.73578	-0.0365843	-0.81015	-0.237115
NPM1	9.38266	9.42704	9.48236	10.7594	10.819	10.6445
NPNT	5.48129	5.48291	5.55601	4.22057	4.01745	4.58252
NPR1	1.56012	1.39665	0.500443	0.050864	-0.515708	-0.584371
NPTXR	5.50017	5.5865	5.60204	4.0873	4.15974	4.02467
NPY	1.9599	1.61947	1.58413	0.66376	0.282094	-0.873185
NR0B1	-0.613252	-1.20351	-0.492454	0.133313	0.945727	-0.137743
NR2E1	1.644	1.86314	1.91102	0.285294	0.427698	0.861113
NRG2	3.58632	3.44125	3.54583	2.43895	2.27248	2.27543
NRG3	2.78483	2.92517	2.98643	1.77059	1.74268	1.73506
NRK	1.50135	1.43067	2.04008	0.285294	0.282094	0.709237
NRXN2	2.82132	2.78756	2.386	1.87013	1.16927	1.65418
NSUN5P1	4.38118	4.37765	4.30546	5.18234	5.02938	5.93039
NT5E	1.0874	1.55924	0.957931	0.050864	0.203383	0.12491
NTN3	2.08523	2.30953	2.15853	1.2112	0.993292	0.478133
NTN4	4.15205	4.30616	4.22176	3.10275	2.85207	2.82374
NTNG2	4.29298	3.91371	4.06376	2.92898	2.96374	2.98676
NTRK1	-0.613252	-0.544783	-1.47835	-0.0365843	0.120128	0.954151
NTRK2	3.6952	3.72099	3.70353	2.70467	2.71693	2.61163
NTRK3	2.60115	2.54515	2.51002	1.42269	0.896539	1.47739
NTS	2.00289	2.07155	2.25031	0.607183	0.356732	1.12396
NUDT11	3.68203	3.80119	3.71646	4.92318	5.01505	4.78288
NUFIP1	3.38162	3.43288	3.60266	4.3555	4.70805	4.36681
NWD2	0.169286	-0.000590724	0.0877771	-0.714508	-1.18051	-0.873185
NXPH2	0.962267	1.13301	0.957931	-0.57704	0.0317733	-1.04263
NXPH3	3.20875	2.82641	2.55391	1.71813	1.36278	1.08334
OAS1	0.776507	0.248593	0.00587242	-1.71411	-1.40877	-1.71814
OAS3	5.22626	5.24554	5.25068	3.70465	3.62304	3.67434
OASL	-0.749344	-0.000590724	-0.0809635	-1.03634	-1.40877	-2.03836
OCIAD2	6.22159	6.05162	6.04549	4.99108	5.05483	4.63264
ODF3L1	-0.268358	0.0873404	0.308815	-0.866467	-1.40877	-2.03836
OGDHL	2.1247	1.81244	1.86531	4.71137	4.35445	4.89566
OGT	6.75242	6.89069	6.95486	7.88054	7.81746	8.06585
OLFM1	2.83329	2.52953	2.82862	1.63567	1.94975	1.38014
OLFML1	-2.04818	-2.02468	-2.04935	-0.336088	-0.65543	-0.237115
OLFML2A	3.91374	4.02923	3.7483	2.95188	2.90277	2.81135
OLIG1	2.02392	2.34563	2.36972	1.38953	1.50083	0.478133
OR2W3	0.00978714	-0.000590724	-0.173363	-1.22891	-0.983478	-1.04263
OSMR	5.11307	4.97288	5.14703	4.14806	3.92849	3.87803
OSR1	2.9911	2.98362	2.71723	1.91743	1.2101	1.44569
OTOG	0.825237	-0.30199	0.0877771	1.09256	0.945727	1.62618
OTUD4	5.17782	5.25269	5.47652	6.23697	6.34474	6.59153
OTUD6B	3.7593	3.846	3.79781	4.89095	4.87923	4.9948
OTX2	-0.374418	-0.836872	-1.47835	0.66376	0.621784	1.23936
OVOL2	1.93791	2.09295	2.06051	1.05075	0.738036	0.539471
OXSM	3.09412	3.08323	3.06941	4.18718	4.33612	3.919
P2RY1	2.57289	2.86424	3.1383	4.66362	4.62367	4.98932
P3H2	4.72726	4.53839	4.50124	3.13312	3.20506	3.05136
P4HTM	5.25322	5.24315	4.9828	4.26696	3.89757	4.18201
PABPC4L	0.242877	0.587024	1.04252	4.18718	4.07937	4.24781
PALM	6.69703	6.58281	6.51763	5.64967	5.52631	5.42886
PAMR1	0.962267	0.646129	0.500443	0.211304	-1.68007	-1.04263
PAPPA	2.70896	2.62077	2.51002	1.24867	1.24981	1.16346
PAQR6	2.00289	1.64867	2.08065	3.12307	3.14314	4.0139
PAQR7	3.05379	3.02874	2.78017	1.66368	1.62681	1.78657
PAQR9	1.0874	1.09108	0.820946	2.30307	2.31053	2.50803
PARD6A	3.04353	3.12538	2.8046	1.84588	2.02033	1.27586
PARD6G	5.36662	5.33583	5.244	4.48674	4.12279	4.00306
PARM1	5.56437	5.83217	5.7175	4.20159	4.63496	4.0139
PARP12	4.21283	4.17683	4.13292	3.12307	3.10034	2.89587
PARP9	4.07858	4.01809	4.22176	2.89394	2.92747	3.15298
PAX2	3.83858	3.52236	3.75458	2.64971	2.04311	2.70828
PAX7	3.94715	3.82697	3.83386	2.33826	2.91518	2.62584
PCDH1	3.02279	3.22567	3.02852	2.19204	1.84992	2.0621
PCDH10	2.82132	3.11496	3.25812	6.14432	6.15648	6.02054
PCDHAC2	3.0332	3.32849	3.16685	1.38953	1.97366	1.65418
PCDHB15	-0.613252	-0.30199	0.238832	-1.71411	-1.40877	-1.45624
PCDHB2	2.84515	2.69262	2.69126	0.870191	1.3261	1.12396
PCDHGA2	0.00978714	0.322929	0.308815	-2.03584	-0.65543	-1.45624
PCDHGA4	0.443493	0.0873404	0.375559	-1.22891	-1.18051	-0.343842
PCDHGA9	1.0874	0.957453	0.669576	-1.03634	-1.40877	-0.137743
PCDHGB1	1.20255	-0.000590724	0.957931	-0.451539	-0.515708	-0.237115
PCDHGB2	0.312894	1.0479	0.868068	-0.57704	-0.271292	-0.584371
PCDHGB5	3.74037	3.72099	3.71646	2.32077	2.50356	1.86054
PCDHGC3	5.77128	5.6654	5.51404	4.32512	4.73278	4.14795
PCOLCE2	3.87954	4.14645	3.68391	5.02387	5.21888	4.80802
PCP4L1	1.47105	0.587024	1.12243	-0.866467	0.356732	-0.343842
PCSK1	2.18195	2.19544	2.10052	0.050864	0.792829	0.761659
PCSK6-AS1	0.619587	0.702908	0.615372	-0.57704	0.0317733	-0.873185
PCSK9	0.50461	0.702908	1.00085	-0.866467	-0.515708	-1.04263
PDE1A	-1.476	-1.69629	-1.07035	0.607183	0.356732	0.276722
PDE1B	3.53597	3.67206	3.53857	2.24862	2.45343	2.4129
PDE4B	1.30917	1.49638	1.55563	0.42278	0.120128	0.41407
PDGFA	4.05323	3.99554	3.90901	2.78338	3.04499	2.62584
PDGFB	2.14404	2.13482	2.26799	1.05075	1.24981	0.654838
PDGFD	3.65533	3.52236	3.77326	2.267	2.10936	1.90783
PDGFRA	1.34304	1.70535	1.74424	0.486902	0.792829	0.12491
PDZRN4	0.242877	0.322929	0.772233	-1.22891	-0.81015	-1.04263
PEG10	8.21922	8.25317	8.40921	7.14867	7.25561	7.03391
PER1	4.0685	4.00121	3.80388	5.0873	5.18599	5.22226
PER2	2.04465	2.02777	2.06051	3.6214	3.6677	3.58987
PERM1	1.16518	0.248593	0.165281	-1.03634	-0.65543	-0.137743
PEX6	5.5822	5.63472	5.54337	4.48674	4.50561	4.54936
PFN1P2	2.21889	1.98262	2.46476	3.04001	2.97563	3.77341
PFN1P3	-0.749344	-1.20351	-0.902775	-0.451539	0.0317733	0.598307
PFN1P8	-0.749344	-1.20351	-0.492454	-0.229194	0.356732	0.654838
PGM5	2.80926	2.54515	2.81666	1.79613	1.5652	1.78657
PHACTR3	1.40846	1.49638	1.3386	2.90572	2.67379	2.46125
PHLDA3	6.12027	6.12877	6.05824	4.94046	5.03223	4.58252
PI4KAP1	4.29298	4.35126	4.41661	5.2393	5.14972	5.87198
PIANP	3.39782	3.3729	3.29307	2.17268	1.84992	2.32853
PID1	-0.169563	0.322929	1.16078	-0.866467	-2.01447	-1.04263
PIEZO2	4.87923	4.98151	4.99877	3.4144	3.51311	3.50016
PILRB	2.14404	2.17551	2.21429	3.22998	2.89027	3.90741
PKIB	4.65496	4.54617	4.62643	3.35551	3.55334	3.30202
PKP3	5.00881	5.09192	4.89736	3.92897	3.94067	3.58261
PLA2G4A	1.34304	1.13301	1.23456	3.62852	3.28368	3.40448
PLA2G4B	-1.73391	-2.02468	-1.73578	-0.451539	-1.40877	-0.237115
PLA2R1	1.47105	1.39665	1.86531	0.285294	0.203383	0.34703
PLAC1	1.12681	1.67729	2.06051	3.15302	2.99912	3.07227
PLAC9	-0.899624	-0.194374	-0.752656	-2.03584	-2.01447	-1.71814
PLAGL1	4.62431	4.58066	4.90868	5.9702	5.87632	6.27165
PLAU	0.962267	1.58967	1.79389	0.486902	-0.0623479	-0.0447767
PLBD1	2.25491	2.17551	1.84189	0.770665	0.559945	0.998512
PLD3	9.09056	9.05105	8.86782	8.00893	8.06813	7.75722
PLD5	-0.488898	0.0873404	-0.173363	-1.22891	-1.40877	-1.45624
PLEKHA2	4.30161	4.33338	4.36826	3.25781	3.54538	2.82374
PLEKHG1	4.93302	5.10778	5.20782	3.99109	3.81395	4.13807
PLEKHG4B	2.7971	2.36336	2.55391	0.870191	1.68591	1.62618
PLEKHG6	2.23701	2.51375	2.41802	1.7446	0.792829	1.44569
PLP2	6.98734	6.80007	6.75393	5.77535	5.78299	5.52298
PLPP2	3.29777	3.29194	3.00763	2.32077	1.71457	2.27543
PLPP4	2.58709	2.17551	2.36972	1.48682	1.43345	1.08334
PLS3-AS1	-0.899624	-2.02468	-2.04935	0.133313	-0.38833	-0.0447767
PLTP	0.169286	0.587024	0.820946	5.02117	5.06321	4.90151
PLXNA4	3.99052	4.02367	4.0485	2.43895	2.5199	2.49261
PM20D1	-0.749344	-1.20351	-0.492454	0.870191	0.282094	0.478133
PMAIP1	9.16285	9.2212	9.23169	8.17536	8.22952	8.10917
PNMA2	6.87755	6.94319	6.98122	6.05593	5.95351	5.7685
PNMA6A	2.34121	2.00537	1.43563	3.63561	3.59247	3.18213
PNMAL2	1.84643	1.98262	1.6395	-0.0365843	0.427698	0.276722
PNN	6.21246	6.48906	6.76486	7.59889	7.56789	8.33111
PNPLA3	2.21889	1.88784	2.19594	3.80239	3.71102	3.89573
PODN	1.30917	1.17375	1.37167	-0.129677	-0.0623479	-0.4591
POLN	2.21889	1.52815	1.69282	2.88206	2.43632	3.429
POLR3B	4.1851	4.49484	4.51241	5.53493	5.5857	5.60597
POLR3G	3.11387	2.92517	3.12866	4.70464	4.38597	4.55679
POLRMTP1	0.872374	0.461011	0.669576	-1.45121	-2.01447	-1.23467
POM121L2	-0.268358	0.461011	0.165281	-1.03634	-1.40877	-1.45624
POP1	4.71114	4.89278	4.76046	6.0717	6.15125	5.67251
PPARGC1B	4.45658	4.32888	4.40866	5.58888	5.71723	5.60238
PPAT	5.42312	5.51299	5.71428	6.57604	6.57124	6.63346
PPFIA2	-0.613252	-0.683448	-0.616697	0.285294	0.621784	0.761659
PPM1K	4.5824	4.27373	4.57765	5.35764	5.47697	5.65182
PPP1R14A	1.50135	1.36181	0.559052	3.76409	3.67501	3.33699
PPP1R1A	3.68203	3.56892	3.34396	2.24862	2.2334	1.73506
PPP1R3C	0.379671	-0.0942311	0.308815	-0.451539	-1.68007	-0.721563
PPP2R2B	2.58709	2.46534	2.13945	0.133313	0.845616	0.478133
PPP2R2C	5.11061	5.09987	4.96936	3.9057	3.71811	3.44512
PPP4R2	5.43886	5.67253	5.70943	6.64792	6.56732	6.8426
PRAME	2.16312	2.04982	2.44935	4.64968	4.49739	4.60421
PRDM1	1.12681	1.13301	1.08303	-0.336088	-0.163041	-0.137743
PRDM8	3.7593	3.67206	3.63025	2.84585	2.50356	2.49261
PRKCG	-1.0674	-0.544783	-0.378067	0.133313	0.356732	0.761659
PRKG2	-1.73391	-1.20351	-0.616697	0.355674	0.356732	-0.0447767
PRMT5-AS1	-1.73391	-1.69629	-1.73578	-0.229194	-0.983478	0.276722
PROM1	2.16312	2.00537	2.36972	1.05075	0.993292	0.709237
PRPF38B	6.08694	6.19088	6.39831	7.20813	7.22106	7.38354
PRPF39	4.44103	4.5227	4.81859	5.5575	5.51005	6.26599
PRPH	2.23701	2.07155	1.69282	1.00768	0.945727	0.761659
PRR16	-1.73391	-2.02468	-1.47835	1.42269	1.24981	0.908382
PRR26	-0.374418	-1.20351	-0.902775	0.66376	0.356732	0.202812
PRR36	3.95264	3.85229	3.71001	2.60706	2.25307	2.18235
PRRX1	0.443493	0.702908	0.615372	-0.129677	-0.81015	-0.584371
PRRX2	1.98156	1.93601	2.386	0.486902	0.993292	0.761659
PRSS23	7.15815	7.23371	7.12455	6.1356	6.09376	5.95874
PRTFDC1	2.27259	2.23448	2.36972	3.80868	3.66035	3.76059
PSMB8	0.0917399	0.525393	-0.0809635	-1.22891	-2.01447	-1.45624
PSMB9	1.34304	0.957453	0.913699	0.211304	-0.0623479	-0.584371
PSMD5	5.29491	5.41017	5.49915	4.22528	4.34989	4.29303
PSMD5-AS1	1.9599	2.27249	2.13945	1.17273	0.621784	1.08334
PTBP2	3.6952	3.65057	3.98579	5.16039	5.16537	5.65529
PTGER2	2.88017	2.87663	2.7043	1.45511	1.7973	1.23936
PTGER3	0.776507	1.2895	1.52655	-0.229194	-0.0623479	0.276722
PTGER4	3.95264	4.23093	4.27955	2.78338	3.05623	2.78627
PTGES	2.62887	2.41525	2.23242	1.7446	1.46753	0.908382
PTGES3P2	-0.613252	-0.194374	-0.752656	-1.45121	-1.68007	-2.03836
PTGFR	-1.73391	-0.683448	-0.752656	0.66376	0.495337	1.27586
PTGR1	2.1247	2.11404	1.95534	0.548296	0.621784	0.954151
PTHLH	2.14404	2.36336	1.93335	0.607183	1.5652	1.04155
PTN	4.94685	4.96999	4.83943	3.57052	3.42913	3.75413
PTP4A3	2.57289	2.44884	2.13945	3.51778	3.55334	3.16276
PTPN5	-1.73391	-2.02468	-1.47835	-0.0365843	-0.983478	-1.04263
PTPN6	4.38118	4.33787	4.22629	3.08214	3.01073	2.86025
PTPRB	2.54407	2.44884	2.26799	1.54821	1.03934	1.27586
PTPRD-AS1	1.44009	1.32611	1.19814	-0.129677	0.0317733	0.04256
PTPRE	2.14404	2.38086	2.59651	1.17273	1.08396	1.27586
PTPRG-AS1	-0.613252	0.587024	0.439352	1.87013	1.84992	2.10331
PTX3	1.34304	1.55924	1.16078	-0.451539	0.559945	0.761659
PUS7	4.90496	4.74852	4.78522	5.83354	5.92925	5.96434
PYCR1	4.4014	4.43744	4.23979	6.41438	6.24511	6.00296
PYGL	5.76505	5.75372	5.8124	7.59753	7.60568	7.39707
QPCT	6.38694	6.32013	6.31148	5.31632	5.15495	4.98932
QPRT	2.91435	2.66431	2.86392	4.45503	4.32686	4.24781
QTRT2	4.6482	4.84628	4.90868	6.27945	6.33208	6.27616
RAB17	1.84643	1.7864	1.99833	0.66376	0.681081	0.598307
RAB26	3.62124	3.56892	3.21321	2.33826	1.74268	2.89587
RAB33A	0.50461	0.525393	0.615372	-0.0365843	-0.515708	-1.04263
RAB38	3.54328	3.62141	3.57452	2.35553	2.06553	2.4129
RAB39B	0.379671	1.13301	0.772233	1.84588	1.97366	2.01968
RAB3A	1.79843	2.09295	1.19814	3.04001	2.77252	2.81135
RABGGTB	5.06315	5.18704	5.37415	6.68256	6.58101	7.29405
RAG1	0.673812	0.393621	0.375559	-0.866467	-0.38833	-0.721563
RAI2	4.91625	4.90493	4.9199	3.95187	4.17529	3.50016
RAMP2-AS1	0.563244	0.910011	0.375559	1.45511	1.77025	1.8363
RARB	2.69591	2.86424	2.59651	3.84583	3.92236	3.83587
RASD2	2.20054	2.00537	2.08065	1.2852	0.738036	1.16346
RASGEF1A	1.67092	0.957453	1.3386	4.38944	4.36804	4.2706
RASL10A	1.23897	1.36181	1.58413	0.211304	0.203383	0.202812
RASL10B	6.79509	6.87919	6.61839	5.66188	5.47278	5.07984
RASSF2	5.88339	5.89748	5.8915	4.84887	4.85368	4.76693
RAX	3.16209	3.416	2.98643	1.09256	1.24981	1.56849
RBM24	2.82132	3.10446	3.01811	1.42269	1.36278	1.73506
RBM25	6.50755	6.69202	6.80249	7.73011	7.69694	8.05801
RBM3	7.16999	7.1722	7.15515	8.21228	8.39914	8.08108
RBP4	1.37612	0.860955	1.19814	-0.866467	-0.65543	-1.23467
RBP7	4.40542	4.0837	3.92581	2.84585	2.82604	2.47701
RCAN2	3.70174	3.67206	3.70353	2.50237	2.61419	2.32853
REPS2	4.10349	4.23575	4.41661	3.2016	3.26442	3.13322
RFC3	5.77903	5.84799	6.00258	6.9483	6.85891	6.87791
RFTN1	5.16605	5.30177	5.18707	4.13311	4.18556	4.01929
RGL1	4.3771	4.52664	4.50498	3.43892	3.52934	3.3879
RGS3	4.33565	4.19674	4.08884	3.09248	2.75882	2.94203
RGS6	-0.374418	-0.30199	0.165281	-1.45121	-0.983478	-1.45624
RHBDL3	5.07831	5.06781	4.98012	3.96881	3.90381	3.72802
RHOD	3.38162	3.25444	2.9209	1.94051	1.97366	1.23936
RIMBP3	1.9599	1.81244	1.12243	0.66376	0.282094	0.04256
RIMBP3B	-0.0771028	0.170219	-0.378067	-1.22891	-0.983478	-1.45624
RINL	4.04811	3.74146	3.83386	2.53307	2.17271	2.23892
RIPPLY3	3.72118	3.73467	3.63707	2.11297	2.38375	2.01968
RNA5SP283	2.18195	2.25361	2.21429	1.45511	0.896539	0.954151
RND2	5.49829	5.30177	5.23279	4.01847	4.02891	3.74114
RNF208	3.93054	4.15156	4.16157	2.66365	2.6443	2.66765
RNPC3	2.88017	3.10446	3.35227	4.09761	3.94673	4.53437
RNU6-1048P	-1.73391	-2.02468	-1.73578	-0.714508	-0.81015	-0.4591
RNU6-415P	-1.25728	-1.00858	-1.07035	-0.0365843	-0.0623479	0.478133
ROBO2	0.673812	0.646129	0.439352	3.19201	3.33996	3.30202
ROR2	5.24205	5.13898	5.13022	3.99109	3.72517	3.9419
RORB	-2.04818	-1.42896	-0.902775	1.71813	1.65666	1.44569
RP1-228P16.1	-1.476	-1.42896	-1.47835	-0.129677	-1.18051	-0.0447767
RP1-95L4.4	1.2745	1.52815	1.6395	-0.451539	0.738036	0.539471
RP11-106D4.2	-1.25728	-1.42896	-1.07035	1.05075	0.495337	0.954151
RP11-107N15.1	-0.374418	0.0873404	-0.492454	-1.22891	-0.81015	-2.03836
RP11-108K3.1	-1.476	-1.69629	-1.73578	-0.451539	-0.515708	-0.237115
RP11-1099M24.6	1.0874	1.2895	1.55563	2.13315	2.5199	2.65385
RP11-10C24.3	-0.488898	-0.0942311	-0.902775	0.211304	0.681081	0.954151
RP11-1105G2.3	-1.0674	-0.683448	-2.04935	-0.129677	0.203383	0.478133
RP11-1114A5.4	0.0917399	-0.0942311	0.669576	1.32082	1.12725	1.44569
RP11-1149O23.2	1.16518	1.39665	1.23456	-0.129677	-0.163041	0.478133
RP11-1149O23.3	2.21889	2.00537	1.93335	0.607183	1.24981	0.539471
RP11-1277A3.2	1.12681	1.21337	1.46658	2.17268	1.99718	2.70828
RP11-135N5.3	-1.25728	-1.69629	-0.272087	0.133313	0.0317733	1.20191
RP11-138I1.3	-0.169563	-0.544783	-0.378067	0.66376	1.68591	1.76105
RP11-142E9.1	1.61658	1.88784	1.86531	3.49457	3.78721	3.79243
RP11-148L24.1	-2.04818	-1.69629	-1.47835	-0.57704	-0.65543	-0.137743
RP11-150O12.3	-1.25728	-1.69629	-1.73578	0.486902	0.621784	0.861113
RP11-150O12.6	1.53103	1.73288	1.23456	3.33823	3.26442	3.14314
RP11-151N17.1	-2.04818	-1.20351	-2.04935	-0.866467	-0.65543	-0.4591
RP11-157G21.2	0.312894	0.702908	0.0877771	-1.22891	-0.0623479	-0.721563
RP11-157K17.5	-2.04818	-2.02468	-2.04935	-0.714508	-1.18051	-0.873185
RP11-174O3.3	-1.73391	-2.02468	-1.73578	-0.714508	-0.81015	-0.4591
RP11-178L8.7	2.00289	1.93601	2.31975	1.17273	1.39855	0.478133
RP11-188C12.2	-0.613252	-0.544783	-0.752656	0.718203	0.282094	1.12396
RP11-191G24.1	-1.73391	-1.69629	-1.73578	-0.451539	-1.18051	-0.4591
RP11-196G11.3	-1.25728	-1.00858	-1.07035	-0.451539	0.0317733	0.276722
RP11-203M5.7	-1.25728	-1.20351	-0.616697	0.486902	0.282094	1.12396
RP11-22P6.2	-0.613252	-0.836872	-1.25997	-0.336088	0.356732	0.41407
RP11-242D8.3	-0.899624	-0.544783	-1.07035	0.42278	0.356732	0.276722
RP11-248J18.3	-1.476	-0.544783	-1.73578	-0.229194	-0.271292	0.12491
RP11-255A11.4	-2.04818	-1.69629	-1.47835	-0.714508	-0.81015	-0.584371
RP11-25H12.1	-1.73391	-1.69629	-2.04935	-0.336088	-0.0623479	-1.45624
RP11-25K19.1	0.379671	0.860955	0.559052	-0.336088	-0.983478	-0.721563
RP11-260M2.1	-1.0674	-1.42896	-1.25997	0.050864	-0.81015	0.04256
RP11-264B17.3	-1.73391	-2.02468	-2.04935	-0.336088	-0.65543	0.12491
RP11-267M23.4	-1.25728	-2.02468	-1.73578	-0.714508	-0.271292	-0.584371
RP11-277P12.20	4.3771	4.35126	4.34763	3.09248	3.19492	2.44531
RP11-284N8.3	0.825237	0.810173	0.721818	-0.451539	-0.515708	-0.137743
RP11-295D4.1	0.312894	0.587024	0.00587242	1.71813	1.24981	1.16346
RP11-295D4.3	1.0052	0.957453	1.00085	2.11297	1.82385	2.36287
RP11-2H3.7	-0.899624	-0.836872	-2.04935	0.133313	-0.515708	0.202812
RP11-320G10.1	0.312894	-0.836872	-0.616697	-1.22891	-2.01447	-2.03836
RP11-326C3.13	-1.73391	-2.02468	-1.73578	-0.714508	-0.81015	-0.721563
RP11-326C3.16	-1.476	-1.00858	-1.25997	-0.0365843	-0.271292	0.478133
RP11-326I19.2	-1.476	-2.02468	-1.25997	0.211304	-0.163041	-0.137743
RP11-326K13.4	0.312894	0.393621	0.308815	-1.03634	-0.271292	-0.721563
RP11-327P2.7	-1.25728	-1.00858	-1.73578	-0.229194	-0.0623479	-0.0447767
RP11-332H14.1	-0.899624	-0.683448	-1.07035	-1.71411	-2.01447	-2.03836
RP11-332M2.1	0.825237	0.393621	1.49688	2.07175	1.87553	1.9309
RP11-338I21.1	-0.899624	-0.194374	0.0877771	0.486902	0.792829	0.998512
RP11-338K17.6	-0.613252	-1.42896	-0.752656	0.285294	0.427698	1.34621
RP11-348F1.2	0.00978714	-0.194374	-0.272087	0.870191	1.08396	0.954151
RP11-359J14.2	-0.749344	-0.683448	-0.902775	0.285294	-0.163041	1.16346
RP11-359K18.4	-2.04818	-2.02468	-0.902775	0.133313	-0.271292	-0.721563
RP11-364B14.3	2.18195	2.02777	2.06051	0.42278	1.03934	0.812243
RP11-379B8.1	-2.04818	-1.69629	-1.73578	-1.03634	-0.65543	-0.343842
RP11-384C4.2	-1.73391	-1.42896	-1.47835	-0.229194	-0.271292	-0.873185
RP11-385F5.5	-0.268358	0.322929	-0.616697	0.770665	0.738036	1.20191
RP11-394B2.1	-1.476	-1.00858	-1.07035	-0.336088	-0.0623479	0.34703
RP11-397A16.1	-0.749344	-1.00858	-0.902775	1.24867	0.427698	0.654838
RP11-398K22.12	3.11387	3.19631	3.36875	2.07175	2.04311	2.12348
RP11-415F23.4	-2.04818	-2.02468	-1.73578	-0.229194	-0.65543	-0.584371
RP11-417L19.6	0.563244	0.393621	0.669576	1.51784	1.65666	2.12348
RP11-420L9.5	2.80926	3.03981	2.74274	1.45511	1.87553	1.86054
RP11-434D12.1	-1.0674	0.0873404	-1.07035	0.355674	0.681081	1.16346
RP11-438L19.1	-1.73391	-1.42896	-1.25997	-0.451539	-0.65543	0.202812
RP11-43F13.3	2.02392	1.7864	2.08065	1.00768	0.792829	0.998512
RP11-444D3.1	0.0917399	1.0479	0.669576	-0.0365843	-1.18051	-1.04263
RP11-445F12.1	3.42968	3.58412	3.47149	2.47101	2.5199	2.25729
RP11-447D11.3	0.563244	0.525393	1.08303	2.15305	1.7973	1.8363
RP11-44F21.5	0.242877	0.170219	0.00587242	-1.03634	-1.18051	-1.71814
RP11-452L6.1	0.872374	0.957453	1.04252	-0.451539	-0.38833	0.539471
RP11-456K23.1	1.30917	1.32611	1.23456	0.355674	-0.38833	-0.4591
RP11-45A17.4	-1.25728	-1.42896	-1.25997	-0.229194	-0.38833	-0.237115
RP11-463O12.5	1.23897	0.957453	1.16078	2.59257	1.65666	2.98676
RP11-468E2.5	-0.899624	-1.69629	-1.47835	-0.866467	0.495337	-0.0447767
RP11-46H11.12	0.379671	-0.0942311	-0.616697	-1.22891	-0.983478	-2.03836
RP11-488C13.6	-1.73391	-1.00858	-2.04935	-0.229194	-0.0623479	0.04256
RP11-501C14.5	1.644	0.810173	1.40401	0.486902	0.203383	-0.343842
RP11-506M12.1	-0.899624	-0.194374	-0.616697	0.050864	0.427698	1.08334
RP11-517B11.7	0.619587	0.393621	0.439352	1.77059	1.28846	1.86054
RP11-517H2.6	-0.374418	-1.00858	-0.492454	0.486902	0.738036	0.761659
RP11-51F16.1	3.44536	3.74822	3.1383	1.42269	1.5652	1.59762
RP11-520H14.7	-1.0674	-2.02468	-2.04935	-0.866467	-0.515708	-0.137743
RP11-521B24.5	1.82263	1.0479	1.23456	2.05069	2.41901	3.15298
RP11-525G13.2	-0.488898	-1.00858	0.308815	0.66376	0.621784	1.16346
RP11-527N22.1	-1.73391	-1.69629	-0.902775	3.10275	2.89027	3.03015
RP11-527N22.2	-1.73391	-1.69629	-2.04935	0.963292	0.792829	1.04155
RP11-529F4.1	0.443493	0.525393	0.0877771	1.82122	1.53337	1.99799
RP11-532F12.5	1.644	0.957453	0.913699	-0.129677	-0.163041	-0.0447767
RP11-539L10.3	0.00978714	0.170219	0.308815	-1.71411	-0.271292	-0.873185
RP11-53B2.2	0.242877	0.248593	-0.272087	-1.45121	-1.18051	-0.873185
RP11-549B18.1	2.55855	2.13482	2.28545	1.00768	1.46753	1.27586
RP11-552M11.4	-1.476	-1.42896	-0.752656	0.050864	0.0317733	-0.4591
RP11-553A21.3	1.23897	1.43067	1.49688	0.133313	0.203383	0.34703
RP11-563E2.2	-1.73391	-0.683448	-0.902775	-0.336088	0.282094	-0.0447767
RP11-571M6.18	-0.374418	-0.544783	-0.752656	-2.03584	-1.68007	-2.03836
RP11-573D15.9	-0.0771028	-0.836872	-0.272087	1.05075	0.559945	1.81165
RP11-573G6.10	-0.613252	-0.544783	-0.752656	-2.03584	-1.18051	-1.71814
RP11-573G6.4	0.619587	0.646129	0.868068	-1.03634	-0.515708	-0.137743
RP11-57A19.2	1.74877	1.81244	1.95534	3.36407	2.91518	2.93063
RP11-57A19.7	-0.0771028	0.0873404	-0.492454	1.2852	1.2101	1.47739
RP11-585P4.5	-0.169563	-0.30199	-0.272087	1.54821	1.65666	1.86054
RP11-613D13.5	-0.899624	-0.836872	-1.07035	-0.451539	-0.0623479	0.709237
RP11-638I2.2	-1.73391	-0.836872	-0.902775	-0.129677	-0.38833	0.12491
RP11-646I6.3	-1.25728	-1.20351	-1.07035	-0.129677	-0.38833	0.12491
RP11-66D17.5	-0.613252	-1.20351	-1.25997	-0.229194	0.427698	0.761659
RP11-680F8.1	2.00289	1.58967	1.12243	0.285294	0.495337	0.539471
RP11-68I3.4	-2.04818	-1.00858	-1.25997	-0.714508	-0.271292	0.12491
RP11-68L18.1	-0.613252	-0.683448	-0.902775	0.66376	0.356732	0.598307
RP11-696N14.1	-1.476	-1.42896	-1.47835	-0.336088	-0.38833	0.812243
RP11-6L6.2	-1.73391	-1.42896	-1.07035	-0.57704	-0.65543	0.202812
RP11-703G6.1	0.563244	0.461011	0.772233	1.32082	1.50083	1.97597
RP11-703I16.1	0.00978714	0.646129	-0.173363	-1.22891	-1.40877	-0.721563
RP11-709D24.8	-1.25728	-0.836872	-2.04935	-0.336088	-0.38833	-0.137743
RP11-70D24.2	-0.374418	-0.683448	-0.616697	0.963292	-0.0623479	0.478133
RP11-746P2.3	-0.899624	-1.42896	-1.25997	-0.336088	-0.38833	0.202812
RP11-755F10.3	0.379671	-0.000590724	-0.492454	1.1332	0.621784	2.04105
RP11-758H9.2	2.00289	1.7864	1.81809	0.66376	0.993292	0.861113
RP11-762H8.2	-0.488898	-0.0942311	-0.272087	1.2852	0.559945	1.62618
RP11-771K4.1	0.443493	1.00339	0.615372	-0.451539	-0.515708	-0.721563
RP11-776H12.1	-1.0674	-2.02468	-1.25997	0.42278	0.282094	0.202812
RP11-793J2.1	-0.0771028	0.810173	0.500443	-0.229194	-0.515708	-1.04263
RP11-806L2.5	-0.899624	-0.418285	0.00587242	-2.03584	-0.983478	-1.71814
RP11-81A22.4	3.08414	3.10446	2.81666	1.71813	1.94975	1.76105
RP11-843P14.1	-0.374418	-0.683448	-1.07035	0.548296	-0.0623479	1.27586
RP11-848P1.2	-0.613252	0.0873404	-0.173363	0.870191	1.03934	0.598307
RP11-849I19.1	3.0332	2.74763	2.56825	1.57796	1.16927	1.12396
RP11-879F14.2	0.776507	0.170219	0.0877771	-0.714508	-0.983478	-0.721563
RP11-88E10.4	0.776507	1.55924	1.37167	0.050864	0.282094	0.276722
RP11-894P9.1	1.58862	1.0479	1.55563	2.37261	2.13079	2.72158
RP11-93B14.9	-0.899624	-1.42896	-1.07035	0.548296	-0.163041	-0.584371
RP13-349O20.2	-1.25728	-0.418285	-0.616697	0.66376	0.559945	-0.137743
RP13-735L24.1	-0.374418	-1.42896	-0.378067	0.486902	0.427698	0.954151
RP13-895J2.2	-2.04818	-1.69629	-1.47835	-0.129677	0.203383	0.34703
RP13-895J2.3	-2.04818	-2.02468	-2.04935	-0.714508	-0.515708	-0.873185
RP1L1	-0.749344	-1.42896	-0.378067	0.050864	0.282094	0.202812
RP3-323A16.1	-0.613252	-0.418285	0.439352	3.55565	3.57695	3.77341
RP3-402G11.27	-0.268358	0.0873404	-0.378067	0.821286	1.08396	0.908382
RP3-460G2.2	-1.73391	-1.00858	-0.902775	2.74456	2.43632	2.81135
RP3-468K18.6	-0.899624	-0.000590724	0.0877771	1.2112	1.03934	1.56849
RP3-508I15.10	-1.0674	-1.20351	-1.25997	0.42278	-0.271292	0.276722
RP3-510D11.2	1.86985	1.36181	1.61208	0.718203	0.495337	0.41407
RP4-555D20.4	1.12681	0.587024	0.820946	-0.451539	-0.271292	-0.721563
RP4-584D14.6	-1.476	-1.69629	-2.04935	-0.866467	-0.163041	-0.4591
RP4-646N3.1	-2.04818	-1.20351	-1.25997	0.355674	-0.163041	-0.0447767
RP4-657D16.3	-0.169563	-1.00858	-1.07035	0.050864	0.203383	0.709237
RP4-671O14.6	-0.169563	-1.42896	-0.492454	0.607183	0.559945	1.16346
RP4-682C21.2	-0.749344	-1.20351	-0.752656	-0.0365843	0.356732	0.04256
RP4-694A7.2	-0.0771028	-0.194374	-0.0809635	0.963292	1.24981	2.01968
RP5-1031D4.3	-0.488898	-0.194374	-1.07035	-1.71411	-2.01447	-1.71814
RP5-1065J22.4	-0.899624	-1.69629	-1.73578	-0.0365843	-0.0623479	-0.343842
RP5-1065P14.2	-1.73391	-1.69629	-1.73578	-0.451539	-0.38833	-0.873185
RP5-1074L1.4	1.67092	2.17551	1.81809	3.5631	2.96374	3.65368
RP5-1157M23.2	-0.488898	-0.836872	-0.492454	0.607183	0.120128	0.478133
RP5-940J5.6	-1.25728	-1.20351	-1.25997	-0.336088	-0.65543	0.761659
RP5-966M1.6	-0.899624	-1.69629	-0.902775	0.050864	-0.163041	0.908382
RP5-984P4.6	2.45397	2.48166	2.58245	3.4144	3.04499	4.29303
RPGRIP1	-1.0674	-1.20351	-1.07035	0.355674	-0.0623479	-0.0447767
RPL22L1	2.96959	2.80062	2.65141	6.40922	6.40423	6.25231
RPL32P3	2.91435	3.146	3.03885	4.71807	4.43847	4.66052
RPL36A	2.88017	3.18638	3.08943	4.13311	4.06275	4.86604
RPP14	4.35652	4.22609	4.21267	5.36619	5.5039	5.394
RPRM	6.65721	6.59972	6.50744	5.34255	5.39744	5.06166
RPS28P7	-0.0771028	-0.0942311	-1.25997	1.00768	0.621784	0.34703
RPS2P32	1.91558	2.19544	1.55563	0.66376	0.896539	0.539471
RRAS	4.76833	4.53448	4.46722	3.5631	3.16408	3.00862
RRP7BP	4.5824	4.53839	4.52716	5.60342	5.508	5.62023
RRP9	5.10569	4.97288	4.97206	6.11672	6.18364	5.83423
RRS1	4.52086	4.70749	4.70639	5.74289	5.86837	5.40021
RSAD2	0.726073	-0.0942311	0.772233	-1.22891	-1.18051	-1.45624
RSPO2	1.0874	0.757537	1.46658	-0.336088	0.559945	-0.4591
RTN4R	4.32298	4.15665	3.8977	3.47889	3.08944	2.46125
RTN4RL1	3.68863	3.63607	3.44842	2.24862	2.25307	2.25729
RUNX3	5.34798	5.3603	5.33276	3.6214	3.86598	3.79872
RYR1	3.77178	3.72785	3.85155	2.60706	2.7027	2.65385
S100A11	6.87682	6.65022	6.60541	5.67226	5.60497	5.15771
SALL3	4.89072	4.96129	5.1132	3.78973	3.97069	3.85409
SAMD14	2.72188	3.08323	2.66482	1.45511	1.53337	2.10331
SCARA3	5.42114	5.47274	5.35153	4.29857	4.37255	4.15287
SCARNA15	-0.613252	-0.836872	-0.902775	0.211304	0.282094	1.31147
SCART1	-0.0771028	-0.0942311	0.669576	2.42265	2.19323	3.35416
SCD5	5.97667	5.9468	5.76806	4.94902	4.77422	4.76693
SCIN	5.4369	5.67962	5.75088	4.34256	4.2059	4.16751
SCLY	2.80926	2.23448	2.01935	3.19201	3.25469	3.67434
SCN1B	3.43754	3.3903	3.24925	2.54817	2.1519	2.36287
SCN4B	3.12364	2.74763	2.89838	1.79613	1.84992	1.76105
SCUBE2	2.78483	2.30953	2.51002	1.45511	0.738036	1.04155
SDC1	5.79288	5.66004	5.66009	4.70801	4.76054	4.39612
SDR42E1	4.35237	4.35569	4.48622	3.36407	3.44632	3.32832
SDSL	4.68498	4.83996	4.59876	3.59255	3.66035	3.11319
SELE	-0.613252	0.170219	0.238832	-0.866467	-2.01447	-1.23467
SEMA3G	1.04688	0.810173	0.772233	3.00759	2.5199	2.8841
SEMA5A	4.33985	4.26432	4.59526	3.4144	3.03366	3.31961
SEMA5B	3.28911	3.44957	3.39312	1.7446	1.39855	1.90783
SEMA6B	5.22399	5.0866	4.93104	4.33387	4.00009	3.86611
SERBP1	8.99994	9.15215	9.29098	10.2599	10.2563	10.1968
SERPINE1	0.312894	0.757537	0.500443	-1.03634	0.0317733	-1.23467
SERPINF1	2.90305	2.64994	2.55391	4.1775	4.10666	4.25239
SERPINF2	0.169286	0.0873404	-0.173363	-1.22891	-1.68007	-1.45624
SERTAD1	4.97682	4.93487	4.69337	3.82117	4.01745	3.55317
SETBP1	5.4112	5.37348	5.58274	4.18718	4.31755	4.38363
SFRP1	4.32298	4.22609	4.42056	3.23932	3.16408	3.07227
SFRP2	1.79843	1.83802	1.69282	0.821286	0.0317733	-0.343842
SFRP5	1.98156	1.52815	1.71876	-0.229194	0.738036	0.539471
SGPP2	5.8455	5.71973	5.74458	4.57789	4.43847	4.35406
SH2D2A	0.563244	0.702908	0.772233	2.02932	2.13079	2.04105
SH3PXD2A	5.19183	5.167	5.20324	6.58705	6.64476	6.58519
SH3TC1	2.18195	2.29113	1.95534	0.66376	0.120128	0.539471
SHC2	5.36044	5.39518	5.19633	4.15301	4.11206	4.4167
SHC3	2.60115	2.30953	2.44935	0.548296	0.945727	0.276722
SHH	0.169286	0.170219	0.375559	-0.57704	-1.40877	-0.4591
SHISA4	2.9367	2.67853	2.7678	1.51784	1.28846	1.7086
SHROOM2	4.36066	4.49081	4.4975	3.17265	3.33073	3.06185
SHROOM4	1.30917	0.461011	0.913699	-1.03634	-0.81015	0.202812
SIRPA	5.9522	5.92011	5.92532	4.88502	4.88239	4.73452
SIX3	2.49972	2.43214	2.25031	1.57796	1.08396	1.47739
SLC10A4	3.44536	3.56892	3.45615	2.60706	2.31053	2.12348
SLC11A1	0.50461	0.957453	1.46658	-0.714508	-0.515708	-1.45624
SLC13A3	-0.169563	-1.69629	-0.492454	1.66368	0.845616	1.20191
SLC13A4	0.242877	-0.0942311	-0.272087	2.02932	1.50083	1.86054
SLC16A1-AS1	3.30638	3.48237	3.58866	4.55937	4.53404	4.71803
SLC16A12	-0.749344	0.248593	0.165281	-1.71411	-1.68007	-1.04263
SLC16A5	1.0874	1.32611	1.23456	0.42278	-0.515708	0.202812
SLC1A2	1.30917	1.17375	1.12243	0.133313	0.0317733	0.276722
SLC1A3	4.16157	4.26903	4.3886	5.22056	5.40185	5.3433
SLC1A4	5.45637	5.47885	5.43605	4.36832	4.61609	4.17719
SLC22A3	0.91802	1.17375	1.6395	0.355674	-0.65543	-0.0447767
SLC24A3	0.242877	-0.194374	0.308815	-1.71411	-2.01447	-0.873185
SLC24A4	0.00978714	-0.000590724	0.165281	1.57796	0.945727	1.97597
SLC25A32	3.57211	3.98984	4.03308	5.0873	5.31794	5.20106
SLC25A43	0.673812	-0.000590724	-0.173363	1.94051	1.3261	1.81165
SLC26A7	-1.25728	-1.42896	-1.25997	1.05075	0.356732	1.41329
SLC2A10	3.05379	3.00636	2.86392	2.00762	2.04311	1.86054
SLC2A3	5.95082	6.00441	6.02224	4.88204	4.7571	4.83885
SLC30A2	0.00978714	0.322929	-0.752656	-1.22891	-0.983478	-1.45624
SLC35D2	4.45271	4.39067	4.46339	3.21112	3.50493	3.15298
SLC35D3	2.00289	1.25194	1.74424	0.486902	0.681081	0.812243
SLC39A4	3.15257	3.3729	2.85225	4.78016	4.76397	4.55308
SLC40A1	4.35237	4.33338	4.33091	3.15302	3.10034	3.14314
SLC43A1	2.66947	2.46534	1.93335	3.82117	3.42913	3.91322
SLC45A1	1.0874	1.21337	0.559052	-0.866467	-0.81015	0.276722
SLC48A1	5.33332	5.28327	5.12052	4.30748	4.15452	4.09275
SLC5A4	-1.0674	-2.02468	-1.07035	0.486902	-0.163041	0.202812
SLC5A5	-1.25728	-1.20351	-2.04935	0.050864	0.559945	0.12491
SLC6A11	1.37612	1.32611	1.84189	2.78338	2.97563	2.95335
SLC6A15	5.29491	5.35367	5.4124	6.58797	6.68062	6.49999
SLC6A4	-0.899624	-0.836872	-1.47835	2.24862	1.71457	2.36287
SLC7A11	3.14299	3.20616	3.29307	4.67742	4.47662	4.6536
SLC7A3	0.00978714	-0.0942311	-1.47835	0.548296	1.24981	0.908382
SLC7A5	6.09441	6.00441	5.9281	7.63604	7.70008	7.3898
SLC7A5P1	-0.613252	0.461011	-0.0809635	2.33826	2.17271	2.4129
SLC7A9	-0.374418	-0.194374	-0.272087	-1.22891	-1.68007	-1.04263
SLC9A9	-0.374418	-1.20351	-0.752656	0.66376	0.495337	0.908382
SLCO2A1	3.11387	3.05078	2.65141	1.96323	1.77025	2.01968
SLCO3A1	4.66504	4.73156	4.77599	3.22058	3.14314	3.31084
SLFN11	7.55703	7.62432	7.80017	6.36298	6.41955	6.38251
SLFN12	3.44536	3.20616	3.43284	1.89397	1.99718	1.81165
SLFN13	3.72118	3.44957	3.79781	2.56312	2.55202	2.69487
SLIT3	3.16209	3.146	3.3356	1.71813	1.84992	1.65418
SLITRK3	1.0874	1.09108	0.500443	3.43892	3.35824	3.26618
SLITRK5	1.82263	1.39665	1.69282	5.04532	4.74325	4.96995
SMARCC1	7.5103	7.57574	7.60406	8.60161	8.69271	8.39758
SMC1B	-2.04818	-1.20351	-1.47835	-0.57704	-0.38833	0.478133
SMG1P2	0.673812	0.393621	1.19814	1.9856	1.84992	1.97597
SMG1P4	-1.25728	-0.683448	-0.752656	0.607183	0.356732	0.41407
SMIM3	3.85041	3.66493	3.76083	2.60706	2.93966	2.23892
SMOC2	1.89289	1.61947	1.43563	0.211304	0.120128	-0.873185
SNAI2	1.20255	1.2895	1.3386	4.46701	4.44703	4.30191
SNAP25	2.64253	2.17551	2.66482	1.09256	0.495337	0.861113
SNAP91	4.11333	4.06216	4.24426	2.95188	2.90277	3.12324
SNCAIP	2.14404	2.19544	2.12011	0.66376	1.28846	0.861113
SNHG1	5.5262	5.6654	5.65169	6.55936	6.49378	7.13362
SNHG18	1.644	1.17375	1.16078	-0.0365843	0.621784	0.202812
SNHG25	-0.749344	-1.69629	-2.04935	-0.451539	-0.38833	-0.343842
SNHG4	2.54407	2.29113	2.93203	3.95187	3.79394	4.10295
SNORA33	-0.268358	0.461011	0.308815	1.09256	1.16927	1.47739
SNORA42	-2.04818	-1.20351	-1.25997	0.211304	-0.81015	0.04256
SNORA55	-0.899624	-1.00858	-0.902775	-0.229194	-0.0623479	0.812243
SNORA71A	-0.899624	-1.69629	-1.47835	0.486902	-0.163041	0.202812
SNORA71C	-1.0674	-0.30199	-1.07035	1.17273	0.845616	1.86054
SNORA73B	-1.0674	-1.20351	-1.47835	-0.0365843	-0.163041	1.41329
SNORD101	-1.73391	-1.42896	-0.616697	-0.129677	0.120128	0.654838
SNORD15B	-1.0674	-1.20351	-2.04935	-0.229194	-0.271292	0.709237
SNORD17	1.34304	1.00339	1.46658	2.79609	2.61419	2.82374
SNORD18	-2.04818	-1.42896	-2.04935	-1.22891	-0.81015	-0.137743
SNORD19	-0.899624	-1.20351	-1.07035	0.917492	-0.163041	0.861113
SNORD46	-0.749344	-0.30199	-2.04935	0.285294	0.559945	1.44569
SNORD6	-1.73391	-0.683448	-1.73578	-0.0365843	-0.38833	-0.137743
SNORD69	-1.73391	-2.02468	-1.47835	-0.0365843	-1.18051	0.539471
SNPH	5.41319	5.42502	5.30091	4.15794	3.93459	3.91322
SNX19	7.11409	7.1545	7.13963	5.70801	5.81477	5.83116
SNX5	6.15047	6.28221	6.23827	7.55796	7.47984	7.67419
SOCS1	0.619587	0.393621	0.375559	-0.57704	-0.38833	-1.23467
SOGA1	7.5089	7.44245	7.43685	6.40404	6.41955	6.29407
SORCS1	3.11387	3.3553	3.3356	1.32082	1.77025	1.9309
SOWAHB	3.227	3.09388	2.95404	1.87013	1.7973	2.08285
SOX11	5.53355	5.62006	5.60725	4.49845	4.61609	4.36681
SOX3	3.46855	3.66493	3.34396	2.267	2.3476	1.99799
SOX9-AS1	0.00978714	-0.30199	0.439352	-1.22891	-0.81015	-1.23467
SP5	2.27259	1.9595	1.74424	0.133313	0.356732	0.276722
SP6	3.28911	3.16633	3.14788	1.54821	1.84992	1.81165
SPAG6	4.43319	4.35126	4.23979	3.35551	3.21512	3.27522
SPARC	7.77387	7.70558	7.72457	6.72638	6.79492	6.38355
SPATC1L	-1.476	-2.02468	-1.47835	3.39782	3.30268	2.86025
SPDYE1	-0.0771028	-0.30199	-0.173363	1.1332	0.621784	0.812243
SPICE1	3.16209	2.99504	3.43284	4.37681	4.30347	4.52681
SPIN3	2.7971	2.97212	3.1383	3.97999	3.95275	4.36257
SPINT1	6.0348	5.899	5.68003	4.5742	4.53404	4.44503
SPINT2	7.97352	7.84337	7.66035	6.88427	6.73934	6.48351
SPNS1	-0.488898	-1.69629	-1.07035	0.050864	0.559945	1.23936
SPRED3	3.77799	3.59915	3.70353	2.13315	2.53605	2.82374
SPRY4	2.70896	2.76106	2.8755	0.486902	0.621784	0.709237
SPSB4	3.87376	3.60661	3.51655	2.47101	2.19323	2.4292
SQRDL	2.08523	1.75989	1.69282	0.548296	0.681081	0.12491
SS18L2	3.64179	3.146	3.47149	4.83969	4.77081	4.53813
ST3GAL4-AS1	-0.169563	-0.30199	-0.492454	1.45511	0.738036	0.478133
ST8SIA2	2.77246	2.67853	2.55391	0.718203	0.356732	0.654838
STAC	3.8086	3.88946	3.75458	2.77056	2.79953	2.49261
STAG3L5P	2.25491	2.27249	2.49509	3.19201	3.04499	4.3412
STAP2	-0.488898	-0.000590724	-0.492454	1.2112	1.3261	1.47739
STAT5A	2.35787	2.43214	1.95534	1.57796	0.896539	0.812243
STC1	3.31493	3.416	3.47149	2.05069	1.03934	1.65418
STEAP1B	1.12681	1.32611	0.439352	-1.22891	-0.983478	-0.721563
STMN3	6.59797	6.59692	6.34726	5.53493	5.63714	5.30848
STMND1	1.30917	1.75989	1.55563	0.607183	0.120128	0.654838
STRA6	5.00881	4.73156	4.80957	3.89982	3.28368	3.9976
STRCP1	-1.73391	-2.02468	-1.07035	-0.229194	-0.163041	-0.721563
STUM	4.00646	3.83334	3.82194	2.82118	2.53605	2.72158
STXBP5L	-0.169563	-0.683448	-0.378067	1.1332	0.896539	1.31147
SUCLG2	4.67504	4.52664	4.57054	5.66708	5.66861	5.47864
SULF1	2.65606	2.73407	2.25031	3.80868	3.67501	4.0139
SULT1A1	5.70121	5.56751	5.37415	4.64968	4.56585	4.2841
SULT1C4	-0.749344	-0.544783	-0.378067	1.32082	0.792829	1.53876
SULT4A1	0.872374	1.09108	0.0877771	3.54815	3.35824	3.72142
SUSD4	3.24502	2.88892	2.88698	1.69116	1.12725	1.88438
SYNGR4	1.58862	1.55924	1.23456	0.050864	-0.515708	-0.137743
SYNM	5.42707	5.65824	5.70133	4.33822	4.61988	4.49233
SYNPO	3.51385	2.94883	2.93203	2.07175	2.19323	2.10331
SYT1	-0.169563	0.170219	-0.0809635	2.07175	2.29163	2.52329
SYT11	3.227	3.16633	3.07946	1.7446	2.08762	1.68165
SYT5	-0.899624	-1.42896	-0.752656	1.69116	2.10936	1.23936
SYT9	4.9687	4.82725	4.8831	3.5779	3.51311	3.24792
T	2.45397	2.30953	2.10052	0.211304	-0.38833	0.12491
TAF1A	2.62887	2.62077	2.86392	4.14309	3.9162	4.06694
TAF1D	5.21944	5.26924	5.44579	6.48477	6.52749	6.95521
TAL1	1.34304	0.860955	1.3386	-0.57704	-0.0623479	-0.0447767
TAP1	6.18238	6.0379	5.93917	5.02927	5.06042	4.79864
TAPBP	6.00867	6.07869	5.93779	5.0873	4.92287	4.85099
TATDN2P2	1.79843	1.93601	2.41802	3.11294	3.33996	3.50785
TBX21	-0.374418	-0.194374	-0.272087	-1.71411	-0.81015	-1.45624
TCAIM	3.227	3.54583	3.52393	4.53303	4.54205	4.47673
TCEA1P2	-2.04818	-2.02468	-1.73578	-1.03634	-0.81015	-0.584371
TCEA3	0.726073	-0.0942311	0.375559	-1.22891	-0.65543	-0.343842
TCEAL3	4.89358	4.89278	4.92269	3.87008	3.73919	3.73459
TCEAL7	2.49972	2.09295	2.41802	0.963292	1.08396	1.53876
TCF15	-0.0771028	-1.00858	-0.378067	-1.22891	-2.01447	-2.03836
TCIRG1	2.35787	2.29113	1.97699	3.32951	2.89027	3.56058
TENM1	-2.04818	-1.42896	-0.616697	4.78973	4.55796	5.2058
TENM4	3.98517	3.96684	3.83978	2.82118	2.62932	2.70828
TEX19	-0.899624	-0.836872	-0.378067	0.486902	-0.0623479	0.539471
TFB2M	3.02279	3.3553	3.38504	4.49066	4.75019	4.28857
TGFA	2.75998	2.38086	2.48	1.35558	1.03934	0.276722
TGFB1	7.10178	7.05237	6.9049	6.05461	5.98767	5.73119
TGFB1I1	3.20875	3.07249	2.90968	2.13315	1.68591	2.04105
TGFBI	0.619587	-0.194374	0.308815	-1.22891	-0.81015	-0.873185
TGS1	4.41341	4.43325	4.44019	5.62139	5.55036	5.54371
THAP8	3.81465	3.98413	3.71646	2.82118	2.67379	2.5384
THAP9-AS1	2.54407	2.67853	2.85225	4.59617	4.27969	5.33034
THBD	1.86985	1.81244	1.66641	-0.129677	0.282094	0.812243
THBS1	3.04353	3.11496	3.06941	1.17273	1.9007	1.88438
THBS2	1.16518	1.49638	1.00085	-0.336088	0.203383	0.761659
THNSL2	1.91558	1.36181	1.61208	-0.714508	0.427698	0.861113
THSD4	4.60699	4.79497	4.65358	3.42262	3.44632	3.37113
TIMP2	6.64539	6.55223	6.5305	5.37044	5.47697	5.31068
TLE2	5.02455	4.91398	4.82458	3.71138	3.21512	3.68116
TLE6	1.67092	1.81244	1.86531	0.486902	0.203383	0.654838
TLR3	0.443493	0.461011	0.0877771	-0.714508	-0.515708	-1.45624
TLR5	0.50461	0.525393	0.669576	0.050864	-0.81015	-0.873185
TLX1	4.9822	5.07051	5.03277	3.88205	3.45484	3.63974
TLX2	2.1247	1.43067	1.99833	0.548296	0.427698	0.12491
TLX3	3.78416	4.02367	4.01749	2.66365	2.77252	2.14337
TMA16	4.20365	4.04029	4.18966	5.22527	5.42588	5.2339
TMBIM1	5.99142	6.02264	5.79574	4.58889	4.77081	4.4962
TMCC1-AS1	1.04688	0.461011	0.308815	2.38948	1.94975	2.55334
TMEM130	0.962267	1.49638	1.30474	0.211304	-0.163041	0.202812
TMEM132E	6.39907	6.4124	6.24944	4.91737	4.72224	4.6536
TMEM163	3.79031	3.36413	3.65733	2.63563	2.7027	2.12348
TMEM173	5.04526	5.09458	4.93934	3.8397	4.04593	4.03002
TMEM176B	-0.169563	-0.194374	-0.902775	-2.03584	-1.68007	-1.23467
TMEM178A	1.37612	1.70535	1.49688	-0.229194	-0.65543	0.41407
TMEM178B	5.17782	5.23355	5.31161	4.14309	4.12813	3.9419
TMEM200B	3.91374	3.82057	3.79171	2.80869	2.50356	2.47701
TMEM200C	5.00088	4.85882	5.02759	4.02388	3.96474	3.36267
TMEM221	1.56012	1.61947	1.30474	0.770665	-0.163041	0.478133
TMEM255A	5.25099	5.29255	5.37619	3.94046	3.73919	4.07214
TMEM26	1.44009	1.17375	1.84189	-0.866467	0.282094	-0.343842
TMEM59L	4.55015	4.55391	4.44796	3.51008	3.39412	3.32832
TMF1	4.24453	4.49081	4.70963	5.38524	5.43883	5.8111
TMOD1	5.61376	5.556	5.53427	4.41439	4.37255	4.16751
TMPRSS2	0.91802	0.170219	0.957931	-0.866467	-0.515708	-0.4591
TMSB4X	9.2273	9.18101	9.1201	7.69066	7.81457	7.45592
TMTC1	6.03739	6.11707	6.26602	5.10017	5.15757	4.99206
TNC	7.71528	7.71467	7.63971	6.403	6.6099	6.55301
TNFAIP2	3.90243	3.88946	3.83978	2.99662	2.67379	2.73475
TNFAIP8L3	2.64253	2.83913	2.36972	1.63567	0.993292	0.908382
TNFRSF10A	4.60699	4.83996	4.77599	3.64969	3.91002	3.15298
TNFRSF13C	1.69734	1.2895	1.12243	2.85802	2.91518	3.6947
TNFSF12	1.91558	2.27249	2.28545	0.548296	0.993292	0.654838
TNFSF15	0.91802	1.4639	1.12243	-0.451539	-0.0623479	0.276722
TNNI3	-0.268358	-0.836872	-1.25997	1.2112	1.62681	1.44569
TOB1-AS1	1.40846	1.55924	1.37167	0.821286	0.356732	-0.0447767
TOB2P1	2.39062	2.29113	2.58245	1.05075	1.74268	0.998512
TOP2B	6.70601	6.80169	6.96031	7.84505	7.83592	8.1041
TOX3	3.57924	3.82697	3.93691	2.67745	2.50356	2.70828
TP53I3	4.04811	4.12063	3.96968	2.95188	2.97563	3.01942
TPD52L1	5.74144	5.49903	5.45547	4.7214	4.60082	4.34978
TPTEP1	1.34304	1.91213	1.00085	2.57792	2.5199	2.72158
TRABD2A	3.82067	3.87099	3.92581	2.5178	2.73103	2.83601
TRAM1L1	0.242877	0.0873404	0.238832	1.2112	1.43345	1.23936
TRANK1	2.42264	1.98262	2.28545	0.870191	0.738036	1.04155
TRERF1	4.82634	4.78185	4.71286	3.69111	3.28368	3.70143
TREX2	0.50461	-0.0942311	0.238832	1.48682	1.08396	1.31147
TRIB2	6.56517	6.62474	6.66833	5.42465	5.41937	5.2728
TRIL	1.0052	1.09108	1.37167	-0.336088	0.120128	-0.137743
TRIM58	3.07409	3.40748	3.24925	2.09251	2.32918	1.8363
TRIM67	0.726073	0.525393	-0.0809635	-0.866467	-0.81015	-0.873185
TRIM71	-0.268358	0.170219	0.308815	3.60704	3.4801	3.40448
TRIM73	0.619587	0.461011	0.375559	1.6071	0.896539	2.08285
TRMT10C	4.00646	4.11018	4.23081	6.03463	5.9505	5.96154
TRPA1	1.47105	1.70535	1.81809	0.133313	0.738036	0.761659
TRPC6	1.12681	0.910011	1.3386	0.133313	-0.515708	0.41407
TSPAN11	2.40672	2.48166	2.15853	0.963292	1.74268	1.08334
TSPEAR	-1.73391	-0.683448	-1.73578	0.133313	-0.271292	0.202812
TSPEAR-AS1	-2.04818	-0.836872	-1.07035	2.05069	1.71457	1.08334
TSPEAR-AS2	-1.73391	-0.683448	-1.47835	2.66365	2.7027	2.77356
TSPOAP1	4.58594	4.33787	4.34347	3.35551	3.1219	3.52311
TSTD1	5.22626	5.22631	5.06851	3.87607	3.89131	3.67434
TTC4	0.563244	0.393621	0.375559	2.17268	1.53337	1.53876
TUBB2B	8.1729	8.0898	7.92624	7.03128	7.11755	6.74914
TWISTNB	4.61394	4.65809	4.96936	5.83354	5.80314	5.87495
TXLNB	1.2745	1.73288	1.71876	0.133313	-0.0623479	0.998512
TYMSOS	4.34403	4.07834	4.09381	2.67745	3.10034	2.83601
U2SURP	6.42103	6.58281	6.85971	8.05494	7.99152	8.44418
UBA5	4.47196	4.5148	4.67692	5.44699	5.54837	5.74753
UBE2FP3	-0.899624	-1.00858	-0.492454	0.607183	0.120128	0.709237
UBE2L6	3.40585	2.96052	3.02852	2.00762	1.7973	1.62618
UBE2Q2P6	-0.374418	0.393621	0.165281	-1.71411	-0.81015	-0.873185
UBE2QL1	3.76556	4.00121	3.80993	2.00762	2.36579	2.27543
UBP1	5.8558	5.89596	6.06836	7.11355	7.17153	7.17407
UGT3A2	2.77246	2.62077	2.3366	1.71813	1.7973	1.16346
ULBP1	4.89643	4.87744	4.89167	3.47889	3.74615	3.85409
ULK2	6.77352	6.73349	6.86044	5.75108	5.68137	5.87495
UNC5D	1.82263	1.70535	1.76928	0.050864	0.356732	0.654838
UNCX	-0.169563	-0.683448	-0.752656	5.1331	5.24367	4.82967
UPF3B	4.30161	4.60321	4.75107	5.85192	5.80481	6.33031
UPK1A	0.872374	0.322929	0.308815	-0.229194	-0.81015	-0.4591
UQCRHL	-0.899624	-0.544783	-0.752656	1.17273	1.12725	2.04105
USH1C	0.00978714	-0.0942311	-0.272087	2.45507	2.02033	2.31105
USH1G	0.962267	1.21337	0.559052	-0.451539	-0.271292	-0.721563
USP51	0.563244	0.322929	0.820946	1.9856	2.10936	2.01968
USPL1	3.30638	3.56892	3.76083	4.7214	4.72928	4.97551
UTAT33	-1.73391	-1.20351	-2.04935	-0.229194	-0.65543	-0.343842
UTP14A	5.11307	5.21415	5.27929	6.26238	6.45289	6.14786
UTP15	4.3102	4.37765	4.52716	5.52542	5.58376	5.57151
UTP20	5.18017	5.34923	5.72552	6.38524	6.5204	6.62021
UTP23	2.90305	3.53805	3.4791	4.22057	4.30347	4.49233
UTS2R	-1.73391	-1.42896	-1.73578	0.486902	-0.0623479	0.04256
VAMP8	5.51881	5.37348	5.3453	4.27606	4.26523	3.81121
VASN	3.52864	3.46606	3.64386	2.09251	2.73103	2.20146
VAT1L	1.0052	1.25194	1.71876	-0.0365843	-0.515708	0.276722
VGLL2	1.34304	1.2895	1.43563	-0.0365843	0.495337	0.202812
VILL	-0.374418	-1.00858	-0.272087	2.13315	1.99718	2.29335
VLDLR	5.64802	5.70243	5.7758	4.60342	4.40808	4.44903
VMO1	0.379671	0.702908	0.500443	-1.03634	0.120128	-1.71814
VPS9D1-AS1	2.78483	2.72039	2.93203	4.7929	4.86332	5.0246
VSTM2B	2.57289	2.43214	2.5248	1.1332	0.845616	1.04155
VWA5A	3.49138	3.31944	3.39312	2.60706	2.32918	2.23892
WASIR2	1.82263	2.07155	1.66641	-0.0365843	0.738036	0.761659
WDR3	5.77748	5.96432	6.0442	7.04065	7.07949	6.98583
WDR72	-0.749344	-1.69629	-1.47835	2.13315	1.97366	1.59762
WFDC2	3.51385	3.39891	3.1574	2.21115	2.02033	1.8363
WFDC3	-0.268358	-0.418285	-0.616697	-0.866467	-2.01447	-1.45624
WI2-1896O14.1	1.12681	1.17375	0.913699	-0.129677	-0.163041	0.12491
WIF1	1.84643	1.4639	1.61208	-0.129677	0.427698	0.34703
WNT10A	0.673812	-0.418285	0.238832	-0.714508	-1.68007	-1.04263
WNT16	1.91558	1.4639	1.86531	0.42278	1.08396	0.34703
WNT4	1.12681	1.25194	0.868068	0.355674	-0.271292	-0.237115
WNT5B	5.08082	4.9642	4.83943	4.05594	4.02319	3.79243
WNT6	3.11387	3.28266	3.26694	1.77059	1.28846	1.65418
WNT7B	2.7971	3.01759	2.58245	1.1332	1.36278	1.34621
WSCD1	6.0348	6.06116	5.88006	4.92607	4.81781	4.457
WWC3	6.04641	6.06387	6.09336	4.53303	4.47662	4.44503
XKRX	0.825237	0.757537	0.957931	-0.451539	-0.81015	-0.343842
XX-FW83563B9.5	0.242877	0.0873404	0.439352	1.63567	1.53337	2.36287
XXbac-B444P24.13	-0.169563	-0.683448	-0.616697	1.00768	1.12725	0.761659
XYLB	3.0123	3.03981	2.8755	4.94902	4.66831	4.94183
YOD1	4.2973	4.43744	4.9002	5.66361	5.69402	5.61133
ZBTB11	3.9081	4.26903	4.33091	5.37469	5.36842	5.73448
ZBTB7C	3.9798	3.72785	3.68391	2.56312	2.78609	2.32853
ZFP82	4.52455	4.63639	4.79745	3.78337	3.54538	3.50016
ZFP92	2.21889	1.93601	2.17736	0.607183	0.738036	0.761659
ZGRF1	3.34866	3.11496	3.38504	4.447	4.37255	5.16988
ZIC2	5.3121	5.45218	5.40443	6.58888	6.72532	6.60056
ZIC3	0.0917399	0.322929	0.308815	4.82736	4.75019	4.67084
ZIC5	4.01173	4.32888	4.29687	5.57972	5.60879	5.62378
ZIK1	5.0167	5.19448	5.28798	3.60704	3.95876	3.90741
ZKSCAN7	1.30917	1.39665	1.71876	-0.229194	0.0317733	0.34703
ZMYND15	0.91802	0.860955	1.08303	-0.451539	0.0317733	0.202812
ZNF135	2.90305	2.86424	3.30168	1.94051	1.59633	1.90783
ZNF22	2.16312	1.70535	2.3027	3.07172	3.08944	3.08261
ZNF233	3.72761	3.67915	3.71001	2.56312	2.06553	2.83601
ZNF253	3.02279	3.18638	3.53127	2.21115	1.65666	2.78627
ZNF280C	2.85692	3.05078	3.29307	4.51393	4.46823	4.75082
ZNF329	4.66504	4.74176	4.78215	3.77054	3.6677	3.37113
ZNF330	4.66838	4.41212	4.65693	5.60342	5.58764	5.70466
ZNF385A	5.9161	5.94091	5.79879	4.75434	4.85368	4.43699
ZNF404	2.75998	2.97212	3.20406	1.63567	1.68591	2.49261
ZNF442	1.0052	1.13301	1.49688	0.486902	-0.271292	-0.137743
ZNF467	4.0886	3.91371	3.71001	2.75762	2.02033	2.97571
ZNF486	3.02279	2.92517	3.1383	1.77059	1.92543	2.10331
ZNF491	0.443493	0.910011	0.913699	-0.57704	-0.0623479	-0.343842
ZNF503	6.6309	6.65293	6.4906	7.85912	7.92983	7.53193
ZNF528-AS1	2.90305	3.02874	3.07946	1.63567	1.74268	2.0621
ZNF536	4.56457	4.46232	4.63667	3.59255	3.52125	3.42088
ZNF542P	4.32721	4.35569	4.42845	3.22058	3.08944	3.12324
ZNF544	5.06315	5.22631	5.18707	3.87008	4.14402	4.3412
ZNF558	4.30161	4.57687	4.69663	3.27608	3.59247	3.6606
ZNF563	0.91802	0.461011	1.12243	0.42278	-0.515708	-0.4591
ZNF578	1.12681	1.09108	1.27008	-0.229194	-0.0623479	0.276722
ZNF589	4.11333	4.24534	4.21267	5.92751	5.83776	5.78601
ZNF610	1.40846	1.0479	0.820946	0.050864	-0.515708	-0.137743
ZNF667-AS1	3.30638	3.36413	3.43284	2.267	2.25307	2.29335
ZNF677	4.46429	4.5227	4.62985	3.3469	3.53738	3.13322
ZNF69	0.312894	-0.0942311	-0.378067	-1.22891	-1.68007	-1.04263
ZNF692	3.227	3.31944	3.07946	4.20636	4.0059	4.97551
ZNF695	0.379671	0.322929	0.165281	1.48682	1.16927	1.31147
ZNF703	7.40052	7.47847	7.36013	8.59526	8.55412	8.25458
ZNF718	3.0123	2.80062	2.99707	1.77059	1.39855	1.73506
ZNF721	3.53597	3.56892	3.82194	4.48674	4.51786	5.28852
ZNF730	2.1051	1.70535	1.91102	0.718203	0.792829	0.908382
ZNF767P	3.6952	3.88946	3.90337	4.80553	4.62367	5.09269
ZNF788	2.08523	2.07155	1.86531	1.17273	0.495337	1.20191
ZNF793	5.08332	5.05423	5.17541	4.0873	3.89131	4.30191
ZNF793-AS1	0.825237	0.393621	0.615372	-0.866467	-0.65543	-0.4591
ZNF804A	-2.04818	-2.02468	-2.04935	1.35558	1.50083	1.53876
ZNF808	3.40585	3.32849	3.38504	2.35553	2.31053	2.32853
ZNF853	5.45056	5.51299	5.33276	4.45503	4.30347	4.10295
ZNF878	0.50461	0.170219	0.165281	-0.714508	-0.983478	-0.584371
ZNF880	3.42968	3.33748	3.4791	2.30307	2.36579	2.5384
ZNHIT6	4.56815	4.80473	5.01979	5.86856	5.79478	5.92034
ZRANB2	6.17064	6.31673	6.58968	7.5192	7.39661	7.8099
ZRANB2-AS1	-2.04818	-1.69629	-2.04935	-0.714508	-1.18051	0.12491
ZSCAN18	5.77903	5.76709	5.61245	4.30748	4.21094	4.19636
ZSWIM4	4.91061	4.82725	4.65358	3.80868	3.82713	3.65368
ZZZ3	4.74952	4.82085	5.15655	5.9702	5.99207	6.14293
bP-2189O9.2	-1.73391	-0.544783	-0.173363	1.38953	1.5652	1.44569
