# Supplementary material for: Integrated bioinformatics analysis for the identification of hub genes and signaling pathways related to circANRIL
Source: PeerJ. 2022 Apr 25;10:e13135. doi: 10.7717/peerj.13135 (PMC9048645; doi:10.7717/peerj.13135)
Supplement: Supplemental Information 3 [file peerj-10-13135-s003.xls]

## Sheet: up
Category	Term	Count	%	PValue	Genes	List Total	Pop Hits	Pop Total	Fold Enrichment	Bonferroni	Benjamini	FDR
GO_BP	GO:0042254~ribosome biogenesis	15	3.50467	5.77267e-07	UTP23, NAF1, GAR1, UTP15, HEATR1, RRP9, NOP14, DIS3, MINA, NPM1, WDR3, RRS1, TFB2M, NOP58, UTP14A	304	122	13528	5.47131	0.00112215	0.00112215	0.00098927
GO_BP	GO:0022613~ribonucleoprotein complex biogenesis	18	4.20561	6.06278e-07	UTP23, NAF1, GAR1, UTP15, NUFIP1, HEATR1, RRP9, MINA, NOP14, DIS3, NPM1, WDR3, RRS1, TFB2M, NOP58, TGS1, ZNHIT6, UTP14A	304	180	13528	4.45	0.00117852	0.000589432	0.00103899
GO_BP	GO:0034660~ncRNA metabolic process	19	4.43925	4.31912e-06	UTP23, NAF1, GAR1, UTP15, EPRS, HEATR1, LARS2, RRP9, AARSD1, PUS7, RPP14, NOP14, DIS3, ADAT2, POP1, WDR3, TFB2M, NOP58, UTP14A	304	230	13528	3.67609	0.00836552	0.00279632	0.00740152
GO_BP	GO:0006396~RNA processing	31	7.24299	5.59635e-06	NAF1, RPL36A, PPP4R2, GAR1, RBM3, UTP15, NUFIP1, PUS7, PNN, RPP14, ADAT2, TFB2M, PTBP2, TGS1, NOVA1, RBM25, UTP23, MRPL1, PRPF39, HEATR1, RRP9, DIS3, NOP14, UPF3B, ZRANB2, POP1, NOP58, WDR3, RNPC3, UTP14A, PRPF38B	304	547	13528	2.52194	0.0108259	0.00271753	0.00959016
GO_BP	GO:0006364~rRNA processing	12	2.80374	6.361e-06	UTP23, DIS3, NOP14, NAF1, GAR1, UTP15, TFB2M, WDR3, NOP58, HEATR1, RRP9, UTP14A	304	92	13528	5.80435	0.012296	0.00247138	0.0109004
GO_BP	GO:0016072~rRNA metabolic process	12	2.80374	9.63965e-06	UTP23, DIS3, NOP14, NAF1, GAR1, UTP15, TFB2M, WDR3, NOP58, HEATR1, RRP9, UTP14A	304	96	13528	5.5625	0.0185745	0.00311999	0.0165184
GO_BP	GO:0034470~ncRNA processing	16	3.73832	2.04807e-05	UTP23, NAF1, GAR1, UTP15, HEATR1, RRP9, PUS7, RPP14, NOP14, DIS3, ADAT2, POP1, WDR3, TFB2M, NOP58, UTP14A	304	187	13528	3.80749	0.0390524	0.00567461	0.0350925
GO_BP	GO:0006865~amino acid transport	9	2.1028	0.000911727	CLN3, SLC25A32, SLC1A3, SLC7A3, SLC6A15, SLC13A3, SLC43A1, SLC7A5, SLC7A11	304	90	13528	4.45	0.830367	0.198896	1.55101
GO_BP	GO:0015837~amine transport	10	2.33645	0.00133295	CLN3, SLC25A32, SLC1A3, SLC7A3, SLC6A4, SLC6A15, SLC13A3, SLC43A1, SLC7A5, SLC7A11	304	118	13528	3.77119	0.925303	0.250431	2.2599
GO_BP	GO:0001890~placenta development	7	1.63551	0.00217889	PLA2G4A, CYP27B1, CDX2, HAND1, ESRRB, PLAC1, CITED1	304	60	13528	5.19167	0.985629	0.345744	3.66909
GO_BP	GO:0046942~carboxylic acid transport	10	2.33645	0.00585778	CLN3, SLC25A32, SLC1A3, SLC7A3, SLC26A7, SLC6A15, SLC13A3, SLC43A1, SLC7A5, SLC7A11	304	147	13528	3.02721	0.999989	0.646123	9.57787
GO_BP	GO:0015849~organic acid transport	10	2.33645	0.00611816	CLN3, SLC25A32, SLC1A3, SLC7A3, SLC26A7, SLC6A15, SLC13A3, SLC43A1, SLC7A5, SLC7A11	304	148	13528	3.00676	0.999993	0.630165	9.98288
GO_BP	GO:0048608~reproductive structure development	9	2.1028	0.00741783	AMH, PLA2G4A, BRCA2, HOXD13, ANGPT1, DMC1, LHX8, NR0B1, MGST1	304	126	13528	3.17857	0.999999	0.671743	11.979
GO_BP	GO:0050885~neuromuscular process controlling balance	5	1.16822	0.0074775	CLN3, NBN, SLC1A3, GRIN2C, USH1C	304	35	13528	6.35714	1	0.647513	12.0696
GO_BP	GO:0045137~development of primary sexual characteristics	9	2.1028	0.0077673	AMH, PLA2G4A, BRCA2, HOXD13, ANGPT1, DMC1, LHX8, NR0B1, MGST1	304	127	13528	3.15354	1	0.636178	12.5086
GO_BP	GO:0048545~response to steroid hormone stimulus	11	2.57009	0.0114275	PLA2G4A, CYP27B1, BCHE, BRCA2, ANGPT1, CA2, ESR2, CPS1, GAL, CITED1, PPARGC1B	304	192	13528	2.54948	1	0.752701	17.878
GO_BP	GO:0050905~neuromuscular process	6	1.40187	0.012467	CLN3, NBN, SLC1A3, GRIN2C, GRIN2D, USH1C	304	62	13528	4.30645	1	0.761966	19.3453
GO_BP	GO:0008406~gonad development	8	1.86916	0.0129477	AMH, PLA2G4A, BRCA2, ANGPT1, DMC1, LHX8, NR0B1, MGST1	304	112	13528	3.17857	1	0.75542	20.0155
GO_BP	GO:0001824~blastocyst development	5	1.16822	0.0153359	NBN, CDX2, HAND1, ESRRB, BRCA2	304	43	13528	5.17442	1	0.794451	23.2679
GO_BP	GO:0048568~embryonic organ development	10	2.33645	0.0154657	HESX1, HAND1, HOXA5, HOXB8, ESRRB, HOXA6, HOXB6, RARB, MYC, CITED1	304	172	13528	2.58721	1	0.780365	23.4411
GO_BP	GO:0007548~sex differentiation	9	2.1028	0.0204144	AMH, PLA2G4A, BRCA2, HOXD13, ANGPT1, DMC1, LHX8, NR0B1, MGST1	304	151	13528	2.65232	1	0.851968	29.775
GO_BP	GO:0048598~embryonic morphogenesis	14	3.27103	0.0211486	HESX1, HAND1, HOXA5, HOXB8, ESRRB, HOXA6, HOXB6, ZIC5, DYNC2H1, AMOT, HOXD13, RARB, MYC, ZIC2	304	307	13528	2.02932	1	0.848895	30.6716
GO_BP	GO:0001655~urogenital system development	7	1.63551	0.0371525	AGTR1, AMH, HOXD13, ROBO2, CA2, RARB, CITED1	304	110	13528	2.83182	1	0.959305	47.7337
GO_BP	GO:0006836~neurotransmitter transport	6	1.40187	0.0384534	RAB3A, SYT1, SLC1A3, SLC6A11, SLC6A4, SLC6A15	304	83	13528	3.21687	1	0.958324	48.9308
GO_BP	GO:0006399~tRNA metabolic process	7	1.63551	0.0494435	ADAT2, POP1, EPRS, LARS2, AARSD1, PUS7, RPP14	304	118	13528	2.63983	1	0.98065	58.0625
GO_BP	GO:0042127~regulation of cell proliferation	26	6.07477	0.0495914	NBN, FGFR3, CDX2, HOXD13, DDR2, AGTR1, CYP27B1, CDCA7, NPM1, MTBP, RARB, MYC, GNL3, MATK, CDC7, TCIRG1, PRAME, TNFRSF13C, BRCA2, ESR2, GAL, PLA2G4A, NCK1, ACE2, UTS2R, UTP20	304	787	13528	1.47014	1	0.97774	58.1742
KEGG_PATHWAY	hsa04010:MAPK signaling pathway	12	2.80374	0.0321174	PLA2G4A, DUSP2, FGFR3, CACNG8, NTRK1, PTPN5, PRKCG, DUSP9, CACNA1D, PLA2G4B, MYC, DUSP7	113	267	5085	2.02247	0.9882	0.9882	31.8332

## Sheet: down
Category	Term	Count	%	PValue	Genes	List Total	Pop Hits	Pop Total	Fold Enrichment	Bonferroni	Benjamini	FDR
GO_BP	GO:0060337~type I interferon signaling pathway	17	1.7562	2.90444e-08	BST2, IFITM2, IFITM3, OAS3, RSAD2, OAS1, PSMB8, IFIT3, IFIT2, OASL, IRF5, ISG15, IRF6, IRF7, IRF4, MX1, IFI6	791	64	16792	5.63891	9.29378e-05	9.29378e-05	5.26753e-05
GO_BP	GO:0045071~negative regulation of viral genome replication	13	1.34298	1.78838e-07	OASL, ISG15, BST2, IFITM2, C19ORF66, IFITM3, FAM111A, OAS3, RSAD2, APOBEC3G, OAS1, MX1, APOBEC3F	791	40	16792	6.89937	0.000572117	0.000286099	0.000324342
GO_BP	GO:0030198~extracellular matrix organization	28	2.89256	5.25633e-07	PDGFB, PDGFA, LUM, NPNT, TNC, COL2A1, ITGB3, NR2E1, SMOC2, ITGB8, TGFBI, SERPINE1, AGRN, THBS1, LOXL1, FN1, COL4A4, ICAM1, OLFML2A, SPINT1, SPARC, KDR, LAMA2, DDR1, EGFLAM, COL14A1, ITGA8, MFAP2	791	196	16792	3.03269	0.00168061	0.000560518	0.000953291
GO_BP	GO:0007156~homophilic cell adhesion via plasma membrane adhesion molecules	24	2.47934	1.37611e-06	DCHS2, CADM4, CLSTN2, PCDHGA9, PCDHB15, PCDHB2, PCDHGC3, CDH2, NECTIN4, CDH3, PCDHGA4, PCDHGB2, DCHS1, PCDHGA2, PCDHAC2, PCDHGB5, CDH22, CDH7, PCDHGB1, PCDH1, CDH20, IGSF9, DSCAM, CDH11	791	158	16792	3.22463	0.00439388	0.00110029	0.00249571
GO_BP	GO:0007399~nervous system development	34	3.5124	2.02098e-06	CXCL1, FGF19, PCDHB15, FGF13, L1CAM, JAG1, ST8SIA2, NR2E1, ADORA1, GDNF, PCDHAC2, APLP1, SEMA5A, PCDH1, BARX2, PTN, ATOH8, DCLK1, OLFM1, DSCAM, EFNB3, STMN3, ENC1, PCDHB2, DPYSL2, GAS7, NAV2, LSAMP, GFRA1, CNTN4, GFRA2, FEZ1, GFRA3, VLDLR	791	287	16792	2.51491	0.00644628	0.00129259	0.00366522
GO_BP	GO:0010544~negative regulation of platelet activation	6	0.619835	1.13197e-05	THBD, PDGFB, APOE, PDGFA, C1QTNF1, PDGFRA	791	8	16792	15.9216	0.0355749	0.006019	0.0205275
GO_BP	GO:0007155~cell adhesion	44	4.54545	1.34624e-05	CCL2, SCN1B, IGFBP7, TNC, PCDHB15, CTNND2, NEDD9, L1CAM, IL32, PCDHGC3, EDIL3, ITGB3, CDH2, CX3CL1, CDH3, CXCL12, PCDHAC2, APLP1, SEMA5A, LGALS3BP, ITGB8, TGFBI, COL12A1, CD24, THBS1, THBS2, LRFN3, DSCAM, FN1, ICAM1, PCDHB2, NECTIN4, SIRPA, GAS6, LAMA2, DDR1, PGM5, LSAMP, ITGA8, CNTN4, TGFB1I1, SELE, FEZ1, CDH11	791	459	16792	2.03501	0.0421651	0.00613537	0.0244127
GO_BP	GO:0009615~response to virus	18	1.8595	1.4442e-05	IFIH1, BST2, ACTA2, IFITM2, IFITM3, TBX21, OAS3, RSAD2, OAS1, IFI44, CXCL12, IFIT3, IFIT2, OASL, MYD88, IRF7, MX1, DCLK1	791	110	16792	3.47381	0.045163	0.00576017	0.0261889
GO_BP	GO:0007411~axon guidance	22	2.27273	1.82649e-05	MATN2, FLRT2, SCN1B, EFNB3, EFNA2, DRAXIN, NTN4, L1CAM, DPYSL2, EPHB3, CXCL12, SHH, SLIT3, NTN3, ARX, LAMA2, FEZF1, LHX2, CNTN4, UNC5D, FEZ1, GFRA3	791	159	16792	2.93732	0.0567729	0.0064732	0.0331203
GO_BP	GO:0042060~wound healing	15	1.54959	1.94163e-05	SLC11A1, SDC1, WNT5B, CCL20, EPPK1, PDGFA, ERBB3, TNC, PDGFRA, TGFA, GRHL3, ITGB3, SPARC, CDH3, FN1	791	80	16792	3.9804	0.0602418	0.006194	0.0352078
GO_BP	GO:0001764~neuron migration	17	1.7562	3.06609e-05	MATN2, CDK5R2, TUBB2B, MDGA1, ASTN1, FGF13, CXCL12, GAS6, NTRK3, FEZF1, GPM6A, DNER, NTRK2, KIAA0319, TLX3, DCLK1, GFRA3	791	105	16792	3.43705	0.0934567	0.00888001	0.0555925
GO_BP	GO:0051607~defense response to virus	22	2.27273	3.21231e-05	BST2, IFITM2, IFITM3, FAM111A, OAS3, TLR3, RSAD2, APOBEC3G, OAS1, PMAIP1, APOBEC3F, CXCL10, IFIT3, APOBEC3B, IFIT2, OASL, TMEM173, IRF5, ISG15, C19ORF66, SLFN11, MX1	791	165	16792	2.83051	0.0976887	0.00852972	0.0582429
GO_BP	GO:0030336~negative regulation of cell migration	16	1.65289	3.51848e-05	WNT4, PODN, SFRP1, BST2, EPPK1, SFRP2, SERPINE1, RRAS, PTN, STC1, DPYSL3, CX3CL1, ARAP3, LDLRAD4, SHH, IGFBP5	791	95	16792	3.57538	0.106486	0.00862363	0.0637925
GO_BP	GO:0045165~cell fate commitment	11	1.13636	4.37516e-05	TAL1, WNT10A, WNT16, WNT7B, WNT4, WNT5B, GATA5, ROR2, PRDM1, WNT6, NR2E1	791	46	16792	5.07646	0.130649	0.00995074	0.0793187
GO_BP	GO:0043065~positive regulation of apoptotic process	31	3.20248	8.50406e-05	PNMA2, TLR3, ANKRD1, PMAIP1, TGFB1, BOK, ALDH1A3, CNR1, PTN, INPP5D, BMF, PHLDA3, FOXL2, AIFM2, GRIN2A, ARHGEF17, FRZB, NTRK3, IFIT2, IRF5, SFRP1, SFRP2, SCIN, RASSF2, GADD45G, MAP3K10, CLIP3, IGFBP3, CAMK1D, NGF, DUSP6	791	300	16792	2.19365	0.238254	0.0179792	0.154119
GO_BP	GO:0043410~positive regulation of MAPK cascade	14	1.44628	9.71331e-05	GPR37, PDGFB, PDGFA, FLT3, C1QTNF1, NTRK2, ADRA1B, ALOX12B, IGF2, CDH2, TIMP2, IGFBP3, IGFBP4, KDR	791	81	16792	3.66918	0.26717	0.0192401	0.176015
GO_BP	GO:0043547~positive regulation of GTPase activity	47	4.85537	0.000213164	FGF19, CCL2, PDGFB, PDGFA, ERBB3, BTC, DENND2A, PLEKHG4B, CX3CL1, GDNF, RGL1, WNT4, PLEKHG1, RINL, CCL20, PLEKHG6, AGRN, FGD5, DOCK10, SHC3, NEFL, SHC2, NRG2, ARHGEF10L, CDC42EP5, ICAM1, IL2RB, GNAO1, ARHGEF5, GRIN2A, RTN4R, ARHGEF17, NCKAP1L, GRHL3, ARHGAP23, IRS1, ELMO1, FZD10, SFRP1, RGS3, RGS6, PDGFRA, GFRA1, ARAP3, EPS8L2, GFRA2, GFRA3	791	565	16792	1.76594	0.494494	0.0393347	0.385891
GO_BP	GO:0010628~positive regulation of gene expression	27	2.78926	0.000278525	WNT16, PDGFB, ERBB3, TNC, TLR3, CDH3, TGFB1, ARX, SLC11A1, OSR1, HAND2, ITGB8, C1QTNF1, ALOX12B, WNT6, OLFM1, FN1, PID1, WNT10A, ACTA2, SOX11, GAS6, MYCN, NTRK3, NTRK2, PRDM1, NGF	791	262	16792	2.1877	0.589921	0.0483162	0.503934
GO_BP	GO:0051781~positive regulation of cell division	10	1.03306	0.000293619	TAL1, PDGFB, PDGFA, BTC, TGFA, PTN, IGF2, PDGFD, TGFB1, SHH	791	47	16792	4.51677	0.609262	0.0482557	0.531174
GO_BP	GO:0007626~locomotory behavior	13	1.34298	0.000541154	TAL1, GNAO1, PDE1B, NAV2, ADCY5, ALDH1A3, LRRTM1, C1QL1, ASTN1, SNAP25, ZNF385A, RASD2, DSCAM	791	84	16792	3.28541	0.823098	0.0829635	0.976907
GO_BP	GO:0000165~MAPK cascade	26	2.68595	0.000648766	FGF19, IL2RB, CCL2, PDGFB, ERBB3, PDGFA, BTC, GRIN2A, FGF13, IRS1, GDNF, TGFB1, PSMB8, PSMB9, MAPK13, MAPK4, PDGFRA, GFRA1, PSMD5, SHC3, NRG2, SHC2, NEFL, GFRA2, DUSP6, GFRA3	791	262	16792	2.10668	0.87466	0.0941591	1.17009
GO_BP	GO:0001658~branching involved in ureteric bud morphogenesis	9	0.929752	0.000658405	WNT4, GPC3, ADAMTS16, NPNT, PAX2, WNT6, GDNF, DCHS1, SHH	791	42	16792	4.54903	0.87847	0.0913539	1.18738
GO_BP	GO:0060326~cell chemotaxis	11	1.13636	0.00085795	SEMA5A, CXCL1, CCL2, PDGFB, CCL20, CXCL2, PDGFRA, CXCL6, CX3CL1, CXCL12, CXCL10	791	65	16792	3.59257	0.935856	0.112563	1.5446
GO_BP	GO:0086091~regulation of heart rate by cardiac conduction	8	0.826446	0.00105246	SCN1B, CACNA1G, SCN4B, HCN4, KCNH2, KCNJ2, KCNQ1, KCNJ3	791	35	16792	4.8523	0.965598	0.130991	1.89164
GO_BP	GO:0008285~negative regulation of cell proliferation	34	3.5124	0.0010937	CXCL1, HIST1H2AC, PODN, IGFBP7, HIST1H2AE, CXCL8, TIMP2, CBFA2T3, ADORA1, TGFB1, P3H2, PTGES, PTPN6, FBXO2, S100A11, GJB6, FRZB, SLIT3, SFRP5, PTHLH, FEZF1, IFIT3, DDR1, CDKN1A, ADAMTS8, SFRP1, SFRP2, IRF6, SCIN, ROR2, NRK, RIPPLY3, TGFB1I1, IGFBP3	791	396	16792	1.82268	0.969856	0.130703	1.96507
GO_BP	GO:0007165~signal transduction	78	8.05785	0.00134823	ZNF536, GABRB3, CRABP1, CLDN3, FST, TNFSF15, TLR3, FGF13, TNFSF12, GDNF, ADORA1, CXCL12, CXCL10, KCNIP3, MYD88, STAC, PTGES, PPP1R1A, PDE4B, UNC5D, SHC3, MX1, NRG2, GPR173, LTBR, NRXN2, TLE2, ARHGAP23, IRS1, RND2, TNFRSF10A, CARD11, THBD, KRT17, MAP3K10, ROR2, CXCL1, PLPP4, CCL2, ERBB3, CTNND2, NEDD9, CXCL8, CXCL6, GPR143, GPRC5A, PLPP2, T, SMOC2, LGALS3BP, CCL20, PDE1B, ADRA2A, AGRN, INPP5D, HTR…	791	1161	16792	1.42623	0.986663	0.152994	2.41713
GO_BP	GO:0021772~olfactory bulb development	6	0.619835	0.0015242	FEZF1, CRTAC1, LHX2, EFNA2, DPYSL2, NR2E1	791	19	16792	6.70384	0.992412	0.165384	2.72851
GO_BP	GO:0030182~neuron differentiation	13	1.34298	0.00163524	WNT10A, WNT16, WNT5B, TRPC6, SOX11, ITM2C, FZD10, WNT4, WNT7B, NTRK2, SNPH, PCSK9, WNT6	791	95	16792	2.905	0.994684	0.170588	2.92451
GO_BP	GO:0007275~multicellular organism development	41	4.23554	0.00164386	ZNF536, WNT16, WNT5B, CRABP1, TBX21, PAQR7, JAG1, EDIL3, PRRX2, PAX2, SPRY4, SHH, WNT4, MCTP2, LBH, SPRED3, PDGFD, WNT6, ANGPTL2, TLX1, WNT10A, LTBR, BST2, ENC1, IGF2, FRZB, TRERF1, TNFRSF10A, SFRP5, WNT7B, FZD10, EBF4, SFRP1, SFRP2, FLG, NOTCH4, GADD45G, HHAT, ADRA1B, ROR2, WIF1	791	521	16792	1.6706	0.994829	0.166016	2.93971
GO_BP	GO:0071805~potassium ion transmembrane transport	15	1.54959	0.00164811	KCNH1, HCN2, KCNA2, KCNA3, KCNK13, KCNJ2, KCNK2, KCNIP3, KCNS3, KCNK6, NALCN, KCNH2, HCN4, KCNQ1, KCNH3	791	121	16792	2.63167	0.994899	0.161334	2.94719
GO_BP	GO:0090090~negative regulation of canonical Wnt signaling pathway	18	1.8595	0.00176385	WNT5B, DRAXIN, NOTUM, TLE2, CDH2, FRZB, SHH, PSMB8, PSMB9, SFRP5, WNT4, GPC3, SFRP1, SFRP2, APOE, ROR2, PSMD5, IGFBP4	791	163	16792	2.34429	0.99648	0.166595	3.15106
GO_BP	GO:0051897~positive regulation of protein kinase B signaling	12	1.23967	0.00188216	SEMA5A, AKR1C3, TNFAIP8L3, MEIS3, PDGFA, C1QTNF1, IGF2, THBS1, TGFB1, GAS6, RASD2, IGFBP5	791	84	16792	3.03269	0.997591	0.171711	3.35902
GO_BP	GO:0086012~membrane depolarization during cardiac muscle cell action potential	5	0.516529	0.00247184	HCN2, SCN1B, SCN4B, HCN4, KCNJ2	791	13	16792	8.16493	0.999636	0.213365	4.38927
GO_BP	GO:0051926~negative regulation of calcium ion transport	5	0.516529	0.00247184	ICAM1, GNAO1, NOS1, ADRA2A, STC1	791	13	16792	8.16493	0.999636	0.213365	4.38927
GO_BP	GO:0008284~positive regulation of cell proliferation	37	3.82231	0.00248207	FGF19, HMX2, PDGFB, OSMR, PDGFA, TNC, BTC, CRLF1, GDNF, SHH, TGFB1, CXCL10, AKR1C3, T, ADRA2A, TGFA, PTN, PDGFD, THBS1, SERTAD1, FN1, PTPN6, CCKBR, FLT3, SOX11, IGF2, IRS1, KDR, PTHLH, NTRK3, SFRP1, SFRP2, NTRK2, PDGFRA, AVPR1A, SP6, HAS2	791	466	16792	1.68555	0.999648	0.208557	4.40705
GO_BP	GO:0042472~inner ear morphogenesis	9	0.929752	0.00277604	HMX2, USH1G, ALDH1A3, ITGA8, PRRX1, ROR2, COL2A1, PAX2, HMX3	791	52	16792	3.67422	0.999863	0.224434	4.91668
GO_BP	GO:0030178~negative regulation of Wnt signaling pathway	9	0.929752	0.00277604	SFRP5, SFRP1, SFRP2, TRABD2A, SIX3, WIF1, NOTUM, FRZB, APCDD1	791	52	16792	3.67422	0.999863	0.224434	4.91668
GO_BP	GO:0010719~negative regulation of epithelial to mesenchymal transition	6	0.619835	0.00307043	VASN, OVOL2, FOXA2, SFRP1, SFRP2, LDLRAD4	791	22	16792	5.78968	0.999947	0.239171	5.42448
GO_BP	GO:0046330~positive regulation of JNK cascade	10	1.03306	0.00324357	FGF19, WNT16, LTBR, MYD88, SERPINF2, GADD45G, RASSF2, MAP3K10, TLR3, TPD52L1	791	65	16792	3.26597	0.999969	0.244957	5.72192
GO_BP	GO:0014068~positive regulation of phosphatidylinositol 3-kinase signaling	10	1.03306	0.00324357	PTPN6, WNT16, PDGFB, PDGFA, FLT3, ERBB3, NTRK2, PDGFRA, PDGFD, KDR	791	65	16792	3.26597	0.999969	0.244957	5.72192
GO_BP	GO:0002576~platelet degranulation	13	1.34298	0.00325323	LGALS3BP, PDGFB, PDGFA, SERPINF2, SERPINE1, IGF2, TMSB4X, ITGB3, SPARC, THBS1, TGFB1, GAS6, FN1	791	103	16792	2.67937	0.99997	0.239974	5.73849
GO_BP	GO:0019221~cytokine-mediated signaling pathway	15	1.54959	0.00346606	FLRT2, PLP2, IL2RB, CCL2, PODN, RTN4RL1, FLT3, SOCS1, RTN4R, CX3CL1, GREM2, MYD88, IRF5, IL20RA, LRRTM1	791	131	16792	2.43078	0.999985	0.247902	6.10286
GO_BP	GO:0048146~positive regulation of fibroblast proliferation	9	0.929752	0.00353471	CDKN1A, PDGFB, PDGFA, BTC, PDGFRA, PDGFD, TGFB1, GAS6, FN1	791	54	16792	3.53814	0.999988	0.246689	6.22009
GO_BP	GO:0048485~sympathetic nervous system development	5	0.516529	0.00437736	PLXNA4, HAND2, SOX11, GDNF, GFRA3	791	15	16792	7.07627	0.999999	0.289934	7.648
GO_BP	GO:0090102~cochlea development	6	0.619835	0.00458481	NTRK3, GABRB3, GABRA5, PAX2, KCNK2, DCHS1	791	24	16792	5.30721	1	0.295398	7.99635
GO_BP	GO:0034341~response to interferon-gamma	6	0.619835	0.00458481	SLC11A1, BST2, IFITM2, C19ORF66, IFITM3, CXCL16	791	24	16792	5.30721	1	0.295398	7.99635
GO_BP	GO:0032496~response to lipopolysaccharide	17	1.7562	0.00461233	CXCL1, PTGER2, LTBR, PTGER4, CXCL2, CXCL6, GJB6, SPARC, CXCL10, TNFRSF10A, SLC11A1, THBD, PTGES, CNR1, CD6, SELE, LOXL1	791	164	16792	2.20055	1	0.291098	8.04248
GO_BP	GO:0050919~negative chemotaxis	7	0.72314	0.00462545	SEMA5A, SEMA5B, FLRT2, SEMA6B, PDGFA, ITGB3, SLIT3	791	34	16792	4.37064	1	0.286217	8.06445
GO_BP	GO:0071363~cellular response to growth factor stimulus	8	0.826446	0.00472804	NOS1, PDGFB, SFRP1, SPARC, THBS1, HTR3A, GAS6, FEZ1	791	45	16792	3.77401	1	0.286101	8.23615
GO_BP	GO:0050900~leukocyte migration	14	1.44628	0.00487729	ICAM1, PTPN6, SLC7A9, L1CAM, ITGB3, SIRPA, GAS6, THBD, LCK, PDE4B, INPP5D, SELE, FN1, NKX2-3	791	122	16792	2.43609	1	0.288315	8.48541
GO_BP	GO:0006935~chemotaxis	14	1.44628	0.00487729	CXCL1, PLP2, CCL2, CXCL2, CXCL8, NCKAP1L, L1CAM, CXCL6, CX3CL1, CXCL12, CXCL10, CCL20, CXCL16, PLAU	791	122	16792	2.43609	1	0.288315	8.48541
GO_BP	GO:0071300~cellular response to retinoic acid	10	1.03306	0.00536081	NTRK3, T, WNT7B, FZD10, CCL2, WNT5B, OSR1, TNC, PAX2, WNT6	791	70	16792	3.03269	1	0.306479	9.28849
GO_BP	GO:0007169~transmembrane receptor protein tyrosine kinase signaling pathway	12	1.23967	0.00538015	NTRK3, DDR1, FLT3, ERBB3, NTRK2, LCK, ROR2, SHC3, SHC2, GFRA2, KDR, NGF	791	96	16792	2.6536	1	0.302076	9.32047
GO_BP	GO:0090280~positive regulation of calcium ion import	5	0.516529	0.00562183	CCL2, LGALS3, PDGFB, STC1, CXCL12	791	16	16792	6.63401	1	0.308004	9.71925
GO_BP	GO:0060333~interferon-gamma-mediated signaling pathway	10	1.03306	0.00588959	ICAM1, OASL, IRF5, IRF6, IRF7, OAS3, HLA-DRB5, OAS1, IRF4, HLA-DPB1	791	71	16792	2.98998	1	0.314802	10.1591
GO_BP	GO:0034765~regulation of ion transmembrane transport	13	1.34298	0.00597319	KCNH1, HCN2, KCNA2, KCNA3, KCNK13, KCNJ3, KCNS3, KCNK6, CLIC5, CACNA1G, NALCN, HCN4, KCNH3	791	111	16792	2.48626	1	0.313337	10.2961
GO_BP	GO:0030335~positive regulation of cell migration	18	1.8595	0.00615946	WNT5B, PDGFB, PDGFA, TGFB1, KDR, SEMA5A, NTRK3, SEMA5B, SEMA6B, CXCL16, ADRA2A, PDGFRA, ROR2, HAS2, RHOD, PDGFD, THBS1, PLAU	791	184	16792	2.07673	1	0.316286	10.6004
GO_BP	GO:0042127~regulation of cell proliferation	18	1.8595	0.00649549	KCNH1, PTGER2, LTBR, ERBB3, TNC, CXCL2, SIX3, S100A11, JAG1, CXCL6, SHH, CXCL10, TNFRSF10A, ARX, TAL1, LCK, PLAU, NKX2-3	791	185	16792	2.06551	1	0.325282	11.147
GO_BP	GO:0016055~Wnt signaling pathway	18	1.8595	0.00721208	WNT10A, WNT16, WNT5B, DRAXIN, TRABD2A, CTNND2, NOTUM, TLE2, FRZB, APCDD1, WNT7B, WNT4, SFRP2, RSPO2, WIF1, CD24, TGFB1I1, WNT6	791	187	16792	2.04342	1	0.348795	12.3022
GO_BP	GO:0001523~retinoid metabolic process	9	0.929752	0.00750589	AKR1C3, RBP4, SDC1, GPC3, APOE, BCO1, STRA6, AGRN, AKR1C1	791	61	16792	3.13212	1	0.354902	12.7717
GO_BP	GO:0031069~hair follicle morphogenesis	6	0.619835	0.00775192	WNT10A, FOXQ1, KRT17, FOXE1, SHH, IGFBP5	791	27	16792	4.71752	1	0.358979	13.163
GO_BP	GO:0007613~memory	9	0.929752	0.00827233	HRH1, HRH2, CNR1, ITGA8, GRIN2A, FGF13, KCNK2, FOXO6, VLDLR	791	62	16792	3.0816	1	0.372708	13.9853
GO_BP	GO:0007157~heterophilic cell-cell adhesion via plasma membrane cell adhesion molecules	8	0.826446	0.00850214	TENM4, ICAM1, CADM4, NECTIN4, CDH2, CD6, SELE, DCHS1	791	50	16792	3.39661	1	0.375678	14.3461
GO_BP	GO:0007413~axonal fasciculation	5	0.516529	0.00877137	SEMA5A, CRTAC1, CNR1, CNTN4, EPHB3	791	18	16792	5.8969	1	0.379875	14.7669
GO_BP	GO:0036342~post-anal tail morphogenesis	5	0.516529	0.00877137	T, SFRP2, SP5, DCHS1, TCF15	791	18	16792	5.8969	1	0.379875	14.7669
GO_BP	GO:0007267~cell-cell signaling	22	2.27273	0.00894039	HCN2, BMP3, BST2, EFNB3, PDGFA, FADS1, EFNA2, FGF13, CXCL6, ADORA1, SHH, CXCL10, GJB2, SEMA5A, PTHLH, PCSK1, PCDH1, CCL20, SFRP2, BHLHA15, ADRA1B, NGF	791	254	16792	1.83872	1	0.380576	15.0301
GO_BP	GO:0030324~lung development	10	1.03306	0.00916033	RBP4, WNT7B, GPC3, CCBE1, PTN, STRA6, SPARC, ADAMTS2, SHH, MYCN	791	76	16792	2.79327	1	0.38292	15.3715
GO_BP	GO:0002062~chondrocyte differentiation	7	0.72314	0.00920067	SNX19, WNT5B, OSR1, TGFBI, COL2A1, TGFB1, RUNX3	791	39	16792	3.8103	1	0.379402	15.4339
GO_BP	GO:0030199~collagen fibril organization	7	0.72314	0.00920067	COL14A1, SERPINF2, SFRP2, LUM, COL12A1, COL2A1, ADAMTS2	791	39	16792	3.8103	1	0.379402	15.4339
GO_BP	GO:0032570~response to progesterone	7	0.72314	0.00920067	PTGER2, CCL2, PTN, THBS1, TGFB1, NKX2-2, GJB2	791	39	16792	3.8103	1	0.379402	15.4339
GO_BP	GO:0010975~regulation of neuron projection development	5	0.516529	0.0107039	SFRP1, SFRP2, CHODL, DPYSL3, SNAP25	791	19	16792	5.58653	1	0.421099	17.7309
GO_BP	GO:0048015~phosphatidylinositol-mediated signaling	12	1.23967	0.0111372	FGF19, KCNH1, PDGFB, PDGFA, ERBB3, LCK, BTC, PDGFRA, GPR143, IRS1, NRG2, NGF	791	106	16792	2.40326	1	0.428781	18.3819
GO_BP	GO:0071773~cellular response to BMP stimulus	6	0.619835	0.0121871	ADAMTS7, GATA5, SFRP1, SPINT2, SPINT1, COL2A1	791	30	16792	4.24576	1	0.453196	19.9393
GO_BP	GO:0010629~negative regulation of gene expression	14	1.44628	0.0125384	FGF19, PDGFB, SOX11, TGFB1, MYCN, SLIT3, CDKN1A, ACE, WNT4, SFRP1, HAND2, ITGB8, SFRP2, OLFM1	791	137	16792	2.16937	1	0.457607	20.4541
GO_BP	GO:0006954~inflammatory response	29	2.99587	0.0125743	CXCL1, CCL2, CXCL2, GSDMD, CXCL8, TLR3, CXCL6, TLR5, ADORA1, CXCL12, TGFB1, CXCL10, SLC11A1, HRH1, CASP4, MYD88, CCL20, THBS1, PTX3, PTGER2, PTGER3, LTBR, TRIL, NLRP1, TNFRSF10A, SDC1, SELE, IGFBP4, CAMK1D	791	379	16792	1.62437	1	0.453581	20.5065
GO_BP	GO:0018108~peptidyl-tyrosine phosphorylation	15	1.54959	0.0132247	NTRK3, PTPN6, PDGFB, FLT3, ERBB3, STAT5A, DYRK1B, NTRK2, BTC, EFEMP1, PDGFRA, ROR2, EPHB3, NRG2, KDR	791	153	16792	2.08126	1	0.465536	21.4508
GO_BP	GO:0043552~positive regulation of phosphatidylinositol 3-kinase activity	6	0.619835	0.0139819	TNFAIP8L3, PDGFB, FLT3, PDGFRA, IRS1, TGFB1	791	31	16792	4.1088	1	0.479524	22.5368
GO_BP	GO:0071356~cellular response to tumor necrosis factor	12	1.23967	0.0144447	ADAMTS7, PID1, ICAM1, CCL2, SFRP1, CCL20, NPNT, CXCL8, HAS2, ANKRD1, CX3CL1, THBS1	791	110	16792	2.31587	1	0.485802	23.1936
GO_BP	GO:0045665~negative regulation of neuron differentiation	8	0.826446	0.0155078	ZNF536, SOX3, SIX3, CNTN4, JAG1, TLX3, NR2E1, NKX2-2	791	56	16792	3.03269	1	0.505604	24.6823
GO_BP	GO:0070830~bicellular tight junction assembly	6	0.619835	0.0159461	PARD6A, MARVELD2, CLDN3, CLDN1, CRB3, PARD6G	791	32	16792	3.9804	1	0.510528	25.2882
GO_BP	GO:0007420~brain development	17	1.7562	0.0176526	HMX2, SHROOM2, SHROOM4, MDGA1, GABRA5, SIX3, DMRTA2, AFF2, DPYSL2, CDH22, HNMT, BOK, ITGA8, SNPH, CNTN4, NKX2-2, HMX3	791	190	16792	1.89942	1	0.541926	27.6033
GO_BP	GO:0071260~cellular response to mechanical stimulus	9	0.929752	0.0180367	TNFRSF10A, LTBR, MYD88, PTGER4, TLR3, ANKRD1, TLR5, KCNJ2, TGFB1	791	71	16792	2.69098	1	0.544831	28.115
GO_BP	GO:0070098~chemokine-mediated signaling pathway	9	0.929752	0.0180367	CXCL1, CCL2, CCL20, CXCL2, CXCL8, CXCL6, CX3CL1, CXCL12, CXCL10	791	71	16792	2.69098	1	0.544831	28.115
GO_BP	GO:0071347~cellular response to interleukin-1	9	0.929752	0.0180367	ADAMTS7, ICAM1, CCL2, SFRP1, CCL20, CXCL8, HAS2, ANKRD1, CX3CL1	791	71	16792	2.69098	1	0.544831	28.115
GO_BP	GO:0090023~positive regulation of neutrophil chemotaxis	5	0.516529	0.0180716	CXCL1, CXCL2, CXCL8, NCKAP1L, CAMK1D	791	22	16792	4.82473	1	0.540726	28.1613
GO_BP	GO:0071542~dopaminergic neuron differentiation	5	0.516529	0.0180716	FOXA2, SFRP1, RSPO2, DMRTA2, SHH	791	22	16792	4.82473	1	0.540726	28.1613
GO_BP	GO:0050808~synapse organization	6	0.619835	0.0180858	ELFN1, WNT7B, LRRTM1, CTNND2, AGRN, PCDHGC3	791	33	16792	3.85979	1	0.536281	28.1801
GO_BP	GO:0061337~cardiac conduction	7	0.72314	0.0181272	SCN1B, KCNK6, CACNG4, KCNH2, KCNJ2, KCNQ1, KCNIP3	791	45	16792	3.30226	1	0.532451	28.2351
GO_BP	GO:0001755~neural crest cell migration	7	0.72314	0.0181272	SEMA5A, FGF19, SEMA5B, SEMA6B, OVOL2, GDNF, SHH	791	45	16792	3.30226	1	0.532451	28.2351
GO_BP	GO:0070374~positive regulation of ERK1 and ERK2 cascade	16	1.65289	0.0183119	FGF19, ICAM1, TNFAIP8L3, CCL2, PDGFB, PDGFA, NPNT, CX3CL1, GAS6, TGFB1, KDR, CCL20, HAND2, SERPINF2, PDGFRA, PDGFD	791	175	16792	1.94092	1	0.531501	28.4795
GO_BP	GO:0009612~response to mechanical stimulus	8	0.826446	0.0202292	INHBB, CCL2, PTGER4, TNC, THBS1, CXCL12, PIEZO2, KCNK2	791	59	16792	2.87848	1	0.562996	30.9709
GO_BP	GO:0043406~positive regulation of MAP kinase activity	8	0.826446	0.0202292	PDGFB, PDGFA, FLT3, ADRA2A, TPD52L1, PDGFD, CD24, TGFB1	791	59	16792	2.87848	1	0.562996	30.9709
GO_BP	GO:0043588~skin development	6	0.619835	0.0204065	WNT10A, DACT2, PDGFA, RYR1, ADAMTS2, TCF15	791	34	16792	3.74626	1	0.561636	31.1971
GO_BP	GO:0014003~oligodendrocyte development	5	0.516529	0.0210818	PRDM8, SOX11, TGFB1, NKX2-2, SHH	791	23	16792	4.61496	1	0.56905	32.0521
GO_BP	GO:0043524~negative regulation of neuron apoptotic process	13	1.34298	0.0217949	CCL2, GABRB3, ERBB3, DRAXIN, GABRA5, CRLF1, GDNF, TOX3, APOE, NTRK2, NEFL, FAIM2, NGF	791	132	16792	2.09072	1	0.576811	32.9443
GO_BP	GO:0045600~positive regulation of fat cell differentiation	7	0.72314	0.0220918	ZBTB7C, WNT5B, SFRP1, SFRP2, WIF1, FRZB, ZNF385A	791	47	16792	3.16174	1	0.57738	33.3125
GO_BP	GO:0009267~cellular response to starvation	7	0.72314	0.0220918	AKR1C3, INHBB, WNT4, SFRP1, FADS1, PCSK9, GAS6	791	47	16792	3.16174	1	0.57738	33.3125
GO_BP	GO:0010976~positive regulation of neuron projection development	10	1.03306	0.0239415	SCN1B, TRIM67, CNR1, ENC1, NTRK2, PTN, DPYSL3, ANKRD1, CAMK1D, FEZ1	791	89	16792	2.38526	1	0.602735	35.5634
GO_BP	GO:0007204~positive regulation of cytosolic calcium ion concentration	13	1.34298	0.0241954	MCHR1, PTGER2, PTGER3, TRPC6, CCKBR, PTGER4, ADCY5, GALR1, C1QTNF1, ADRA1B, AVPR1A, PDGFRA, CD24	791	134	16792	2.05951	1	0.602311	35.8667
GO_BP	GO:0051965~positive regulation of synapse assembly	8	0.826446	0.0258698	NTRK3, FLRT2, CLSTN2, LRRTM1, NTRK2, LRRN1, EPHB3, THBS2	791	62	16792	2.7392	1	0.622909	37.8335
GO_BP	GO:0007417~central nervous system development	12	1.23967	0.0259064	HELT, SOX3, DNER, NHLH2, GRHL3, COL2A1, TIMP2, SHC3, TLX3, DCLK1, SHH, MBP	791	120	16792	2.12288	1	0.619184	37.8758
GO_BP	GO:0014070~response to organic cyclic compound	7	0.72314	0.0266024	ICAM1, SFRP1, PTGES, LUM, FADS1, TRPA1, DUSP6	791	49	16792	3.03269	1	0.624862	38.676
GO_BP	GO:0009611~response to wounding	8	0.826446	0.0279666	SLC1A2, CCL2, PDGFB, PDGFA, TNC, GRIN2A, TGFB1, FN1	791	63	16792	2.69572	1	0.639357	40.2161
GO_BP	GO:0007162~negative regulation of cell adhesion	6	0.619835	0.0285043	SEMA5A, DACT2, ERBB3, TNC, TGFBI, DSCAM	791	37	16792	3.44251	1	0.642353	40.813
GO_BP	GO:0014066~regulation of phosphatidylinositol 3-kinase signaling	9	0.929752	0.0299395	FGF19, PDGFB, PDGFA, ERBB3, LCK, BTC, PDGFRA, IRS1, NRG2	791	78	16792	2.44948	1	0.656614	42.3789
GO_BP	GO:0001657~ureteric bud development	6	0.619835	0.0315959	SDC1, OSR1, SFRP1, NPNT, CRLF1, TGFB1	791	38	16792	3.35192	1	0.672649	44.1374
GO_BP	GO:0007631~feeding behavior	6	0.619835	0.0315959	MCHR1, NPY, CCKBR, NTRK2, STRA6, MRAP2	791	38	16792	3.35192	1	0.672649	44.1374
GO_BP	GO:0060291~long-term synaptic potentiation	6	0.619835	0.0315959	LRRTM1, NTRK2, GRIN2A, PTN, SNAP25, NR2E1	791	38	16792	3.35192	1	0.672649	44.1374
GO_BP	GO:0061098~positive regulation of protein tyrosine kinase activity	5	0.516529	0.0318677	ACE, PDGFB, ERBB3, CD24, GAS6	791	26	16792	4.08247	1	0.67188	44.4211
GO_BP	GO:0046854~phosphatidylinositol phosphorylation	10	1.03306	0.0326603	FGF19, PDGFB, PDGFA, ERBB3, LCK, BTC, PDGFRA, IRS1, NRG2, EFR3B	791	94	16792	2.25839	1	0.677096	45.2406
GO_BP	GO:0001525~angiogenesis	18	1.8595	0.0346399	PTPRB, CCL2, PDGFA, APOLD1, CXCL8, TNFSF12, JAG1, EPHB3, MMP2, KDR, TAL1, OVOL2, HAND2, SERPINE1, TGFBI, TGFA, TNFAIP2, FN1	791	223	16792	1.71354	1	0.69502	47.2377
GO_BP	GO:0007268~chemical synaptic transmission	19	1.96281	0.035192	DLGAP1, SNAP91, SCN1B, NRXN2, NPBWR1, GABRA5, GRIN2A, PCDHB2, GRIA3, GRIA4, MBP, GAD2, SLC1A2, NPY, CACNA1G, AGRN, HTR1D, SNAP25, LRFN3	791	240	16792	1.68062	1	0.697055	47.7823
GO_BP	GO:0048468~cell development	6	0.619835	0.0383871	INHBB, BMP3, GATA5, IRF6, GDF6, SHH	791	40	16792	3.18432	1	0.725094	50.8311
GO_BP	GO:0046426~negative regulation of JAK-STAT cascade	6	0.619835	0.0383871	FLRT2, PODN, RTN4RL1, LRRTM1, SOCS1, RTN4R	791	40	16792	3.18432	1	0.725094	50.8311
GO_BP	GO:0006813~potassium ion transport	9	0.929752	0.0387362	KCNS3, KCNH1, SLC24A3, KCNA2, KCNK6, KCNA3, KCNJ2, KCNH3, KCNJ3	791	82	16792	2.32999	1	0.72473	51.1538
GO_BP	GO:0034220~ion transmembrane transport	17	1.7562	0.0397239	FAM26E, CALHM2, PLP2, GABRB3, GRIK3, ATP10A, GABRA5, GRIA3, GRIA4, AQP10, RYR1, NALCN, HTR3A, PIEZO2, CLCN4, GABRQ, FAM26F	791	210	16792	1.71852	1	0.730235	52.0561
GO_BP	GO:0071222~cellular response to lipopolysaccharide	11	1.13636	0.0402296	ICAM1, CCL2, CCL20, CXCL16, PDE4B, SERPINE1, CXCL8, ANKRD1, TLR5, CMPK2, CXCL10	791	113	16792	2.06652	1	0.731246	52.512
GO_BP	GO:2000352~negative regulation of endothelial cell apoptotic process	5	0.516529	0.0405589	SEMA5A, ICAM1, SERPINE1, GAS6, KDR	791	28	16792	3.79086	1	0.730671	52.8066
GO_BP	GO:0007389~pattern specification process	5	0.516529	0.0405589	RAX, NRG3, GRHL3, DCHS1, SHH	791	28	16792	3.79086	1	0.730671	52.8066
GO_BP	GO:0016339~calcium-dependent cell-cell adhesion via plasma membrane cell adhesion molecules	5	0.516529	0.0405589	CDH22, PCDHB2, PCDHGC3, CDH2, DCHS1	791	28	16792	3.79086	1	0.730671	52.8066
GO_BP	GO:0006955~immune response	29	2.99587	0.0420271	CXCL1, CCL2, IFITM2, IFITM3, CXCL2, RAG1, TNFSF15, OAS3, CXCL8, OAS1, IL32, C1R, CX3CL1, TNFSF12, CXCL6, CXCL12, TAPBP, MBP, CXCL10, SLC11A1, CCL20, HRH2, HLA-DRB5, HLA-DPB1, THBS1, LTBR, PTGER4, TNFRSF10A, IFI6	791	421	16792	1.46232	1	0.739982	54.0993
GO_BP	GO:0001938~positive regulation of endothelial cell proliferation	8	0.826446	0.0429752	SEMA5A, CCL2, PDGFB, STAT5A, TNFSF12, ITGB3, CXCL12, KDR	791	69	16792	2.46131	1	0.744541	54.9163
GO_BP	GO:0045766~positive regulation of angiogenesis	11	1.13636	0.0444924	SEMA5A, SFRP2, CCBE1, SERPINE1, CXCL8, RRAS, CX3CL1, TNFSF12, THBS1, NR2E1, KDR	791	115	16792	2.03058	1	0.753499	56.195
GO_BP	GO:0050680~negative regulation of epithelial cell proliferation	7	0.72314	0.0470236	GPC3, SFRP1, EPPK1, SFRP2, PTN, TGFB1, RUNX3	791	56	16792	2.6536	1	0.769589	58.2525
GO_BP	GO:0007218~neuropeptide signaling pathway	10	1.03306	0.0482345	NXPH3, NXPH2, MCHR1, KISS1R, NPY, GALR1, ECEL1, NPBWR1, SORCS1, GPR143	791	101	16792	2.10186	1	0.775173	59.2041
GO_BP	GO:0016337~single organismal cell-cell adhesion	10	1.03306	0.0482345	ICAM1, CDH7, IGSF5, COL14A1, PKP3, ITGA8, CTNND2, FBLIM1, CD24, CDH3	791	101	16792	2.10186	1	0.775173	59.2041
GO_BP	GO:0007605~sensory perception of sound	12	1.23967	0.0491332	ICAM1, GABRB3, MARVELD2, NAV2, CLIC5, USH1G, GABRA5, COL2A1, GJB6, KCNQ1, GJB2, MBP	791	133	16792	1.91538	1	0.778367	59.8971
KEGG_PATHWAY	hsa04360:Axon guidance	18	1.8595	4.92297e-05	EFNB3, EFNA2, NTN4, NTNG2, L1CAM, DPYSL2, EPHB3, CXCL12, NTN3, SLIT3, SEMA5A, SEMA5B, SEMA6B, EPHB6, RGS3, UNC5D, RHOD, NFATC2	311	127	6879	3.13497	0.0109184	0.0109184	0.0627848
KEGG_PATHWAY	hsa05205:Proteoglycans in cancer	23	2.37603	8.66902e-05	WNT10A, PTPN6, WNT16, WNT5B, ERBB3, LUM, IGF2, ITGB3, MMP2, TGFB1, KDR, WNT7B, WNT4, FZD10, CDKN1A, SDC1, GPC3, MAPK13, RRAS, THBS1, WNT6, PLAU, FN1	311	200	6879	2.54368	0.0191471	0.0096198	0.110535
KEGG_PATHWAY	hsa05202:Transcriptional misregulation in cancer	19	1.96281	0.000488627	TMPRSS2, ETV7, IL2RB, WNT16, FLT3, PDGFA, CXCL8, SPINT1, GRIA3, MYCN, PROM1, CDKN1A, FLI1, TLX3, IGFBP3, HPGD, PLAU, ETV4, TLX1	311	167	6879	2.51653	0.103261	0.0356781	0.62156
KEGG_PATHWAY	hsa05164:Influenza A	19	1.96281	0.000799174	ICAM1, TMPRSS2, IFIH1, CCL2, OAS3, CXCL8, RSAD2, TLR3, OAS1, CXCL10, TNFRSF10A, MYD88, HSPA2, MAPK13, IRF7, HSPA6, HLA-DRB5, HLA-DPB1, MX1	311	174	6879	2.41529	0.163298	0.043593	1.01474
KEGG_PATHWAY	hsa04015:Rap1 signaling pathway	21	2.16942	0.00118724	FGF19, PARD6A, GNAO1, PDGFB, PDGFA, EFNA2, ADCY5, GRIN2A, FGF13, ITGB3, KDR, LPAR5, MAPK13, CNR1, PDGFRA, RRAS, PDGFD, PARD6G, THBS1, ARAP3, NGF	311	210	6879	2.2119	0.232726	0.0516031	1.50405
KEGG_PATHWAY	hsa05144:Malaria	9	0.929752	0.00139202	ICAM1, SDC1, CCL2, MYD88, CXCL8, THBS1, THBS2, SELE, TGFB1	311	49	6879	4.06267	0.26702	0.0504554	1.76136
KEGG_PATHWAY	hsa04512:ECM-receptor interaction	12	1.23967	0.00170367	LAMA2, COL4A4, SDC1, ITGB8, TNC, ITGA8, COL2A1, AGRN, ITGB3, THBS1, THBS2, FN1	311	87	6879	3.05089	0.316304	0.0528714	2.15176
KEGG_PATHWAY	hsa05200:Pathways in cancer	31	3.20248	0.00297709	FGF19, WNT16, WNT5B, PDGFB, PDGFA, ADCY5, STAT5A, CXCL8, FGF13, MMP2, CXCL12, TGFB1, SHH, WNT4, TGFA, WNT6, FN1, COL4A4, WNT10A, PTGER2, PTGER3, PTGER4, FLT3, BIRC3, LAMA2, CDKN1A, WNT7B, FZD10, LPAR5, GNG10, PDGFRA	311	393	6879	1.74475	0.485665	0.0797501	3.73215
KEGG_PATHWAY	hsa04080:Neuroactive ligand-receptor interaction	24	2.47934	0.00323723	MCHR1, PTGER2, PTGER3, GABRB3, CCKBR, PTGER4, NPBWR1, GRIK3, GABRA5, GRIN2A, GRIA3, GRIA4, ADORA1, KISS1R, HRH1, GALR1, HRH2, CNR1, ADRA2A, ADRA1B, AVPR1A, CHRNB1, HTR1D, GABRQ	311	277	6879	1.91645	0.514741	0.0771988	4.05209
KEGG_PATHWAY	hsa04514:Cell adhesion molecules (CAMs)	15	1.54959	0.00463263	ICAM1, NRXN2, CLDN3, NTNG2, L1CAM, CDH2, CDH3, SDC1, ITGB8, ITGA8, CLDN1, HLA-DRB5, HLA-DPB1, CD6, SELE	311	142	6879	2.33651	0.644943	0.0983669	5.7516
KEGG_PATHWAY	hsa05166:HTLV-I infection	22	2.27273	0.00507892	ICAM1, WNT10A, IL2RB, WNT16, LTBR, WNT5B, PDGFB, PDGFA, ADCY5, STAT5A, TGFB1, WNT7B, WNT4, FZD10, CDKN1A, LCK, PDGFRA, RRAS, HLA-DRB5, HLA-DPB1, WNT6, NFATC2	311	254	6879	1.91582	0.678733	0.0980767	6.28927
KEGG_PATHWAY	hsa04151:PI3K-Akt signaling pathway	27	2.78926	0.00656202	COL4A4, FGF19, IL2RB, PDGFB, OSMR, PDGFA, TNC, EFNA2, FGF13, COL2A1, ITGB3, IRS1, KDR, LAMA2, CDKN1A, LPAR5, ITGB8, GNG10, ITGA8, PDGFRA, PDGFD, PPP2R2B, THBS1, PPP2R2C, THBS2, FN1, NGF	311	345	6879	1.73105	0.769649	0.115158	8.05581
KEGG_PATHWAY	hsa04668:TNF signaling pathway	12	1.23967	0.00849625	CXCL1, ICAM1, CCL2, CCL20, MAPK13, CXCL2, MLKL, JAG1, CX3CL1, BIRC3, SELE, CXCL10	311	107	6879	2.48063	0.850843	0.136159	10.3136
KEGG_PATHWAY	hsa05217:Basal cell carcinoma	8	0.826446	0.0101093	WNT10A, WNT16, WNT7B, WNT4, FZD10, WNT5B, WNT6, SHH	311	54	6879	3.27688	0.896258	0.149428	12.1573
KEGG_PATHWAY	hsa04510:Focal adhesion	18	1.8595	0.0113421	COL4A4, PDGFB, PDGFA, TNC, COL2A1, ITGB3, BIRC3, KDR, LAMA2, ITGB8, ITGA8, PDGFRA, PDGFD, THBS1, SHC3, THBS2, SHC2, FN1	311	206	6879	1.93273	0.921428	0.155983	13.5427
KEGG_PATHWAY	hsa04723:Retrograde endocannabinoid signaling	11	1.13636	0.0151763	GNAO1, GABRB3, MAPK13, GNG10, ADCY5, CNR1, GABRA5, GRIA3, GRIA4, KCNJ3, GABRQ	311	101	6879	2.409	0.966967	0.191958	17.724
KEGG_PATHWAY	hsa05142:Chagas disease (American trypanosomiasis)	11	1.13636	0.0183283	ACE, GNAO1, CCL2, MYD88, MAPK13, CD247, SERPINE1, CXCL8, PPP2R2B, PPP2R2C, TGFB1	311	104	6879	2.33951	0.983839	0.215458	21.0208
KEGG_PATHWAY	hsa04390:Hippo signaling pathway	14	1.44628	0.018359	PARD6A, WNT10A, WNT16, WNT5B, GDF6, TGFB1, WNT7B, FZD10, WNT4, SERPINE1, PARD6G, PPP2R2B, WNT6, PPP2R2C	311	151	6879	2.05077	0.983951	0.205118	21.0524
KEGG_PATHWAY	hsa05032:Morphine addiction	10	1.03306	0.0208567	GNAO1, PDE1B, GABRB3, GNG10, ADCY5, PDE4B, GABRA5, ADORA1, KCNJ3, GABRQ	311	91	6879	2.43066	0.990907	0.219157	23.5769
KEGG_PATHWAY	hsa04924:Renin secretion	8	0.826446	0.0242473	PTGER2, ACE, PTGER4, PDE1B, ADCY5, NPR1, KCNJ2, ADORA1	311	64	6879	2.76487	0.995805	0.239432	26.8851
KEGG_PATHWAY	hsa04060:Cytokine-cytokine receptor interaction	19	1.96281	0.0256306	CXCL1, IL2RB, CCL2, LTBR, OSMR, CXCL2, TNFSF15, CXCL8, CXCL6, CX3CL1, TNFSF12, CXCL12, TGFB1, CXCL10, TNFRSF10A, INHBB, CCL20, IL20RA, CXCL16	311	243	6879	1.72947	0.996942	0.240975	28.1964
KEGG_PATHWAY	hsa05145:Toxoplasmosis	11	1.13636	0.0260394	LAMA2, GNAO1, MYD88, HSPA2, MAPK13, SOCS1, HSPA6, HLA-DRB5, HLA-DPB1, BIRC3, TGFB1	311	110	6879	2.2119	0.997216	0.234665	28.5798
KEGG_PATHWAY	hsa04713:Circadian entrainment	10	1.03306	0.0267752	GNAO1, NOS1, GNG10, ADCY5, CACNA1G, GRIN2A, RYR1, GRIA3, GRIA4, KCNJ3	311	95	6879	2.32831	0.997647	0.231367	29.2651
KEGG_PATHWAY	hsa04115:p53 signaling pathway	8	0.826446	0.0303053	CDKN1A, TP53I3, GADD45G, SERPINE1, RPRM, PMAIP1, THBS1, IGFBP3	311	67	6879	2.64107	0.998954	0.248694	32.4693
KEGG_PATHWAY	hsa05033:Nicotine addiction	6	0.619835	0.0325065	GABRB3, GABRA5, GRIN2A, GRIA3, GRIA4, GABRQ	311	40	6879	3.31785	0.99937	0.255301	34.399
KEGG_PATHWAY	hsa05134:Legionellosis	7	0.72314	0.0334723	CXCL1, MYD88, HSPA2, CXCL2, HSPA6, CXCL8, TLR5	311	54	6879	2.86727	0.999496	0.253235	35.2296
KEGG_PATHWAY	hsa04621:NOD-like receptor signaling pathway	7	0.72314	0.0390784	CXCL1, CCL2, MAPK13, CXCL2, CXCL8, BIRC3, NLRP1	311	56	6879	2.76487	0.999862	0.280526	39.8622
KEGG_PATHWAY	hsa04062:Chemokine signaling pathway	15	1.54959	0.0407715	CXCL1, CCL2, ADCY5, CXCL2, CXCL8, CX3CL1, CXCL6, CXCL12, ELMO1, CXCL10, CCL20, GNG10, CXCL16, SHC3, SHC2	311	186	6879	1.78379	0.999907	0.282169	41.2
KEGG_PATHWAY	hsa04064:NF-kappa B signaling pathway	9	0.929752	0.0415558	ICAM1, CARD11, LTBR, MYD88, LCK, CXCL8, BIRC3, CXCL12, PLAU	311	87	6879	2.28817	0.999922	0.278469	41.8104
KEGG_PATHWAY	hsa04012:ErbB signaling pathway	9	0.929752	0.0415558	CDKN1A, NRG3, ERBB3, STAT5A, BTC, TGFA, SHC3, NRG2, SHC2	311	87	6879	2.28817	0.999922	0.278469	41.8104
KEGG_PATHWAY	hsa05323:Rheumatoid arthritis	9	0.929752	0.044003	ICAM1, CCL2, CCL20, HLA-DRB5, CXCL8, CXCL6, HLA-DPB1, CXCL12, TGFB1	311	88	6879	2.26217	0.999956	0.284307	43.6776
KEGG_PATHWAY	hsa04310:Wnt signaling pathway	12	1.23967	0.0464877	SFRP5, WNT10A, WNT16, WNT7B, WNT4, FZD10, WNT5B, SFRP1, SFRP2, WIF1, NFATC2, WNT6	311	138	6879	1.92339	0.999975	0.28996	45.5168
