# Supplementary material for: Integrated bioinformatics analysis for the identification of hub genes and signaling pathways related to circANRIL
Source: PeerJ. 2022 Apr 25;10:e13135. doi: 10.7717/peerj.13135 (PMC9048645; doi:10.7717/peerj.13135)
Supplement: Supplemental Information 4 [file peerj-10-13135-s004.xls]

## Sheet: PPI
node1	node2	node1_string_internal_id	node2_string_internal_id	node1_external_id	node2_external_id	neighborhood_on_chromosome	gene_fusion	phylogenetic_cooccurrence	homology	coexpression	experimentally_determined_interaction	database_annotated	automated_textmining	combined_score
NTRK1	NGF	4449589	4443338	9606.ENSP00000431418	9606.ENSP00000358525	0	0	0	0	0	0.971	0.9	0.974	0.999
HEATR1	UTP20	4442698	4434917	9606.ENSP00000355541	9606.ENSP00000261637	0	0	0	0	0.888	0.692	0.9	0.843	0.999
HEATR1	WDR3	4442698	4438389	9606.ENSP00000355541	9606.ENSP00000308179	0	0	0	0	0.907	0.784	0.9	0.75	0.999
NOP14	RRP9	4448347	4433566	9606.ENSP00000405068	9606.ENSP00000232888	0	0	0	0	0.879	0.796	0.9	0.755	0.999
NOP58	RRP9	4435411	4433566	9606.ENSP00000264279	9606.ENSP00000232888	0	0	0	0	0.879	0.798	0.9	0.882	0.999
FANCF	FANCM	4440214	4435765	9606.ENSP00000330875	9606.ENSP00000267430	0	0	0	0	0.055	0.993	0.9	0.87	0.999
UTP15	NOP58	4437338	4435411	9606.ENSP00000296792	9606.ENSP00000264279	0	0	0	0	0.882	0.933	0.9	0.588	0.999
HEATR1	RRP9	4442698	4433566	9606.ENSP00000355541	9606.ENSP00000232888	0	0	0	0	0.914	0.797	0.9	0.766	0.999
MX1	OASL	4446835	4434555	9606.ENSP00000381601	9606.ENSP00000257570	0	0	0	0	0.965	0.13	0.9	0.758	0.999
HEATR1	NOP58	4442698	4435411	9606.ENSP00000355541	9606.ENSP00000264279	0	0	0	0	0.902	0.798	0.9	0.636	0.999
NOP14	WDR3	4448347	4438389	9606.ENSP00000405068	9606.ENSP00000308179	0	0	0	0	0.904	0.784	0.9	0.668	0.999
SYT1	SNAP25	4434836	4434401	9606.ENSP00000261205	9606.ENSP00000254976	0	0	0	0	0.44	0.974	0.9	0.905	0.999
PLAU	SERPINE1	4444017	4433266	9606.ENSP00000361850	9606.ENSP00000223095	0	0	0	0	0.214	0.881	0.9	0.926	0.999
NOP14	HEATR1	4448347	4442698	9606.ENSP00000405068	9606.ENSP00000355541	0	0	0	0	0.897	0.784	0.9	0.66	0.999
NOP14	NOP58	4448347	4435411	9606.ENSP00000405068	9606.ENSP00000264279	0	0	0	0	0.878	0.798	0.9	0.678	0.999
NOP14	UTP15	4448347	4437338	9606.ENSP00000405068	9606.ENSP00000296792	0	0	0	0	0.897	0.787	0.9	0.721	0.999
UTP14A	NOP58	4446271	4435411	9606.ENSP00000377944	9606.ENSP00000264279	0	0	0	0	0.735	0.964	0.9	0.102	0.999
HEATR1	UTP15	4442698	4437338	9606.ENSP00000355541	9606.ENSP00000296792	0	0	0	0	0.889	0.872	0.9	0.917	0.999
WDR3	RRP9	4438389	4433566	9606.ENSP00000308179	9606.ENSP00000232888	0	0	0.34	0.581	0.903	0.965	0.9	0.535	0.999
DPYSL3	DPYSL2	4441360	4438513	9606.ENSP00000343690	9606.ENSP00000309539	0	0	0.449	0.978	0.939	0.869	0.9	0.769	0.999
TIMP2	MMP2	4435138	4433061	9606.ENSP00000262768	9606.ENSP00000219070	0	0	0	0	0.159	0.944	0.9	0.964	0.999
PSMB8	PSMB9	4444469	4444464	9606.ENSP00000364016	9606.ENSP00000363993	0	0	0.362	0.764	0.931	0.962	0.9	0.953	0.999
ROBO2	SLIT3	4448890	4440334	9606.ENSP00000417335	9606.ENSP00000332164	0	0	0	0	0.089	0.76	0.9	0.927	0.998
NOP14	UTP20	4448347	4434917	9606.ENSP00000405068	9606.ENSP00000261637	0	0	0	0	0.841	0.692	0.9	0.657	0.998
UTP15	RRP9	4437338	4433566	9606.ENSP00000296792	9606.ENSP00000232888	0	0	0.398	0.557	0.89	0.796	0.9	0.756	0.998
NPNT	ITGA8	4447597	4445000	9606.ENSP00000389252	9606.ENSP00000367316	0	0	0	0	0.062	0.412	0.9	0.98	0.998
MX1	ISG15	4446835	4445204	9606.ENSP00000381601	9606.ENSP00000368699	0	0	0	0	0.882	0.13	0.9	0.865	0.998
HEATR1	NAT10	4442698	4434572	9606.ENSP00000355541	9606.ENSP00000257829	0	0	0	0	0.922	0.784	0.54	0.775	0.998
NOP14	UTP14A	4448347	4446271	9606.ENSP00000405068	9606.ENSP00000377944	0	0	0	0	0.811	0.735	0.9	0.709	0.998
WDR3	UTP15	4438389	4437338	9606.ENSP00000308179	9606.ENSP00000296792	0	0	0.379	0.568	0.906	0.792	0.9	0.795	0.998
WDR3	NOP58	4438389	4435411	9606.ENSP00000308179	9606.ENSP00000264279	0	0	0	0	0.897	0.798	0.9	0.325	0.998
OAS1	MX1	4447536	4446835	9606.ENSP00000388001	9606.ENSP00000381601	0	0	0	0	0.877	0	0.9	0.837	0.997
UTP14A	WDR3	4446271	4438389	9606.ENSP00000377944	9606.ENSP00000308179	0	0	0	0	0.808	0.734	0.9	0.599	0.997
GALR1	GAL	4437598	4435627	9606.ENSP00000299727	9606.ENSP00000265643	0	0	0	0	0	0.667	0.9	0.922	0.997
RSAD2	ISG15	4445636	4445204	9606.ENSP00000371471	9606.ENSP00000368699	0	0	0	0	0.824	0	0.9	0.848	0.997
NOP58	UTP20	4435411	4434917	9606.ENSP00000264279	9606.ENSP00000261637	0	0	0	0	0.526	0.934	0.9	0.368	0.997
OAS1	ISG15	4447536	4445204	9606.ENSP00000388001	9606.ENSP00000368699	0	0	0	0	0.889	0	0.9	0.786	0.997
MYD88	TLR3	4448172	4437339	9606.ENSP00000401399	9606.ENSP00000296795	0	0	0	0	0.061	0.544	0.9	0.948	0.997
IFIT2	IFIT3	4443821	4443820	9606.ENSP00000360891	9606.ENSP00000360883	0	0	0	0.945	0.863	0.808	0.9	0.896	0.997
MX1	RSAD2	4446835	4445636	9606.ENSP00000381601	9606.ENSP00000371471	0	0	0	0	0.87	0	0.9	0.812	0.997
JAK3	STAT5A	4447709	4441128	9606.ENSP00000391676	9606.ENSP00000341208	0	0	0	0	0.09	0.645	0.9	0.934	0.997
USH1G	USH1C	4451464	4432557	9606.ENSP00000480279	9606.ENSP00000005226	0	0	0	0	0	0.943	0	0.942	0.996
GDNF	GFRA1	4448501	4441735	9606.ENSP00000409007	9606.ENSP00000347591	0	0	0	0	0	0.454	0.9	0.942	0.996
IRF7	OASL	4446700	4434555	9606.ENSP00000380697	9606.ENSP00000257570	0	0	0	0	0.818	0	0.9	0.803	0.996
PARP9	DTX3L	4442366	4437247	9606.ENSP00000353512	9606.ENSP00000296161	0	0	0	0	0.924	0.692	0	0.865	0.996
UTP14A	RRP9	4446271	4433566	9606.ENSP00000377944	9606.ENSP00000232888	0	0	0	0	0.78	0.734	0.9	0.482	0.996
ISG15	IFIT3	4445204	4443820	9606.ENSP00000368699	9606.ENSP00000360883	0	0	0	0	0.84	0.163	0.9	0.758	0.996
WDR3	UTP20	4438389	4434917	9606.ENSP00000308179	9606.ENSP00000261637	0	0	0	0	0.844	0.367	0.9	0.668	0.996
IGF2	IGFBP3	4447717	4445494	9606.ENSP00000391826	9606.ENSP00000370473	0	0	0	0	0.155	0.379	0.9	0.938	0.996
TAF1D	TAF1A	4448552	4441012	9606.ENSP00000410409	9606.ENSP00000339976	0	0	0	0	0.062	0.86	0.9	0.749	0.996
UTP14A	HEATR1	4446271	4442698	9606.ENSP00000377944	9606.ENSP00000355541	0	0	0	0	0.779	0.742	0.9	0.472	0.996
MAP1LC3A	ATG3	4444457	4436537	9606.ENSP00000363970	9606.ENSP00000283290	0	0	0	0	0.172	0.71	0.9	0.868	0.996
MYC	CDKN1A	4451407	4447168	9606.ENSP00000479618	9606.ENSP00000384849	0	0	0	0	0	0.378	0.9	0.945	0.996
IRF7	RSAD2	4446700	4445636	9606.ENSP00000380697	9606.ENSP00000371471	0	0	0	0	0.786	0.263	0.9	0.724	0.995
EPHB3	EFNB3	4440327	4433353	9606.ENSP00000332118	9606.ENSP00000226091	0	0	0	0	0.212	0.555	0.9	0.895	0.995
ISG15	IFIT2	4445204	4443821	9606.ENSP00000368699	9606.ENSP00000360891	0	0	0	0	0.781	0.163	0.9	0.762	0.995
UTP20	NAT10	4434917	4434572	9606.ENSP00000261637	9606.ENSP00000257829	0	0	0	0	0.858	0.801	0.54	0.7	0.995
IFIT3	OASL	4443820	4434555	9606.ENSP00000360883	9606.ENSP00000257570	0	0	0	0	0.847	0.163	0.9	0.687	0.995
UTP14A	UTP15	4446271	4437338	9606.ENSP00000377944	9606.ENSP00000296792	0	0	0	0	0.736	0.735	0.9	0.411	0.995
IRF7	ISG15	4446700	4445204	9606.ENSP00000380697	9606.ENSP00000368699	0	0	0	0	0.788	0	0.9	0.792	0.995
MYD88	IRF7	4448172	4446700	9606.ENSP00000401399	9606.ENSP00000380697	0	0	0	0	0.164	0.447	0.9	0.917	0.995
MX1	IRF7	4446835	4446700	9606.ENSP00000381601	9606.ENSP00000380697	0	0	0	0	0.816	0	0.9	0.797	0.995
NOP14	NAT10	4448347	4434572	9606.ENSP00000405068	9606.ENSP00000257829	0	0	0	0	0.911	0.797	0.54	0.483	0.995
NAA15	NAA50	4437304	4433789	9606.ENSP00000296543	9606.ENSP00000240922	0	0	0	0	0.477	0.949	0	0.852	0.995
IGF2	IGFBP5	4447717	4433604	9606.ENSP00000391826	9606.ENSP00000233813	0	0	0	0	0.195	0.681	0.9	0.852	0.995
ISG15	IFI6	4445204	4441262	9606.ENSP00000368699	9606.ENSP00000342513	0	0	0	0	0.876	0	0.9	0.677	0.995
AKR1C1	AKR1C3	4445467	4445414	9606.ENSP00000370254	9606.ENSP00000369927	0	0	0.449	0.983	0.214	0.943	0.9	0.836	0.995
RPL36A	RPL22L1	4448320	4441586	9606.ENSP00000404375	9606.ENSP00000346080	0	0	0	0	0.661	0.716	0.9	0.56	0.995
POLR3G	POLR3B	4446888	4433408	9606.ENSP00000382058	9606.ENSP00000228347	0	0	0	0	0.082	0.832	0.9	0.678	0.994
RSAD2	IFIT2	4445636	4443821	9606.ENSP00000371471	9606.ENSP00000360891	0	0	0	0	0.813	0	0.9	0.707	0.994
KCNA2	KCNAB1	4449656	4449075	9606.ENSP00000433109	9606.ENSP00000419952	0	0	0	0	0.118	0.814	0.9	0.689	0.994
ISG15	OASL	4445204	4434555	9606.ENSP00000368699	9606.ENSP00000257570	0	0	0	0	0.834	0	0.9	0.68	0.994
ISG15	OAS3	4445204	4433439	9606.ENSP00000368699	9606.ENSP00000228928	0	0	0	0	0.828	0	0.9	0.692	0.994
ITGB3	FN1	4450406	4441661	9606.ENSP00000452786	9606.ENSP00000346839	0	0	0	0	0.098	0.87	0.9	0.616	0.994
IRF7	IFIT3	4446700	4443820	9606.ENSP00000380697	9606.ENSP00000360883	0	0	0	0	0.85	0	0.9	0.656	0.994
OAS1	IFI6	4447536	4441262	9606.ENSP00000388001	9606.ENSP00000342513	0	0	0	0	0.838	0	0.9	0.678	0.994
MX1	IFI6	4446835	4441262	9606.ENSP00000381601	9606.ENSP00000342513	0	0	0	0	0.847	0	0.9	0.669	0.994
RP11-517H2.6	CCL20	4447038	4442174	9606.ENSP00000383715	9606.ENSP00000351671	0	0	0	0	0	0.294	0.8	0.963	0.994
MX1	IFIT3	4446835	4443820	9606.ENSP00000381601	9606.ENSP00000360883	0	0	0	0	0.837	0	0.9	0.713	0.994
NRG2	ERBB3	4442568	4435741	9606.ENSP00000354910	9606.ENSP00000267101	0	0	0	0	0	0.656	0.9	0.823	0.993
OAS1	RSAD2	4447536	4445636	9606.ENSP00000388001	9606.ENSP00000371471	0	0	0	0	0.796	0	0.9	0.7	0.993
ISG15	UBE2L6	4445204	4436712	9606.ENSP00000368699	9606.ENSP00000287156	0	0	0	0	0.611	0.382	0.9	0.758	0.993
RSAD2	OASL	4445636	4434555	9606.ENSP00000371471	9606.ENSP00000257570	0	0	0	0	0.801	0	0.9	0.696	0.993
COL5A2	COL3A1	4444466	4438049	9606.ENSP00000364000	9606.ENSP00000304408	0	0	0.444	0.931	0.933	0	0.9	0.807	0.993
EPHB6	EFNB3	4451629	4433353	9606.ENSP00000481994	9606.ENSP00000226091	0	0	0	0	0.188	0.313	0.9	0.889	0.993
EFNA2	EPHA8	4432856	4432698	9606.ENSP00000215368	9606.ENSP00000166244	0	0	0	0	0.211	0.313	0.9	0.886	0.993
MX1	OAS3	4446835	4433439	9606.ENSP00000381601	9606.ENSP00000228928	0	0	0	0	0.793	0	0.9	0.73	0.993
IFIT2	OASL	4443821	4434555	9606.ENSP00000360891	9606.ENSP00000257570	0	0	0	0	0.793	0.163	0.9	0.684	0.993
RSAD2	IFIT3	4445636	4443820	9606.ENSP00000371471	9606.ENSP00000360883	0	0	0	0	0.823	0	0.9	0.682	0.993
IRF7	IFIH1	4446700	4435285	9606.ENSP00000380697	9606.ENSP00000263642	0	0	0	0	0.425	0	0.9	0.893	0.993
NOP58	NAT10	4435411	4434572	9606.ENSP00000264279	9606.ENSP00000257829	0	0	0	0	0.892	0.876	0	0.572	0.993
EFNB3	EPHA8	4433353	4432698	9606.ENSP00000226091	9606.ENSP00000166244	0	0	0	0	0.227	0.313	0.9	0.886	0.993
EPHB3	EFNA2	4440327	4432856	9606.ENSP00000332118	9606.ENSP00000215368	0	0	0	0	0.205	0.313	0.9	0.885	0.992
IGF2	IGFBP4	4447717	4435901	9606.ENSP00000391826	9606.ENSP00000269593	0	0	0	0	0.157	0.619	0.9	0.796	0.992
PAPPA	IGFBP4	4440201	4435901	9606.ENSP00000330658	9606.ENSP00000269593	0	0	0	0	0.088	0.379	0.9	0.885	0.992
MX1	IFIT2	4446835	4443821	9606.ENSP00000381601	9606.ENSP00000360891	0	0	0	0	0.751	0	0.9	0.717	0.992
NOP58	GAR1	4435411	4433378	9606.ENSP00000264279	9606.ENSP00000226796	0.046	0	0	0	0.863	0.357	0.72	0.723	0.992
IFI6	OAS3	4441262	4433439	9606.ENSP00000342513	9606.ENSP00000228928	0	0	0	0	0.78	0	0.9	0.669	0.992
NGF	NTRK2	4443338	4436251	9606.ENSP00000358525	9606.ENSP00000277120	0	0	0	0	0	0.714	0.6	0.935	0.992
OAS1	IFIT3	4447536	4443820	9606.ENSP00000388001	9606.ENSP00000360883	0	0	0	0	0.798	0	0.9	0.678	0.992
EPHB6	EFNA2	4451629	4432856	9606.ENSP00000481994	9606.ENSP00000215368	0	0	0	0	0.188	0.313	0.9	0.886	0.992
IFIT3	IFI6	4443820	4441262	9606.ENSP00000360883	9606.ENSP00000342513	0	0	0	0	0.783	0	0.9	0.669	0.992
APOC1	APOE	4450772	4434227	9606.ENSP00000465356	9606.ENSP00000252486	0	0	0	0	0.805	0	0.72	0.876	0.992
IFIT3	OAS3	4443820	4433439	9606.ENSP00000360883	9606.ENSP00000228928	0	0	0	0	0.79	0	0.9	0.683	0.992
WDR3	NAT10	4438389	4434572	9606.ENSP00000308179	9606.ENSP00000257829	0	0	0	0	0.903	0.797	0.54	0.298	0.992
IFI6	OASL	4441262	4434555	9606.ENSP00000342513	9606.ENSP00000257570	0	0	0	0	0.78	0	0.9	0.65	0.991
SNAP25	RAB3A	4434401	4433215	9606.ENSP00000254976	9606.ENSP00000222256	0	0	0	0	0.411	0	0.9	0.859	0.991
CD247	LCK	4442542	4440823	9606.ENSP00000354782	9606.ENSP00000337825	0	0	0	0	0.347	0.435	0.9	0.802	0.991
NAT10	RRP9	4434572	4433566	9606.ENSP00000257829	9606.ENSP00000232888	0	0	0	0	0.888	0.793	0	0.668	0.991
CDC42EP5	CDC42EP2	4437730	4436342	9606.ENSP00000301200	9606.ENSP00000279249	0	0	0	0	0.068	0	0.9	0.905	0.99
HIST1H2AC	HIST2H2BE	4444942	4443268	9606.ENSP00000367022	9606.ENSP00000358151	0	0	0	0	0.288	0.732	0.9	0.537	0.99
PSMB9	PSMD5	4444464	4432839	9606.ENSP00000363993	9606.ENSP00000210313	0	0	0	0	0	0.862	0.9	0.36	0.99
RSAD2	OAS3	4445636	4433439	9606.ENSP00000371471	9606.ENSP00000228928	0	0	0	0	0.787	0	0.9	0.606	0.99
GPC3	SHH	4446259	4437380	9606.ENSP00000377836	9606.ENSP00000297261	0	0	0	0	0.056	0.185	0.9	0.878	0.989
PSMB8	PSMD5	4444469	4432839	9606.ENSP00000364016	9606.ENSP00000210313	0	0	0	0	0.061	0.869	0.9	0.223	0.989
HIST2H2BE	HIST3H2A	4443268	4442727	9606.ENSP00000358151	9606.ENSP00000355656	0	0	0	0	0.211	0.732	0.9	0.564	0.989
RSAD2	IFI6	4445636	4441262	9606.ENSP00000371471	9606.ENSP00000342513	0	0	0	0	0.733	0	0.9	0.64	0.989
DLGAP3	DLGAP1	4444165	4439053	9606.ENSP00000362444	9606.ENSP00000316377	0	0	0	0.876	0.17	0.87	0.9	0.711	0.989
ATP6V1A	TCIRG1	4436079	4435629	9606.ENSP00000273398	9606.ENSP00000265686	0.167	0	0	0	0.23	0.411	0.9	0.77	0.989
OAS1	IRF7	4447536	4446700	9606.ENSP00000388001	9606.ENSP00000380697	0	0	0	0	0.688	0	0.9	0.678	0.989
FN1	PCSK9	4441661	4437942	9606.ENSP00000346839	9606.ENSP00000303208	0	0	0	0	0.07	0.86	0.9	0.245	0.988
CXCL1	CCL20	4446449	4442174	9606.ENSP00000379110	9606.ENSP00000351671	0	0	0	0	0.553	0	0.9	0.759	0.988
NOP14	LTV1	4448347	4442915	9606.ENSP00000405068	9606.ENSP00000356548	0	0	0	0	0.855	0	0.9	0.267	0.988
CCL20	CXCL8	4442174	4438229	9606.ENSP00000351671	9606.ENSP00000306512	0	0	0	0	0.552	0	0.9	0.758	0.988
CXCL1	CXCL6	4446449	4433365	9606.ENSP00000379110	9606.ENSP00000226317	0	0	0	0.893	0.647	0.667	0.9	0.778	0.988
VAMP8	SNAP25	4435329	4434401	9606.ENSP00000263864	9606.ENSP00000254976	0	0	0	0	0.062	0.561	0.9	0.752	0.988
NTRK2	SHC2	4436251	4435450	9606.ENSP00000277120	9606.ENSP00000264554	0	0	0	0	0.157	0.717	0.9	0.573	0.988
NTRK1	SHC3	4449589	4444636	9606.ENSP00000431418	9606.ENSP00000364995	0	0	0	0	0.062	0.717	0.9	0.619	0.988
PDGFA	PDGFRA	4441629	4434540	9606.ENSP00000346508	9606.ENSP00000257290	0	0	0	0	0	0.59	0.9	0.73	0.988
PER1	PER2	4438930	4434372	9606.ENSP00000314420	9606.ENSP00000254657	0	0	0	0.891	0.081	0.876	0.9	0.811	0.988
TLR5	MYD88	4449957	4448172	9606.ENSP00000440643	9606.ENSP00000401399	0	0	0	0	0.061	0.544	0.8	0.879	0.988
LTV1	NOP58	4442915	4435411	9606.ENSP00000356548	9606.ENSP00000264279	0	0	0	0	0.865	0.054	0.9	0.175	0.988
IFITM2	IFITM3	4451879	4446948	9606.ENSP00000484689	9606.ENSP00000382707	0	0	0	0.981	0.892	0	0.9	0.807	0.988
NPY	GAL	4447109	4435627	9606.ENSP00000384364	9606.ENSP00000265643	0	0	0	0	0	0	0.9	0.892	0.988
NOP58	ESF1	4435411	4432793	9606.ENSP00000264279	9606.ENSP00000202816	0	0	0	0	0.879	0.845	0	0.378	0.987
CXCL1	CXCL10	4446449	4438146	9606.ENSP00000379110	9606.ENSP00000305651	0	0	0	0	0.151	0	0.9	0.863	0.987
GNL3	NOP58	4447905	4435411	9606.ENSP00000395772	9606.ENSP00000264279	0	0	0	0	0.894	0.859	0	0.208	0.987
CXCL8	CXCL10	4438229	4438146	9606.ENSP00000306512	9606.ENSP00000305651	0	0	0	0	0.144	0	0.9	0.869	0.987
OAS1	IFIT2	4447536	4443821	9606.ENSP00000388001	9606.ENSP00000360891	0	0	0	0	0.664	0	0.9	0.67	0.987
FBLL1	NOP58	4451070	4435411	9606.ENSP00000473383	9606.ENSP00000264279	0	0	0	0	0.807	0.737	0.54	0.507	0.987
UTP15	NAT10	4437338	4434572	9606.ENSP00000296792	9606.ENSP00000257829	0	0	0	0	0.857	0.791	0	0.602	0.987
NHLRC1	PPP1R3C	4441523	4433728	9606.ENSP00000345464	9606.ENSP00000238994	0	0	0	0	0.076	0.386	0.9	0.804	0.987
SHC3	NTRK2	4444636	4436251	9606.ENSP00000364995	9606.ENSP00000277120	0	0	0	0	0.19	0.72	0.9	0.528	0.987
RRS1	NOP58	4439522	4435411	9606.ENSP00000322396	9606.ENSP00000264279	0	0	0	0	0.896	0.82	0	0.315	0.986
TAPBP	TAP1	4448337	4441602	9606.ENSP00000404833	9606.ENSP00000346206	0	0	0	0	0.179	0.472	0.9	0.726	0.986
STRA6	RBP4	4450543	4443752	9606.ENSP00000456609	9606.ENSP00000360522	0	0	0	0	0	0	0.9	0.875	0.986
CXCL1	CXCL8	4446449	4438229	9606.ENSP00000379110	9606.ENSP00000306512	0	0	0	0.878	0.842	0	0.9	0.918	0.985
NTRK1	SHC2	4449589	4435450	9606.ENSP00000431418	9606.ENSP00000264554	0	0	0	0	0.062	0.717	0.9	0.527	0.985
FN1	TGFB1	4441661	4433189	9606.ENSP00000346839	9606.ENSP00000221930	0	0	0	0	0.061	0	0.9	0.859	0.985
PSMB9	TAP1	4444464	4441602	9606.ENSP00000363993	9606.ENSP00000346206	0	0	0	0	0.917	0.348	0	0.752	0.985
IRF7	IFI6	4446700	4441262	9606.ENSP00000380697	9606.ENSP00000342513	0	0	0	0	0.685	0	0.9	0.57	0.985
IFIT2	OAS3	4443821	4433439	9606.ENSP00000360891	9606.ENSP00000228928	0	0	0	0	0.564	0	0.9	0.698	0.985
IRF7	OAS3	4446700	4433439	9606.ENSP00000380697	9606.ENSP00000228928	0	0	0	0	0.633	0	0.9	0.603	0.984
IGFBP3	FN1	4445494	4441661	9606.ENSP00000370473	9606.ENSP00000346839	0	0	0	0	0.303	0.379	0.9	0.685	0.984
ISG15	BST2	4445204	4434236	9606.ENSP00000368699	9606.ENSP00000252593	0	0	0	0	0.615	0	0.9	0.63	0.984
LRRTM1	NRXN2	4437111	4435609	9606.ENSP00000295057	9606.ENSP00000265459	0	0	0	0	0.289	0	0.9	0.793	0.984
LTV1	WDR3	4442915	4438389	9606.ENSP00000356548	9606.ENSP00000308179	0	0	0	0	0.845	0	0.9	0.075	0.984
UTP15	UTP20	4437338	4434917	9606.ENSP00000296792	9606.ENSP00000261637	0	0	0	0	0.354	0	0.9	0.762	0.983
ITGB3	ITGA8	4450406	4445000	9606.ENSP00000452786	9606.ENSP00000367316	0	0	0	0	0.062	0.556	0.9	0.647	0.983
CXCL2	CXCL8	4449392	4438229	9606.ENSP00000427279	9606.ENSP00000306512	0	0	0	0.874	0.824	0	0.9	0.767	0.983
TOP2B	SMARCC1	4447941	4434360	9606.ENSP00000396704	9606.ENSP00000254480	0	0	0	0	0.157	0.82	0.9	0.049	0.983
CXCL12	CCL20	4446453	4442174	9606.ENSP00000379140	9606.ENSP00000351671	0	0	0	0	0	0.546	0.9	0.674	0.983
IRF7	TLR3	4446700	4437339	9606.ENSP00000380697	9606.ENSP00000296795	0	0	0	0	0.064	0	0.9	0.841	0.983
IFIT2	IFI6	4443821	4441262	9606.ENSP00000360891	9606.ENSP00000342513	0	0	0	0	0.56	0	0.9	0.654	0.983
KCNJ2	KCNQ1	4433856	4432663	9606.ENSP00000243457	9606.ENSP00000155840	0	0	0	0	0	0	0.8	0.918	0.983
FN1	SPARC	4441661	4433520	9606.ENSP00000346839	9606.ENSP00000231061	0	0	0	0	0.279	0.342	0.9	0.675	0.982
GNL3	RRS1	4447905	4439522	9606.ENSP00000395772	9606.ENSP00000322396	0	0	0	0	0.825	0.889	0	0.146	0.982
FBLL1	RRP9	4451070	4433566	9606.ENSP00000473383	9606.ENSP00000232888	0	0	0	0	0.742	0.737	0.54	0.493	0.982
FN1	THBS1	4441661	4434771	9606.ENSP00000346839	9606.ENSP00000260356	0	0	0	0	0.169	0.379	0.9	0.692	0.982
NOP14	UTP23	4448347	4438402	9606.ENSP00000405068	9606.ENSP00000308332	0	0	0	0	0.842	0.698	0.54	0.289	0.982
BRCA2	EXO1	4445332	4442689	9606.ENSP00000369497	9606.ENSP00000355506	0	0	0	0	0.267	0	0.9	0.777	0.982
FN1	IGFBP5	4441661	4433604	9606.ENSP00000346839	9606.ENSP00000233813	0	0	0	0	0.197	0.379	0.9	0.691	0.982
UTP14A	NAT10	4446271	4434572	9606.ENSP00000377944	9606.ENSP00000257829	0	0	0	0	0.814	0.742	0	0.655	0.982
FN1	CDH2	4441661	4435864	9606.ENSP00000346839	9606.ENSP00000269141	0	0	0	0	0.144	0	0.9	0.804	0.981
SYT1	RAB3A	4434836	4433215	9606.ENSP00000261205	9606.ENSP00000222256	0	0	0	0	0.334	0.053	0.9	0.743	0.981
THBS1	TGFB1	4434771	4433189	9606.ENSP00000260356	9606.ENSP00000221930	0	0	0	0	0.061	0.379	0.9	0.722	0.981
GABRA5	GABRB3	4440689	4438440	9606.ENSP00000335592	9606.ENSP00000308725	0	0	0	0.851	0.23	0.743	0.9	0.86	0.981
CXCL2	CXCL1	4449392	4446449	9606.ENSP00000427279	9606.ENSP00000379110	0	0	0	0.979	0.809	0	0.9	0.934	0.98
NAF1	RRP9	4436111	4433566	9606.ENSP00000274054	9606.ENSP00000232888	0	0	0	0	0.816	0	0.9	0.042	0.98
UTP14A	LTV1	4446271	4442915	9606.ENSP00000377944	9606.ENSP00000356548	0	0	0	0	0.708	0	0.9	0.393	0.98
PDGFB	PDGFRA	4440178	4434540	9606.ENSP00000330382	9606.ENSP00000257290	0	0	0	0	0	0.472	0.9	0.658	0.98
NFATC2	IRF4	4446486	4445477	9606.ENSP00000379330	9606.ENSP00000370343	0	0	0	0	0.077	0.379	0.9	0.703	0.98
TLR3	BIRC3	4437339	4435265	9606.ENSP00000296795	9606.ENSP00000263464	0	0	0	0	0.049	0.754	0.9	0.282	0.98
GRIA4	PRKCG	4436494	4435262	9606.ENSP00000282499	9606.ENSP00000263431	0	0	0	0	0.154	0.384	0.9	0.67	0.98
IRF7	IFIT2	4446700	4443821	9606.ENSP00000380697	9606.ENSP00000360891	0	0	0	0	0.452	0	0.9	0.675	0.98
CXCL8	CCL2	4438229	4433339	9606.ENSP00000306512	9606.ENSP00000225831	0	0	0	0	0.278	0.667	0	0.925	0.98
MYC	CDC25A	4451407	4437985	9606.ENSP00000479618	9606.ENSP00000303706	0	0	0	0	0.118	0	0.9	0.783	0.979
CXCL2	CCL20	4449392	4442174	9606.ENSP00000427279	9606.ENSP00000351671	0	0	0	0	0.248	0	0.9	0.749	0.979
CXCL2	CXCL10	4449392	4438146	9606.ENSP00000427279	9606.ENSP00000305651	0	0	0	0	0.139	0	0.9	0.784	0.979
BRCA2	DMC1	4445332	4432896	9606.ENSP00000369497	9606.ENSP00000216024	0	0	0	0	0.082	0.6	0.9	0.512	0.979
UTP23	NOP58	4438402	4435411	9606.ENSP00000308332	9606.ENSP00000264279	0	0	0	0	0.821	0.692	0.54	0.285	0.979
SERPINE1	TGFB1	4433266	4433189	9606.ENSP00000223095	9606.ENSP00000221930	0	0	0	0	0.088	0	0.9	0.795	0.979
RFC3	EXO1	4445320	4442689	9606.ENSP00000369411	9606.ENSP00000355506	0	0	0	0	0.638	0.186	0.9	0.374	0.979
FN1	SERPINE1	4441661	4433266	9606.ENSP00000346839	9606.ENSP00000223095	0	0	0	0	0.295	0	0.9	0.735	0.979
KCNAB1	KCNA3	4449075	4443386	9606.ENSP00000419952	9606.ENSP00000358784	0	0	0	0	0.063	0.388	0.9	0.681	0.979
JAK3	SOCS1	4447709	4440100	9606.ENSP00000391676	9606.ENSP00000329418	0	0	0	0	0.062	0.472	0.9	0.619	0.978
SYT5	SNAP25	4441606	4434401	9606.ENSP00000346265	9606.ENSP00000254976	0	0	0	0	0.157	0.322	0.9	0.674	0.978
PDGFD	PDGFB	4446114	4440178	9606.ENSP00000376865	9606.ENSP00000330382	0	0	0	0	0.061	0	0.9	0.785	0.978
TIMP2	MMP15	4435138	4433075	9606.ENSP00000262768	9606.ENSP00000219271	0	0	0	0	0	0.162	0.9	0.764	0.978
COL3A1	LUM	4438049	4435725	9606.ENSP00000304408	9606.ENSP00000266718	0	0	0	0	0.834	0.082	0.72	0.547	0.978
UTP14A	UTP20	4446271	4434917	9606.ENSP00000377944	9606.ENSP00000261637	0	0	0	0	0.592	0	0.9	0.517	0.978
UTP20	RRP9	4434917	4433566	9606.ENSP00000261637	9606.ENSP00000232888	0	0	0	0	0.208	0.367	0.9	0.606	0.977
NMD3	LTV1	4449003	4442915	9606.ENSP00000419004	9606.ENSP00000356548	0	0	0	0	0.85	0	0	0.857	0.977
SOCS1	IRS1	4440100	4438085	9606.ENSP00000329418	9606.ENSP00000304895	0	0	0	0	0	0.379	0.9	0.669	0.977
MX1	BST2	4446835	4434236	9606.ENSP00000381601	9606.ENSP00000252593	0	0	0	0	0.424	0	0.9	0.632	0.976
MX1	UBE2L6	4446835	4436712	9606.ENSP00000381601	9606.ENSP00000287156	0	0	0	0	0.598	0	0.9	0.456	0.976
HOXA6	HOXA5	4433250	4433249	9606.ENSP00000222728	9606.ENSP00000222726	0	0	0	0.842	0.363	0.96	0	0.777	0.976
NOTUM	GPC3	4447497	4446259	9606.ENSP00000387310	9606.ENSP00000377836	0	0	0	0	0.127	0.454	0.9	0.574	0.976
FZD10	WNT16	4433444	4433230	9606.ENSP00000229030	9606.ENSP00000222462	0	0	0	0	0.062	0.262	0.9	0.697	0.976
SNAP91	SYT1	4448123	4434836	9606.ENSP00000400459	9606.ENSP00000261205	0	0	0	0	0.362	0.185	0.9	0.601	0.976
CXCL12	CXCL10	4446453	4438146	9606.ENSP00000379140	9606.ENSP00000305651	0	0	0	0	0	0.221	0.9	0.725	0.976
JAK3	PTPN6	4447709	4447701	9606.ENSP00000391676	9606.ENSP00000391592	0	0	0	0	0.107	0.457	0.9	0.561	0.975
GNL3	DDX21	4447905	4441590	9606.ENSP00000395772	9606.ENSP00000346120	0	0	0	0	0.563	0.163	0.9	0.406	0.975
HHAT	SHH	4449869	4437380	9606.ENSP00000438468	9606.ENSP00000297261	0	0	0	0	0.064	0.381	0.9	0.619	0.975
UTP23	RRP9	4438402	4433566	9606.ENSP00000308332	9606.ENSP00000232888	0	0	0	0	0.839	0.594	0.54	0.275	0.975
RSAD2	BST2	4445636	4434236	9606.ENSP00000371471	9606.ENSP00000252593	0	0	0	0	0.318	0	0.9	0.669	0.975
CCL20	CXCL10	4442174	4438146	9606.ENSP00000351671	9606.ENSP00000305651	0	0	0	0	0.143	0	0.9	0.733	0.975
VLDLR	PCSK9	4445647	4437942	9606.ENSP00000371532	9606.ENSP00000303208	0	0	0	0	0	0.185	0.9	0.719	0.975
IFITM3	MX1	4446948	4446835	9606.ENSP00000382707	9606.ENSP00000381601	0	0	0	0	0.298	0	0.9	0.672	0.975
PTPN6	IRS1	4447701	4438085	9606.ENSP00000391592	9606.ENSP00000304895	0	0	0	0	0	0.731	0.9	0.138	0.974
HIST2H4A	HIST2H2BE	4450676	4443268	9606.ENSP00000462667	9606.ENSP00000358151	0	0.001	0	0	0.171	0.855	0	0.803	0.974
FBLL1	WDR3	4451070	4438389	9606.ENSP00000473383	9606.ENSP00000308179	0	0	0	0	0.713	0.737	0.54	0.344	0.974
GFRA2	GDNF	4449453	4448501	9606.ENSP00000428518	9606.ENSP00000409007	0	0	0	0	0	0.305	0.9	0.666	0.974
IFITM3	ISG15	4446948	4445204	9606.ENSP00000382707	9606.ENSP00000368699	0	0	0	0	0.387	0	0.9	0.607	0.973
ITGB3	KDR	4450406	4435337	9606.ENSP00000452786	9606.ENSP00000263923	0	0	0	0	0.061	0.407	0.9	0.582	0.973
SHC2	KDR	4435450	4435337	9606.ENSP00000264554	9606.ENSP00000263923	0	0	0	0	0.088	0.474	0.9	0.503	0.973
STAT5A	IL2RB	4441128	4432931	9606.ENSP00000341208	9606.ENSP00000216223	0	0	0	0	0.095	0.336	0.9	0.597	0.972
NRG3	ERBB3	4443888	4435741	9606.ENSP00000361214	9606.ENSP00000267101	0	0	0	0	0	0.157	0.9	0.697	0.972
NCK1	KDR	4448885	4435337	9606.ENSP00000417273	9606.ENSP00000263923	0	0	0	0	0	0.65	0.9	0.267	0.972
CXCL12	CXCL8	4446453	4438229	9606.ENSP00000379140	9606.ENSP00000306512	0	0	0	0	0	0	0.9	0.733	0.972
IFITM3	RSAD2	4446948	4445636	9606.ENSP00000382707	9606.ENSP00000371471	0	0	0	0	0.164	0	0.9	0.692	0.972
HOXB6	HOXA5	4449079	4433249	9606.ENSP00000420009	9606.ENSP00000222726	0	0	0	0.859	0.239	0.96	0	0.68	0.971
IGF2	GPC3	4447717	4446259	9606.ENSP00000391826	9606.ENSP00000377836	0	0	0	0	0.16	0.379	0.8	0.759	0.971
IRF7	BST2	4446700	4434236	9606.ENSP00000380697	9606.ENSP00000252593	0	0	0	0	0.411	0	0.9	0.553	0.971
PTPN6	STAT5A	4447701	4441128	9606.ENSP00000391592	9606.ENSP00000341208	0	0	0	0	0.143	0.13	0.9	0.657	0.971
CD247	IL2RB	4442542	4432931	9606.ENSP00000354782	9606.ENSP00000216223	0	0	0	0	0.638	0	0.9	0.267	0.971
STAT5A	LCK	4441128	4440823	9606.ENSP00000341208	9606.ENSP00000337825	0	0	0	0	0.077	0.365	0.9	0.575	0.971
CXCL2	CXCL12	4449392	4446453	9606.ENSP00000427279	9606.ENSP00000379140	0	0	0	0	0	0.224	0.9	0.668	0.971
PTPN6	KDR	4447701	4435337	9606.ENSP00000391592	9606.ENSP00000263923	0	0	0	0	0.063	0.435	0.9	0.52	0.971
BRCA2	NBN	4445332	4435605	9606.ENSP00000369497	9606.ENSP00000265433	0	0	0	0	0.062	0	0.9	0.708	0.97
EXO1	NBN	4442689	4435605	9606.ENSP00000355506	9606.ENSP00000265433	0	0	0	0	0.062	0	0.9	0.714	0.97
SCN1B	SCN4B	4447950	4439529	9606.ENSP00000396915	9606.ENSP00000322460	0	0	0	0	0.132	0	0.8	0.841	0.97
CXCL10	CX3CL1	4438146	4432567	9606.ENSP00000305651	9606.ENSP00000006053	0	0	0	0	0	0	0.9	0.712	0.97
UTP23	WDR3	4438402	4438389	9606.ENSP00000308332	9606.ENSP00000308179	0	0	0	0	0.818	0.607	0.54	0.221	0.97
LTV1	RRP9	4442915	4433566	9606.ENSP00000356548	9606.ENSP00000232888	0	0	0	0	0.664	0	0.9	0.198	0.97
LCK	IL2RB	4440823	4432931	9606.ENSP00000337825	9606.ENSP00000216223	0	0	0	0	0.187	0.379	0.9	0.479	0.97
STAT5A	SOCS1	4441128	4440100	9606.ENSP00000341208	9606.ENSP00000329418	0	0	0	0	0.069	0.106	0.9	0.687	0.97
PSMB8	TAP1	4444469	4441602	9606.ENSP00000364016	9606.ENSP00000346206	0	0.066	0	0	0.845	0.374	0	0.714	0.97
OAS1	BST2	4447536	4434236	9606.ENSP00000388001	9606.ENSP00000252593	0	0	0	0	0.429	0	0.9	0.53	0.97
WNT4	FZD10	4436841	4433444	9606.ENSP00000290167	9606.ENSP00000229030	0	0	0	0	0.055	0.336	0.9	0.592	0.97
JAK3	IL2RB	4447709	4432931	9606.ENSP00000391676	9606.ENSP00000216223	0	0	0	0	0.113	0.379	0.9	0.529	0.97
LTV1	UTP15	4442915	4437338	9606.ENSP00000356548	9606.ENSP00000296792	0	0	0	0	0.643	0	0.9	0.237	0.97
THBS1	SPARC	4434771	4433520	9606.ENSP00000260356	9606.ENSP00000231061	0	0	0	0	0.096	0.342	0.9	0.562	0.97
KRT8	KRT19	4450285	4442612	9606.ENSP00000449404	9606.ENSP00000355124	0	0	0	0.769	0.572	0.218	0.9	0.868	0.97
CXCL1	CX3CL1	4446449	4432567	9606.ENSP00000379110	9606.ENSP00000006053	0	0	0	0	0.061	0	0.9	0.7	0.969
THBS1	SERPINE1	4434771	4433266	9606.ENSP00000260356	9606.ENSP00000223095	0	0	0	0	0.273	0	0.9	0.616	0.969
ATRIP	NBN	4439580	4435605	9606.ENSP00000323099	9606.ENSP00000265433	0	0	0	0	0.055	0.209	0.9	0.642	0.969
TSPOAP1	RAB3A	4441559	4433215	9606.ENSP00000345824	9606.ENSP00000222256	0	0	0	0	0.064	0	0.9	0.696	0.969
WNT7B	FZD10	4441109	4433444	9606.ENSP00000341032	9606.ENSP00000229030	0	0	0	0	0.061	0.268	0.9	0.603	0.969
CXCL12	CXCL1	4446453	4446449	9606.ENSP00000379140	9606.ENSP00000379110	0	0	0	0	0	0	0.9	0.708	0.969
INHBB	FST	4437136	4434510	9606.ENSP00000295228	9606.ENSP00000256759	0	0	0	0	0.061	0.261	0.9	0.613	0.969
SH2D2A	KDR	4446004	4435337	9606.ENSP00000376123	9606.ENSP00000263923	0	0	0	0	0	0.379	0.9	0.547	0.969
CXCL2	CXCL6	4449392	4433365	9606.ENSP00000427279	9606.ENSP00000226317	0	0	0	0.875	0.316	0.55	0.9	0.797	0.969
COL5A2	COL12A1	4444466	4439744	9606.ENSP00000364000	9606.ENSP00000325146	0	0	0	0.553	0.562	0	0.9	0.685	0.968
FBLL1	HEATR1	4451070	4442698	9606.ENSP00000473383	9606.ENSP00000355541	0	0	0	0	0.647	0.736	0.54	0.351	0.968
RABGGTB	RAB3A	4439134	4433215	9606.ENSP00000317473	9606.ENSP00000222256	0	0	0	0	0	0.379	0.9	0.539	0.968
COL5A2	ADAMTS2	4444466	4434181	9606.ENSP00000364000	9606.ENSP00000251582	0	0	0	0	0.186	0.064	0.9	0.64	0.968
GAD2	SNAP25	4444701	4434401	9606.ENSP00000365437	9606.ENSP00000254976	0	0	0	0	0.474	0	0.9	0.425	0.967
MYC	RUNX3	4451407	4446960	9606.ENSP00000479618	9606.ENSP00000382800	0	0	0	0	0	0.123	0.9	0.655	0.967
ALDH1A1	CYP26A1	4437436	4433297	9606.ENSP00000297785	9606.ENSP00000224356	0	0	0	0	0.061	0.085	0.9	0.668	0.967
RSAD2	CMPK2	4445636	4434508	9606.ENSP00000371471	9606.ENSP00000256722	0	0	0	0	0.907	0	0	0.667	0.967
GFM1	MRPL1	4449006	4438965	9606.ENSP00000419038	9606.ENSP00000315017	0.111	0	0	0	0.39	0.389	0.9	0.173	0.967
CRABP1	CYP26A1	4437579	4433297	9606.ENSP00000299529	9606.ENSP00000224356	0	0	0	0	0.076	0	0.9	0.678	0.967
CXCL8	CX3CL1	4438229	4432567	9606.ENSP00000306512	9606.ENSP00000006053	0	0	0	0	0.061	0	0.9	0.685	0.967
FGFR3	FGF19	4440994	4437066	9606.ENSP00000339824	9606.ENSP00000294312	0	0	0	0	0	0.267	0.9	0.597	0.967
IGFBP3	IGFBP7	4445494	4437173	9606.ENSP00000370473	9606.ENSP00000295666	0	0	0	0	0.139	0	0.9	0.646	0.966
KCNAB1	KCNS3	4449075	4447294	9606.ENSP00000419952	9606.ENSP00000385968	0	0	0	0	0.049	0.189	0.9	0.615	0.966
IFITM3	IFIT3	4446948	4443820	9606.ENSP00000382707	9606.ENSP00000360883	0	0	0	0	0.233	0	0.9	0.592	0.966
IGFBP3	MMP2	4445494	4433061	9606.ENSP00000370473	9606.ENSP00000219070	0	0	0	0	0.196	0.379	0.9	0.413	0.966
HOXB6	HOXA6	4449079	4433250	9606.ENSP00000420009	9606.ENSP00000222728	0	0	0	0.943	0.155	0.96	0	0.605	0.966
CXCL12	CX3CL1	4446453	4432567	9606.ENSP00000379140	9606.ENSP00000006053	0	0	0	0	0	0	0.9	0.678	0.966
BTC	NRG2	4446445	4442568	9606.ENSP00000379092	9606.ENSP00000354910	0	0	0	0	0	0	0.9	0.679	0.966
PLXNA4	SEMA3G	4442296	4433546	9606.ENSP00000352882	9606.ENSP00000231721	0	0	0	0	0.076	0.188	0.6	0.899	0.966
PCSK9	APOE	4437942	4434227	9606.ENSP00000303208	9606.ENSP00000252486	0	0	0	0	0.067	0	0.9	0.669	0.966
IGF2	IRS1	4447717	4438085	9606.ENSP00000391826	9606.ENSP00000304895	0	0	0	0	0.063	0	0.9	0.666	0.966
UTP23	UTP15	4438402	4437338	9606.ENSP00000308332	9606.ENSP00000296792	0	0	0	0	0.828	0.581	0	0.576	0.966
CDKN1A	CDC25A	4447168	4437985	9606.ENSP00000384849	9606.ENSP00000303706	0	0	0	0	0.078	0	0.9	0.664	0.966
ITGA8	ITGB8	4445000	4433239	9606.ENSP00000367316	9606.ENSP00000222573	0	0	0	0	0.062	0.303	0.9	0.538	0.965
IGFBP7	IGFBP5	4437173	4433604	9606.ENSP00000295666	9606.ENSP00000233813	0	0	0	0	0.102	0	0.9	0.651	0.965
RUNX3	TBX21	4446960	4432727	9606.ENSP00000382800	9606.ENSP00000177694	0	0	0	0	0.152	0.127	0.8	0.796	0.965
CXCL10	CXCL16	4438146	4437032	9606.ENSP00000305651	9606.ENSP00000293778	0	0	0	0	0.111	0	0.9	0.643	0.965
NPY	ADRA2A	4447109	4436361	9606.ENSP00000384364	9606.ENSP00000280155	0	0	0	0	0.049	0	0.9	0.669	0.965
GPC3	SDC1	4446259	4445506	9606.ENSP00000377836	9606.ENSP00000370542	0	0	0	0	0.069	0	0.9	0.654	0.965
PLTP	APOE	4448868	4434227	9606.ENSP00000417138	9606.ENSP00000252486	0	0	0	0	0.138	0.379	0.72	0.797	0.965
INPP5D	JAK3	4448359	4447709	9606.ENSP00000405338	9606.ENSP00000391676	0	0	0	0	0.098	0.525	0.9	0.261	0.964
GDNF	GFRA3	4448501	4436157	9606.ENSP00000409007	9606.ENSP00000274721	0	0	0	0	0	0.153	0.9	0.614	0.964
PAPPA	IGFBP5	4440201	4433604	9606.ENSP00000330658	9606.ENSP00000233813	0	0	0	0	0.105	0	0.9	0.64	0.964
FN1	LCK	4441661	4440823	9606.ENSP00000346839	9606.ENSP00000337825	0	0	0	0	0	0.943	0	0.398	0.964
ZNHIT6	NOP58	4443575	4435411	9606.ENSP00000359606	9606.ENSP00000264279	0	0	0	0	0.132	0.619	0.72	0.662	0.964
FN1	TNC	4441661	4435562	9606.ENSP00000346839	9606.ENSP00000265131	0	0	0	0.582	0.296	0.379	0.9	0.61	0.964
IFITM3	IRF7	4446948	4446700	9606.ENSP00000382707	9606.ENSP00000380697	0	0	0	0	0.157	0	0.9	0.617	0.964
KCNAB1	KCNH1	4449075	4435993	9606.ENSP00000419952	9606.ENSP00000271751	0.044	0	0	0	0.109	0.369	0.9	0.432	0.963
DYNC2H1	DYNLRB2	4446774	4437915	9606.ENSP00000381167	9606.ENSP00000302936	0	0	0	0	0.055	0.186	0.9	0.58	0.963
OAS1	OAS3	4447536	4433439	9606.ENSP00000388001	9606.ENSP00000228928	0	0	0	0.933	0.811	0	0.8	0.901	0.963
CEP97	CEP135	4441261	4434539	9606.ENSP00000342510	9606.ENSP00000257287	0	0	0	0	0.062	0.041	0.9	0.639	0.963
COL12A1	COL3A1	4439744	4438049	9606.ENSP00000325146	9606.ENSP00000304408	0	0	0	0.557	0.508	0	0.9	0.647	0.963
CCL20	CXCL6	4442174	4433365	9606.ENSP00000351671	9606.ENSP00000226317	0	0	0	0	0.12	0	0.9	0.617	0.963
ENTPD1	NT5E	4443695	4434567	9606.ENSP00000360250	9606.ENSP00000257770	0	0	0	0	0.061	0	0.65	0.896	0.963
IFI6	BST2	4441262	4434236	9606.ENSP00000342513	9606.ENSP00000252593	0	0	0	0	0.397	0	0.9	0.44	0.963
NUFIP1	NOP58	4445168	4435411	9606.ENSP00000368459	9606.ENSP00000264279	0	0	0	0	0.123	0.365	0.72	0.795	0.963
SPARC	TGFB1	4433520	4433189	9606.ENSP00000231061	9606.ENSP00000221930	0	0	0	0	0.062	0.407	0.9	0.423	0.963
EPRS	ABCE1	4442762	4437308	9606.ENSP00000355890	9606.ENSP00000296577	0	0	0	0	0.931	0.458	0	0.11	0.963
IFITM3	IFIT2	4446948	4443821	9606.ENSP00000382707	9606.ENSP00000360891	0	0	0	0	0.117	0	0.9	0.607	0.962
ITGB3	THBS1	4450406	4434771	9606.ENSP00000452786	9606.ENSP00000260356	0	0	0	0	0.115	0.379	0.9	0.398	0.962
WNT6	FZD10	4433609	4433444	9606.ENSP00000233948	9606.ENSP00000229030	0	0	0	0	0.061	0.262	0.9	0.521	0.962
CNR1	ADRA2A	4443334	4436361	9606.ENSP00000358513	9606.ENSP00000280155	0	0	0	0	0.082	0	0.9	0.625	0.962
WNT4	SFRP1	4436841	4433131	9606.ENSP00000290167	9606.ENSP00000220772	0	0	0	0	0.063	0.522	0.6	0.813	0.962
IFIT3	BST2	4443820	4434236	9606.ENSP00000360883	9606.ENSP00000252593	0	0	0	0	0.323	0	0.9	0.49	0.962
IGFBP7	IGFBP4	4437173	4435901	9606.ENSP00000295666	9606.ENSP00000269593	0	0	0	0	0.125	0	0.9	0.606	0.962
CXCL16	CX3CL1	4437032	4432567	9606.ENSP00000293778	9606.ENSP00000006053	0	0	0	0	0	0	0.9	0.64	0.962
CXCL12	CXCL16	4446453	4437032	9606.ENSP00000379140	9606.ENSP00000293778	0	0	0	0	0	0	0.9	0.641	0.962
BTC	NRG3	4446445	4443888	9606.ENSP00000379092	9606.ENSP00000361214	0	0	0	0	0	0	0.9	0.643	0.962
THBS1	MMP2	4434771	4433061	9606.ENSP00000260356	9606.ENSP00000219070	0	0	0	0	0.156	0.294	0.8	0.724	0.962
IFITM3	IFI6	4446948	4441262	9606.ENSP00000382707	9606.ENSP00000342513	0	0	0	0	0.201	0	0.9	0.571	0.962
PTPN6	LCK	4447701	4440823	9606.ENSP00000391592	9606.ENSP00000337825	0	0	0	0.556	0.117	0.457	0.9	0.655	0.962
EXO1	ATRIP	4442689	4439580	9606.ENSP00000355506	9606.ENSP00000323099	0	0	0	0	0.084	0	0.9	0.622	0.962
CACNA1D	CACNG8	4436764	4435943	9606.ENSP00000288139	9606.ENSP00000270458	0	0	0	0	0.062	0	0.9	0.621	0.961
NPY	CNR1	4447109	4443334	9606.ENSP00000384364	9606.ENSP00000358513	0	0	0	0	0.106	0	0.9	0.606	0.961
ITGA8	FN1	4445000	4441661	9606.ENSP00000367316	9606.ENSP00000346839	0	0	0	0	0.061	0.379	0.9	0.417	0.961
PDGFD	PDGFA	4446114	4441629	9606.ENSP00000376865	9606.ENSP00000346508	0	0	0	0	0	0	0.8	0.816	0.961
PTPN6	SIRPA	4447701	4446972	9606.ENSP00000391592	9606.ENSP00000382941	0	0	0	0	0	0.454	0.9	0.347	0.961
TGFA	ERBB3	4437149	4435741	9606.ENSP00000295400	9606.ENSP00000267101	0	0	0	0	0	0	0.9	0.63	0.961
NGF	NTRK3	4443338	4442438	9606.ENSP00000358525	9606.ENSP00000354207	0	0	0	0	0	0.714	0	0.869	0.96
OAS1	IFITM3	4447536	4446948	9606.ENSP00000388001	9606.ENSP00000382707	0	0	0	0	0.151	0	0.9	0.571	0.96
WNT4	WIF1	4436841	4436681	9606.ENSP00000290167	9606.ENSP00000286574	0	0	0	0	0.05	0	0.9	0.613	0.96
PLAU	FN1	4444017	4441661	9606.ENSP00000361850	9606.ENSP00000346839	0	0	0	0	0.102	0	0.9	0.592	0.96
IFITM2	ISG15	4451879	4445204	9606.ENSP00000484689	9606.ENSP00000368699	0	0	0	0	0.262	0	0.9	0.507	0.96
NEURL1B	JAG1	4443398	4434399	9606.ENSP00000358815	9606.ENSP00000254958	0	0	0	0	0.061	0.269	0.9	0.495	0.96
PDGFB	THBS1	4440178	4434771	9606.ENSP00000330382	9606.ENSP00000260356	0	0	0	0	0.049	0.379	0.9	0.399	0.959
NAT10	ESF1	4434572	4432793	9606.ENSP00000257829	9606.ENSP00000202816	0	0	0	0	0.874	0.692	0	0	0.959
CXCL1	CXCL16	4446449	4437032	9606.ENSP00000379110	9606.ENSP00000293778	0	0	0	0	0.09	0	0.9	0.588	0.959
CXCL12	CXCL6	4446453	4433365	9606.ENSP00000379140	9606.ENSP00000226317	0	0	0	0	0	0.219	0.9	0.528	0.959
ITGAD	ITGB8	4445835	4433239	9606.ENSP00000373854	9606.ENSP00000222573	0	0	0	0	0.062	0.303	0.9	0.444	0.958
SDC1	AGRN	4445506	4445198	9606.ENSP00000370542	9606.ENSP00000368678	0	0	0	0	0.127	0	0.9	0.563	0.958
IFITM3	OASL	4446948	4434555	9606.ENSP00000382707	9606.ENSP00000257570	0	0	0	0	0.131	0	0.9	0.557	0.958
CXCL2	CX3CL1	4449392	4432567	9606.ENSP00000427279	9606.ENSP00000006053	0	0	0	0	0.061	0	0.9	0.589	0.958
COL3A1	ADAMTS2	4438049	4434181	9606.ENSP00000304408	9606.ENSP00000251582	0	0	0	0	0.31	0.064	0.9	0.435	0.958
FCHO1	SNAP91	4451052	4448123	9606.ENSP00000473001	9606.ENSP00000400459	0	0	0	0	0.062	0	0.9	0.597	0.958
CCL20	CX3CL1	4442174	4432567	9606.ENSP00000351671	9606.ENSP00000006053	0	0	0	0	0	0	0.9	0.601	0.958
CCL20	CXCL16	4442174	4437032	9606.ENSP00000351671	9606.ENSP00000293778	0	0	0	0	0.075	0	0.9	0.584	0.958
GPC3	AGRN	4446259	4445198	9606.ENSP00000377836	9606.ENSP00000368678	0	0	0	0	0.049	0	0.9	0.597	0.958
WNT10A	FZD10	4434626	4433444	9606.ENSP00000258411	9606.ENSP00000229030	0	0	0	0	0	0.262	0.9	0.481	0.958
NMD3	RRS1	4449003	4439522	9606.ENSP00000419004	9606.ENSP00000322396	0	0	0	0	0.87	0.363	0	0.539	0.958
IFITM2	MX1	4451879	4446835	9606.ENSP00000484689	9606.ENSP00000381601	0	0	0	0	0.234	0	0.9	0.498	0.958
DCP1A	UPF3B	4451148	4436211	9606.ENSP00000476046	9606.ENSP00000276201	0	0	0	0	0.096	0.181	0.9	0.497	0.957
UTS2R	KISS1R	4439608	4433626	9606.ENSP00000323516	9606.ENSP00000234371	0	0	0	0.643	0.558	0	0.9	0.261	0.957
RPL36A	ABCE1	4448320	4437308	9606.ENSP00000404375	9606.ENSP00000296577	0	0	0	0	0	0.956	0	0.067	0.957
IFITM3	BST2	4446948	4434236	9606.ENSP00000382707	9606.ENSP00000252593	0	0	0	0	0.122	0	0.9	0.559	0.957
GAD2	SYT1	4444701	4434836	9606.ENSP00000365437	9606.ENSP00000261205	0	0	0	0	0.285	0	0.9	0.457	0.957
FBLL1	GAR1	4451070	4433378	9606.ENSP00000473383	9606.ENSP00000226796	0	0	0	0	0.812	0.128	0.54	0.503	0.957
PTPN6	CD247	4447701	4442542	9606.ENSP00000391592	9606.ENSP00000354782	0	0	0	0	0.137	0.423	0.9	0.255	0.957
GNG10	GNAO1	4444362	4435094	9606.ENSP00000363411	9606.ENSP00000262494	0	0	0	0	0.049	0.31	0.9	0.426	0.957
IGF2	PAPPA	4447717	4440201	9606.ENSP00000391826	9606.ENSP00000330658	0	0	0	0	0.078	0	0.9	0.564	0.956
B3GALT5	FUT1	4446849	4438744	9606.ENSP00000381699	9606.ENSP00000312021	0	0	0	0	0.061	0	0.9	0.571	0.956
MFAP2	LOXL1	4444582	4434982	9606.ENSP00000364685	9606.ENSP00000261921	0	0	0	0	0.23	0	0.9	0.475	0.956
MX1	IRF5	4446835	4441969	9606.ENSP00000381601	9606.ENSP00000349770	0	0	0	0	0.089	0	0.9	0.558	0.956
ISG15	PSMB8	4445204	4444469	9606.ENSP00000368699	9606.ENSP00000364016	0	0	0	0	0.131	0.261	0.9	0.397	0.956
CXCL8	CXCL16	4438229	4437032	9606.ENSP00000306512	9606.ENSP00000293778	0	0	0	0	0.088	0	0.9	0.557	0.956
NPY	NPBWR1	4447109	4440172	9606.ENSP00000384364	9606.ENSP00000330284	0	0	0	0	0	0	0.9	0.581	0.956
CACNA1D	CACNG4	4436764	4435015	9606.ENSP00000288139	9606.ENSP00000262138	0	0	0	0	0.061	0	0.9	0.574	0.956
NTRK1	IRS1	4449589	4438085	9606.ENSP00000431418	9606.ENSP00000304895	0	0	0	0	0	0.454	0.9	0.269	0.956
IFITM2	IFI6	4451879	4441262	9606.ENSP00000484689	9606.ENSP00000342513	0	0	0	0	0.158	0	0.9	0.528	0.956
INPP5D	PTPN6	4448359	4447701	9606.ENSP00000405338	9606.ENSP00000391592	0	0	0	0	0.159	0.067	0.9	0.5	0.955
SYT11	VAMP8	4443083	4435329	9606.ENSP00000357307	9606.ENSP00000263864	0	0	0	0	0.062	0.124	0.9	0.523	0.955
FN1	SERPINF2	4441661	4439481	9606.ENSP00000346839	9606.ENSP00000321853	0	0	0	0	0	0.264	0.9	0.442	0.955
CXCL2	CXCL16	4449392	4437032	9606.ENSP00000427279	9606.ENSP00000293778	0	0	0	0	0.086	0	0.9	0.543	0.954
PLPP2	SGPP2	4440122	4438976	9606.ENSP00000329697	9606.ENSP00000315137	0	0	0	0	0.061	0	0.9	0.556	0.954
IFITM2	RSAD2	4451879	4445636	9606.ENSP00000484689	9606.ENSP00000371471	0	0	0	0	0.084	0	0.9	0.538	0.954
SELE	ICAM1	4440292	4435501	9606.ENSP00000331736	9606.ENSP00000264832	0	0	0	0	0.058	0	0	0.953	0.954
CXCL16	CXCL6	4437032	4433365	9606.ENSP00000293778	9606.ENSP00000226317	0	0	0	0	0.061	0	0.9	0.558	0.954
L1CAM	CNTN2	4443451	4440200	9606.ENSP00000359077	9606.ENSP00000330633	0	0	0	0.724	0.159	0.398	0.9	0.617	0.954
NR0B1	ESR2	4445140	4441379	9606.ENSP00000368253	9606.ENSP00000343925	0	0	0	0	0	0.379	0.9	0.33	0.954
IFITM3	OAS3	4446948	4433439	9606.ENSP00000382707	9606.ENSP00000228928	0	0	0	0	0.177	0	0.9	0.49	0.954
NPY	GALR1	4447109	4437598	9606.ENSP00000384364	9606.ENSP00000299727	0	0	0	0	0	0	0.9	0.56	0.954
HSPA2	DNAJC2	4446310	4445184	9606.ENSP00000378199	9606.ENSP00000368565	0	0	0	0	0.225	0.326	0.9	0.225	0.954
HIST2H4A	HIST3H2A	4450676	4442727	9606.ENSP00000462667	9606.ENSP00000355656	0	0.004	0	0	0.109	0.302	0.9	0.36	0.954
CXCL6	CX3CL1	4433365	4432567	9606.ENSP00000226317	9606.ENSP00000006053	0	0	0	0	0.061	0	0.9	0.541	0.953
FBLN2	MFAP2	4447081	4444582	9606.ENSP00000384169	9606.ENSP00000364685	0	0	0	0	0.098	0	0.9	0.53	0.953
UBE2L6	IFIH1	4436712	4435285	9606.ENSP00000287156	9606.ENSP00000263642	0	0	0	0	0.259	0.07	0.9	0.405	0.953
JAK3	IRS1	4447709	4438085	9606.ENSP00000391676	9606.ENSP00000304895	0	0	0	0	0	0.379	0.9	0.304	0.953
RPP14	POP1	4448663	4447272	9606.ENSP00000412894	9606.ENSP00000385787	0	0	0	0	0.054	0	0.9	0.548	0.953
ATRIP	CDC25A	4439580	4437985	9606.ENSP00000323099	9606.ENSP00000303706	0	0	0	0	0.093	0	0.9	0.528	0.953
CCKBR	NTS	4440681	4434454	9606.ENSP00000335544	9606.ENSP00000256010	0	0	0	0	0.084	0.263	0.9	0.398	0.953
KRT8	KRT17	4450285	4438413	9606.ENSP00000449404	9606.ENSP00000308452	0	0	0	0.716	0.119	0.4	0.9	0.704	0.953
ATRIP	FANCM	4439580	4435765	9606.ENSP00000323099	9606.ENSP00000267430	0	0	0	0	0	0	0.9	0.551	0.953
SOCS1	IL2RB	4440100	4432931	9606.ENSP00000329418	9606.ENSP00000216223	0	0	0	0	0.095	0.379	0.9	0.266	0.953
VAMP8	SYT1	4435329	4434836	9606.ENSP00000263864	9606.ENSP00000261205	0	0	0	0	0.063	0.124	0.9	0.494	0.953
IGF2	FN1	4447717	4441661	9606.ENSP00000391826	9606.ENSP00000346839	0	0	0	0	0.16	0	0.9	0.487	0.953
FN1	APOE	4441661	4434227	9606.ENSP00000346839	9606.ENSP00000252486	0	0	0	0	0.069	0	0.9	0.53	0.952
CKMT1A	CKMT1B	4448422	4437660	9606.ENSP00000406577	9606.ENSP00000300283	0	0	0.449	0.987	0.769	0.8	0	0.711	0.952
UTP14A	UTP23	4446271	4438402	9606.ENSP00000377944	9606.ENSP00000308332	0	0	0	0	0.763	0.412	0.54	0.35	0.952
IFITM2	OAS1	4451879	4447536	9606.ENSP00000484689	9606.ENSP00000388001	0	0	0	0	0.109	0	0.9	0.513	0.952
OASL	BST2	4434555	4434236	9606.ENSP00000257570	9606.ENSP00000252593	0	0	0	0	0.269	0	0.9	0.398	0.952
DNAJC2	HSPA6	4445184	4438569	9606.ENSP00000368565	9606.ENSP00000310219	0	0	0	0	0.225	0.326	0.9	0.19	0.952
ITGB3	ITGAD	4450406	4445835	9606.ENSP00000452786	9606.ENSP00000373854	0	0	0	0	0.062	0.303	0.9	0.358	0.952
MYC	HIST2H2BE	4451407	4443268	9606.ENSP00000479618	9606.ENSP00000358151	0	0	0	0	0	0	0.9	0.543	0.952
RND2	RRAS	4450817	4433996	9606.ENSP00000466680	9606.ENSP00000246792	0	0	0.214	0	0	0.073	0.9	0.427	0.952
FBLL1	UTP15	4451070	4437338	9606.ENSP00000473383	9606.ENSP00000296792	0	0	0	0	0.725	0.737	0	0.401	0.952
ANGPT1	FN1	4449446	4441661	9606.ENSP00000428340	9606.ENSP00000346839	0	0	0	0	0.061	0	0.9	0.529	0.952
LCK	SOCS1	4440823	4440100	9606.ENSP00000337825	9606.ENSP00000329418	0	0	0	0	0.061	0.334	0.9	0.325	0.952
PDGFD	PDGFRA	4446114	4434540	9606.ENSP00000376865	9606.ENSP00000257290	0	0	0	0	0.084	0	0.9	0.516	0.951
HCN4	HCN2	4434980	4434164	9606.ENSP00000261917	9606.ENSP00000251287	0	0	0	0.961	0.672	0.305	0.8	0.788	0.951
ISG15	IRF5	4445204	4441969	9606.ENSP00000368699	9606.ENSP00000349770	0	0	0	0	0.06	0.149	0.9	0.466	0.951
NPY	MCHR1	4447109	4434080	9606.ENSP00000384364	9606.ENSP00000249016	0	0	0	0	0.07	0	0.9	0.524	0.951
ARHGEF26	RHOD	4441864	4438424	9606.ENSP00000348828	9606.ENSP00000308576	0	0	0	0	0	0.185	0.9	0.449	0.951
NOS1	GRIN2A	4451263	4446563	9606.ENSP00000477999	9606.ENSP00000379818	0	0	0	0	0.062	0.31	0.8	0.666	0.951
ADCY5	GNAO1	4449032	4435094	9606.ENSP00000419361	9606.ENSP00000262494	0	0	0	0	0.201	0.184	0.9	0.345	0.951
BRCA2	ATRIP	4445332	4439580	9606.ENSP00000369497	9606.ENSP00000323099	0	0	0	0	0.061	0	0.9	0.529	0.951
NRXN2	SYT1	4435609	4434836	9606.ENSP00000265459	9606.ENSP00000261205	0	0	0	0	0.219	0.063	0.9	0.41	0.951
IFITM2	IRF7	4451879	4446700	9606.ENSP00000484689	9606.ENSP00000380697	0	0	0	0	0.139	0	0.9	0.482	0.951
SYT11	SYT1	4443083	4434836	9606.ENSP00000357307	9606.ENSP00000261205	0	0	0	0.829	0.286	0.264	0.9	0.743	0.95
IFITM2	IFIT3	4451879	4443820	9606.ENSP00000484689	9606.ENSP00000360883	0	0	0	0	0.121	0	0.9	0.476	0.95
IFIT3	IFI44	4443820	4443609	9606.ENSP00000360883	9606.ENSP00000359783	0	0	0	0	0.822	0	0	0.731	0.95
PDGFB	TGFB1	4440178	4433189	9606.ENSP00000330382	9606.ENSP00000221930	0	0	0	0	0	0	0.9	0.529	0.95
PRPF39	RBM25	4441785	4434986	9606.ENSP00000348010	9606.ENSP00000261973	0	0	0	0	0.314	0.736	0	0.748	0.95
STAT5A	PDGFRA	4441128	4434540	9606.ENSP00000341208	9606.ENSP00000257290	0	0	0	0	0	0.358	0.9	0.284	0.95
GPC3	NDST4	4446259	4435420	9606.ENSP00000377836	9606.ENSP00000264363	0	0	0	0	0	0.179	0.9	0.441	0.95
PDGFB	SPARC	4440178	4433520	9606.ENSP00000330382	9606.ENSP00000231061	0	0	0	0	0.062	0.379	0.9	0.25	0.95
JAK3	LCK	4447709	4440823	9606.ENSP00000391676	9606.ENSP00000337825	0	0	0	0.678	0.107	0.379	0.9	0.559	0.95
ADCY5	ADRA2A	4449032	4436361	9606.ENSP00000419361	9606.ENSP00000280155	0	0	0	0	0.105	0.06	0.9	0.47	0.949
AGTR1	PTGFR	4449040	4443612	9606.ENSP00000419422	9606.ENSP00000359793	0	0	0	0	0.09	0.379	0.9	0.218	0.949
SYT9	VAMP8	4439686	4435329	9606.ENSP00000324419	9606.ENSP00000263864	0	0	0	0	0	0.124	0.9	0.473	0.949
RRS1	DDX55	4439522	4433701	9606.ENSP00000322396	9606.ENSP00000238146	0	0	0	0	0.926	0.316	0	0.069	0.949
ANGPT1	MMP2	4449446	4433061	9606.ENSP00000428340	9606.ENSP00000219070	0	0	0	0	0.085	0	0.9	0.493	0.949
ISG15	IFI44	4445204	4443609	9606.ENSP00000368699	9606.ENSP00000359783	0	0	0	0	0.848	0	0	0.678	0.949
NPBWR1	GAL	4440172	4435627	9606.ENSP00000330284	9606.ENSP00000265643	0	0	0	0	0	0	0.9	0.514	0.949
HIST2H2BE	NPM1	4443268	4437352	9606.ENSP00000358151	9606.ENSP00000296930	0	0	0	0	0	0.305	0.9	0.326	0.949
FN1	PDGFB	4441661	4440178	9606.ENSP00000346839	9606.ENSP00000330382	0	0	0	0	0	0	0.9	0.514	0.949
IRF4	IFIT3	4445477	4443820	9606.ENSP00000370343	9606.ENSP00000360883	0	0	0	0	0	0	0.9	0.513	0.949
NRG3	NRG2	4443888	4442568	9606.ENSP00000361214	9606.ENSP00000354910	0	0	0	0.557	0.069	0.186	0.9	0.857	0.948
KCNAB1	KCNQ2	4449075	4442208	9606.ENSP00000419952	9606.ENSP00000352035	0	0	0	0	0.091	0.189	0.9	0.379	0.948
POLN	FANCM	4449751	4435765	9606.ENSP00000435506	9606.ENSP00000267430	0	0	0	0	0.119	0	0.9	0.457	0.948
NTRK3	SHC2	4442438	4435450	9606.ENSP00000354207	9606.ENSP00000264554	0	0	0	0	0.062	0.747	0.8	0	0.948
TMF1	GOLGA4	4446829	4441910	9606.ENSP00000381567	9606.ENSP00000349305	0	0	0	0	0.18	0	0.9	0.425	0.948
PTPN6	IL2RB	4447701	4432931	9606.ENSP00000391592	9606.ENSP00000216223	0	0	0	0	0.178	0.379	0.9	0.111	0.948
RPL36A	SERBP1	4448320	4443649	9606.ENSP00000404375	9606.ENSP00000360034	0	0	0	0	0.105	0.944	0	0	0.948
SNAP91	VAMP8	4448123	4435329	9606.ENSP00000400459	9606.ENSP00000263864	0	0	0	0	0.062	0.157	0.9	0.423	0.948
GRIN2A	GRIA4	4446563	4436494	9606.ENSP00000379818	9606.ENSP00000282499	0	0	0	0.6	0.216	0.143	0.9	0.762	0.948
ITGB8	TGFB1	4433239	4433189	9606.ENSP00000222573	9606.ENSP00000221930	0	0	0	0	0	0.415	0.9	0.19	0.948
GRIA3	GRIA4	4451590	4436494	9606.ENSP00000481554	9606.ENSP00000282499	0	0	0	0.976	0.165	0.416	0.9	0.871	0.948
CLDN3	CLDN1	4446377	4437159	9606.ENSP00000378577	9606.ENSP00000295522	0	0	0	0.936	0.176	0.379	0.9	0.828	0.947
MX1	IFI44	4446835	4443609	9606.ENSP00000381601	9606.ENSP00000359783	0	0	0	0	0.824	0	0	0.71	0.947
ITGB3	SERPINE1	4450406	4433266	9606.ENSP00000452786	9606.ENSP00000223095	0	0	0	0	0.126	0	0.9	0.448	0.947
ADRA1B	NTS	4438245	4434454	9606.ENSP00000306662	9606.ENSP00000256010	0	0	0	0	0	0.263	0.9	0.348	0.947
NOP58	DDX55	4435411	4433701	9606.ENSP00000264279	9606.ENSP00000238146	0.05	0	0	0	0.926	0.269	0	0.093	0.947
ADCYAP1R1	NTRK2	4451802	4436251	9606.ENSP00000483721	9606.ENSP00000277120	0	0	0	0	0.314	0.061	0.9	0.275	0.947
BST2	OAS3	4434236	4433439	9606.ENSP00000252593	9606.ENSP00000228928	0	0	0	0	0.232	0	0.9	0.358	0.946
FN1	GAS6	4441661	4440301	9606.ENSP00000346839	9606.ENSP00000331831	0	0	0	0	0.124	0	0.9	0.433	0.946
CXCL1	PTGER3	4446449	4441881	9606.ENSP00000379110	9606.ENSP00000349003	0	0	0	0	0	0	0.9	0.485	0.946
ITGB3	TGFB1	4450406	4433189	9606.ENSP00000452786	9606.ENSP00000221930	0	0	0	0	0.129	0.168	0.9	0.344	0.946
GNL3	DDX55	4447905	4433701	9606.ENSP00000395772	9606.ENSP00000238146	0	0	0	0	0.921	0.29	0	0.124	0.946
DLGAP1	NRXN2	4439053	4435609	9606.ENSP00000316377	9606.ENSP00000265459	0	0	0	0	0.206	0.082	0.9	0.35	0.946
IGF2	TGFB1	4447717	4433189	9606.ENSP00000391826	9606.ENSP00000221930	0	0	0	0	0	0	0.9	0.491	0.946
IFIT2	BST2	4443821	4434236	9606.ENSP00000360891	9606.ENSP00000252593	0	0	0	0	0.151	0	0.9	0.423	0.946
GPC3	HS3ST1	4446259	4432550	9606.ENSP00000377836	9606.ENSP00000002596	0	0	0	0	0	0.096	0.9	0.458	0.946
ITGB3	IRS1	4450406	4438085	9606.ENSP00000452786	9606.ENSP00000304895	0	0	0	0	0	0	0.9	0.491	0.946
MX1	IFIH1	4446835	4435285	9606.ENSP00000381601	9606.ENSP00000263642	0	0	0	0	0.804	0	0	0.735	0.946
UTP23	NAT10	4438402	4434572	9606.ENSP00000308332	9606.ENSP00000257829	0	0	0	0	0.844	0.592	0	0.221	0.946
HAND2	HAND1	4442266	4433521	9606.ENSP00000352565	9606.ENSP00000231121	0	0	0	0.922	0.087	0.422	0.9	0.804	0.946
MAOA	HNMT	4441072	4436358	9606.ENSP00000340684	9606.ENSP00000280097	0	0	0	0	0.063	0	0.9	0.471	0.946
NMD3	NOP14	4449003	4448347	9606.ENSP00000419004	9606.ENSP00000405068	0	0	0	0	0.85	0	0	0.653	0.945
IFITM2	IFIT2	4451879	4443821	9606.ENSP00000484689	9606.ENSP00000360891	0	0	0	0	0.093	0	0.9	0.448	0.945
LCK	ELMO1	4440823	4438759	9606.ENSP00000337825	9606.ENSP00000312185	0	0	0	0	0	0	0.9	0.473	0.945
IGF2	MMP2	4447717	4433061	9606.ENSP00000391826	9606.ENSP00000219070	0	0	0	0	0.165	0	0.9	0.399	0.945
SPARC	MMP2	4433520	4433061	9606.ENSP00000231061	9606.ENSP00000219070	0	0	0	0	0.886	0	0	0.54	0.945
CXCL12	LCK	4446453	4440823	9606.ENSP00000379140	9606.ENSP00000337825	0	0	0	0	0	0	0.9	0.475	0.945
RUNX3	JAG1	4446960	4434399	9606.ENSP00000382800	9606.ENSP00000254958	0	0	0	0	0	0	0.9	0.48	0.945
GDNF	DOK6	4448501	4445714	9606.ENSP00000409007	9606.ENSP00000372160	0	0	0	0	0	0	0.9	0.481	0.945
NMD3	NOP58	4449003	4435411	9606.ENSP00000419004	9606.ENSP00000264279	0	0	0	0	0.872	0.363	0	0.376	0.945
DLGAP3	NRXN2	4444165	4435609	9606.ENSP00000362444	9606.ENSP00000265459	0	0	0	0	0.296	0.082	0.9	0.253	0.945
DDX21	TWISTNB	4441590	4433237	9606.ENSP00000346120	9606.ENSP00000222567	0	0	0	0	0.459	0.055	0.9	0.051	0.945
SNAP91	SYT11	4448123	4443083	9606.ENSP00000400459	9606.ENSP00000357307	0	0	0	0	0.232	0.123	0.9	0.269	0.944
RSAD2	IFIH1	4445636	4435285	9606.ENSP00000371471	9606.ENSP00000263642	0	0	0	0	0.814	0	0	0.712	0.944
ADCY5	ADORA1	4449032	4442839	9606.ENSP00000419361	9606.ENSP00000356205	0	0	0	0	0.203	0.06	0.9	0.348	0.944
GSDMD	CASP4	4449662	4447557	9606.ENSP00000433209	9606.ENSP00000388566	0	0	0	0	0.115	0.47	0.8	0.48	0.944
MX1	PSMB8	4446835	4444469	9606.ENSP00000381601	9606.ENSP00000364016	0	0	0	0	0.1	0.058	0.9	0.427	0.944
FBLL1	NOP14	4451070	4448347	9606.ENSP00000473383	9606.ENSP00000405068	0	0	0	0	0.397	0.736	0.54	0.33	0.944
NGF	MAGEH1	4443338	4441362	9606.ENSP00000358525	9606.ENSP00000343706	0	0	0	0	0	0	0.9	0.469	0.944
NOTCH4	JAG1	4444490	4434399	9606.ENSP00000364163	9606.ENSP00000254958	0	0	0	0.684	0.052	0.261	0.9	0.863	0.944
OAS1	IRF5	4447536	4441969	9606.ENSP00000388001	9606.ENSP00000349770	0	0	0	0	0.088	0	0.9	0.441	0.944
NAT10	DDX55	4434572	4433701	9606.ENSP00000257829	9606.ENSP00000238146	0	0	0	0	0.928	0.176	0	0.135	0.944
AGRN	CHRNB1	4445198	4438039	9606.ENSP00000368678	9606.ENSP00000304290	0	0	0	0	0	0	0.9	0.47	0.944
HIST2H4A	HIST1H2AE	4450676	4437955	9606.ENSP00000462667	9606.ENSP00000303373	0	0.004	0	0	0.2	0.871	0	0.503	0.944
SDC1	FGFR3	4445506	4440994	9606.ENSP00000370542	9606.ENSP00000339824	0	0	0	0	0.076	0	0.9	0.44	0.943
IFITM2	OAS3	4451879	4433439	9606.ENSP00000484689	9606.ENSP00000228928	0	0	0	0	0.088	0	0.9	0.432	0.943
GRIA3	GRIN2A	4451590	4446563	9606.ENSP00000481554	9606.ENSP00000379818	0	0	0	0.603	0.164	0.143	0.9	0.712	0.943
COL5A2	PCOLCE2	4444466	4437218	9606.ENSP00000364000	9606.ENSP00000295992	0	0	0	0	0.084	0	0.9	0.432	0.943
RABGGTB	RAB33A	4439134	4434527	9606.ENSP00000317473	9606.ENSP00000257017	0	0	0	0	0.063	0.298	0.9	0.247	0.943
IRF4	PRDM1	4445477	4443256	9606.ENSP00000370343	9606.ENSP00000358092	0	0	0	0	0.076	0.379	0	0.908	0.943
KCNAB1	KCNH2	4449075	4435024	9606.ENSP00000419952	9606.ENSP00000262186	0	0	0	0	0	0.174	0.9	0.374	0.943
LAMA2	AGRN	4448118	4445198	9606.ENSP00000400365	9606.ENSP00000368678	0	0	0	0.539	0.062	0.267	0.9	0.552	0.943
MYD88	IRF4	4448172	4445477	9606.ENSP00000401399	9606.ENSP00000370343	0	0	0	0	0.061	0.447	0	0.897	0.942
SNAP91	SYT9	4448123	4439686	9606.ENSP00000400459	9606.ENSP00000324419	0	0	0	0	0.314	0.123	0.9	0.16	0.942
IFITM2	BST2	4451879	4434236	9606.ENSP00000484689	9606.ENSP00000252593	0	0	0	0	0.119	0	0.9	0.402	0.942
THBS2	THBS1	4442741	4434771	9606.ENSP00000355751	9606.ENSP00000260356	0	0	0	0.968	0.097	0.398	0.9	0.804	0.942
PLXNA4	DPYSL3	4442296	4441360	9606.ENSP00000352882	9606.ENSP00000343690	0	0	0	0	0.076	0	0.9	0.428	0.942
CDH2	CDH11	4435864	4435829	9606.ENSP00000269141	9606.ENSP00000268603	0	0	0	0.834	0.098	0.336	0.9	0.718	0.942
ATXN7	HIST2H2BE	4449914	4443268	9606.ENSP00000439585	9606.ENSP00000358151	0	0	0	0	0	0.129	0.9	0.392	0.942
SNAP91	REPS2	4448123	4441975	9606.ENSP00000400459	9606.ENSP00000349824	0	0	0	0	0.096	0	0.9	0.416	0.942
CXCL8	CXCL6	4438229	4433365	9606.ENSP00000306512	9606.ENSP00000226317	0	0	0	0.83	0.378	0	0.9	0.704	0.942
PSMB8	IFIT3	4444469	4443820	9606.ENSP00000364016	9606.ENSP00000360883	0	0	0	0	0.151	0.087	0.9	0.345	0.942
RSAD2	IFI44	4445636	4443609	9606.ENSP00000371471	9606.ENSP00000359783	0	0	0	0	0.814	0	0	0.7	0.942
GRIA4	CACNG4	4436494	4435015	9606.ENSP00000282499	9606.ENSP00000262138	0	0	0	0	0.091	0.162	0.9	0.328	0.942
FN1	FAM20C	4441661	4439517	9606.ENSP00000346839	9606.ENSP00000322323	0	0	0	0	0.102	0.358	0.9	0.116	0.942
TNFRSF13C	LTBR	4436901	4433438	9606.ENSP00000291232	9606.ENSP00000228918	0	0	0	0	0	0	0.9	0.44	0.941
FBXO6	DTX3L	4444777	4437247	9606.ENSP00000365944	9606.ENSP00000296161	0	0	0	0	0	0	0.9	0.44	0.941
FAM20C	PCSK9	4439517	4437942	9606.ENSP00000322323	9606.ENSP00000303208	0	0	0	0	0.049	0.358	0.9	0.162	0.941
TNFSF12	TNFRSF13C	4437035	4436901	9606.ENSP00000293825	9606.ENSP00000291232	0	0	0	0	0	0	0.9	0.441	0.941
B3GALT5	GBGT1	4446849	4443869	9606.ENSP00000381699	9606.ENSP00000361110	0	0	0	0	0	0	0.9	0.441	0.941
STAT5A	FLT3	4441128	4433801	9606.ENSP00000341208	9606.ENSP00000241453	0	0	0	0	0	0.096	0.8	0.702	0.941
IRF5	OASL	4441969	4434555	9606.ENSP00000349770	9606.ENSP00000257570	0	0	0	0	0.096	0.149	0.9	0.328	0.941
NTS	MCHR1	4434454	4434080	9606.ENSP00000256010	9606.ENSP00000249016	0	0	0	0	0.062	0.263	0.9	0.248	0.941
SCUBE2	SHH	4449526	4437380	9606.ENSP00000429969	9606.ENSP00000297261	0	0	0	0	0	0	0.9	0.442	0.941
IRF7	PSMB8	4446700	4444469	9606.ENSP00000380697	9606.ENSP00000364016	0	0	0	0	0.236	0	0.9	0.294	0.941
ADAMTSL1	THBS2	4445413	4442741	9606.ENSP00000369921	9606.ENSP00000355751	0	0	0	0	0.188	0	0.9	0.34	0.941
PLXNA4	RRAS	4442296	4433996	9606.ENSP00000352882	9606.ENSP00000246792	0	0	0	0	0	0.163	0.9	0.361	0.941
KCNAB1	KCNQ1	4449075	4432663	9606.ENSP00000419952	9606.ENSP00000155840	0	0	0	0	0.054	0.189	0.9	0.328	0.941
ASB11	KLHL41	4448938	4436597	9606.ENSP00000417914	9606.ENSP00000284669	0	0	0	0	0.064	0	0.9	0.427	0.941
CXCL10	CCL2	4438146	4433339	9606.ENSP00000305651	9606.ENSP00000225831	0	0	0	0	0.158	0	0	0.933	0.941
INPP5D	IL2RB	4448359	4432931	9606.ENSP00000405338	9606.ENSP00000216223	0	0	0	0	0.393	0	0.9	0.096	0.94
COL3A1	COL14A1	4438049	4437442	9606.ENSP00000304408	9606.ENSP00000297848	0	0	0	0.56	0.243	0	0.9	0.582	0.94
PSMB8	OASL	4444469	4434555	9606.ENSP00000364016	9606.ENSP00000257570	0	0	0	0	0.133	0.261	0.9	0.175	0.94
NEFL	GRIN2A	4451641	4446563	9606.ENSP00000482169	9606.ENSP00000379818	0	0	0	0	0.172	0.109	0.9	0.29	0.94
IGFBP3	FAM20C	4445494	4439517	9606.ENSP00000370473	9606.ENSP00000322323	0	0	0	0	0.142	0.358	0.9	0.052	0.94
IFI44	IFI6	4443609	4441262	9606.ENSP00000359783	9606.ENSP00000342513	0	0	0	0	0.804	0	0	0.709	0.94
FBXL7	FBXO2	4449258	4441603	9606.ENSP00000423630	9606.ENSP00000346240	0	0	0	0	0	0	0.9	0.431	0.94
HEATR1	UTP23	4442698	4438402	9606.ENSP00000355541	9606.ENSP00000308332	0	0	0	0	0.629	0.573	0.54	0.277	0.94
GABRQ	GABRA5	4450908	4440689	9606.ENSP00000469332	9606.ENSP00000335592	0	0	0	0.8	0.098	0.333	0.9	0.452	0.94
IGF2	PDGFB	4447717	4440178	9606.ENSP00000391826	9606.ENSP00000330382	0	0	0	0	0	0	0.9	0.42	0.939
DTX3L	UBE2L6	4437247	4436712	9606.ENSP00000296161	9606.ENSP00000287156	0	0	0	0	0.108	0	0.9	0.374	0.939
DZIP3	LNX1	4442594	4435338	9606.ENSP00000355028	9606.ENSP00000263925	0	0	0	0	0	0.223	0.9	0.278	0.939
PLXNA4	DPYSL2	4442296	4438513	9606.ENSP00000352882	9606.ENSP00000309539	0	0	0	0	0.09	0	0.9	0.393	0.939
NPY	GPR37	4447109	4438222	9606.ENSP00000384364	9606.ENSP00000306449	0	0	0	0	0.088	0	0.9	0.393	0.939
GRIN2C	GRIA4	4436999	4436494	9606.ENSP00000293190	9606.ENSP00000282499	0	0	0	0.616	0.107	0.143	0.9	0.713	0.939
AGTR1	NTS	4449040	4434454	9606.ENSP00000419422	9606.ENSP00000256010	0	0	0	0	0	0.263	0.9	0.244	0.939
GRIA3	CACNG4	4451590	4435015	9606.ENSP00000481554	9606.ENSP00000262138	0	0	0	0	0.061	0.162	0.9	0.317	0.939
PPFIA2	SNAP25	4450305	4434401	9606.ENSP00000450337	9606.ENSP00000254976	0	0	0	0	0.374	0	0.9	0.094	0.938
TSPOAP1	SYT1	4441559	4434836	9606.ENSP00000345824	9606.ENSP00000261205	0	0	0	0	0.08	0	0.9	0.38	0.938
NCK1	NCKAP1L	4448885	4437010	9606.ENSP00000417273	9606.ENSP00000293373	0	0	0	0	0.063	0.175	0.9	0.303	0.938
NOTUM	SHH	4447497	4437380	9606.ENSP00000387310	9606.ENSP00000297261	0	0	0	0	0.061	0	0.9	0.401	0.938
CXCL1	PTX3	4446449	4437211	9606.ENSP00000379110	9606.ENSP00000295927	0	0	0	0	0.154	0	0.9	0.329	0.938
LYAR	ESF1	4441568	4432793	9606.ENSP00000345917	9606.ENSP00000202816	0	0	0	0	0.885	0	0	0.485	0.938
IFITM2	OASL	4451879	4434555	9606.ENSP00000484689	9606.ENSP00000257570	0	0	0	0	0.09	0	0.9	0.374	0.938
DDX55	ESF1	4433701	4432793	9606.ENSP00000238146	9606.ENSP00000202816	0	0	0	0	0.925	0.171	0	0.087	0.938
CXCL1	TIMP2	4446449	4435138	9606.ENSP00000379110	9606.ENSP00000262768	0	0	0	0	0.067	0	0.9	0.398	0.938
BIRC3	LTBR	4435265	4433438	9606.ENSP00000263464	9606.ENSP00000228918	0	0	0	0	0	0.195	0.9	0.302	0.938
LTV1	HEATR1	4442915	4442698	9606.ENSP00000356548	9606.ENSP00000355541	0	0	0	0	0.378	0	0.9	0.084	0.938
CNR1	MCHR1	4443334	4434080	9606.ENSP00000358513	9606.ENSP00000249016	0	0	0	0	0.096	0	0.9	0.373	0.938
FN1	IGFBP7	4441661	4437173	9606.ENSP00000346839	9606.ENSP00000295666	0	0	0	0	0.138	0	0.9	0.349	0.938
HSPA2	BAG4	4446310	4436719	9606.ENSP00000378199	9606.ENSP00000287322	0	0	0	0	0.064	0.376	0.9	0.072	0.938
OAS1	IFI44	4447536	4443609	9606.ENSP00000388001	9606.ENSP00000359783	0	0	0	0	0.815	0	0	0.677	0.937
FAM20C	IGFBP5	4439517	4433604	9606.ENSP00000322323	9606.ENSP00000233813	0	0	0	0	0.088	0.358	0.9	0.058	0.937
NCK1	LCK	4448885	4440823	9606.ENSP00000417273	9606.ENSP00000337825	0	0	0	0.597	0.054	0.133	0.9	0.759	0.937
GRIA4	GRIN2D	4436494	4435229	9606.ENSP00000282499	9606.ENSP00000263269	0	0	0	0.598	0.061	0.143	0.9	0.713	0.937
ADRA2A	GAL	4436361	4435627	9606.ENSP00000280155	9606.ENSP00000265643	0	0	0	0	0	0	0.9	0.399	0.937
FN1	IGFBP4	4441661	4435901	9606.ENSP00000346839	9606.ENSP00000269593	0	0	0	0	0.214	0	0.9	0.268	0.937
LYPD6B	LYPD5	4447466	4444975	9606.ENSP00000387077	9606.ENSP00000367185	0	0	0	0	0	0	0.9	0.404	0.937
PDGFB	SERPINE1	4440178	4433266	9606.ENSP00000330382	9606.ENSP00000223095	0	0	0	0	0	0	0.9	0.404	0.937
ADORA1	CXCL8	4442839	4438229	9606.ENSP00000356205	9606.ENSP00000306512	0	0	0	0	0	0	0.9	0.396	0.937
ANGPT1	KDR	4449446	4435337	9606.ENSP00000428340	9606.ENSP00000263923	0	0	0	0	0.061	0.051	0.6	0.845	0.937
RHOD	ARHGEF5	4438424	4432640	9606.ENSP00000308576	9606.ENSP00000056217	0	0	0	0	0.138	0.185	0.9	0.205	0.936
SERPINF2	SERPINE1	4439481	4433266	9606.ENSP00000321853	9606.ENSP00000223095	0	0	0.446	0.663	0.065	0	0.9	0.735	0.936
CNR1	LPAR5	4443334	4439960	9606.ENSP00000358513	9606.ENSP00000327875	0	0	0	0	0	0	0.9	0.389	0.936
GRIA3	GRIN2C	4451590	4436999	9606.ENSP00000481554	9606.ENSP00000293190	0	0	0	0.599	0.095	0.143	0.9	0.629	0.936
NUFIP1	ZNHIT6	4445168	4443575	9606.ENSP00000368459	9606.ENSP00000359606	0	0	0	0	0.063	0.365	0.72	0.662	0.936
GRIN2A	GRIN2C	4446563	4436999	9606.ENSP00000379818	9606.ENSP00000293190	0	0	0	0.922	0.118	0.288	0.9	0.927	0.936
PDGFA	PDGFB	4441629	4440178	9606.ENSP00000346508	9606.ENSP00000330382	0	0	0	0.876	0.061	0.305	0.9	0.902	0.936
ITGB3	EDIL3	4450406	4437312	9606.ENSP00000452786	9606.ENSP00000296591	0	0	0	0	0	0	0.9	0.393	0.936
PPFIA2	SYT1	4450305	4434836	9606.ENSP00000450337	9606.ENSP00000261205	0	0	0	0	0.317	0	0.9	0.134	0.935
NTS	KISS1R	4434454	4433626	9606.ENSP00000256010	9606.ENSP00000234371	0	0	0	0	0.062	0.263	0.9	0.175	0.935
MEIG1	SPAG6	4447106	4444756	9606.ENSP00000384334	9606.ENSP00000365811	0	0	0	0	0.104	0	0	0.931	0.935
SHC3	NGF	4444636	4443338	9606.ENSP00000364995	9606.ENSP00000358525	0	0	0	0	0.065	0	0.9	0.362	0.935
MDGA1	NTNG2	4448238	4446124	9606.ENSP00000402584	9606.ENSP00000376921	0	0	0	0	0.098	0	0.9	0.345	0.935
PPFIA2	RAB3A	4450305	4433215	9606.ENSP00000450337	9606.ENSP00000222256	0	0	0	0	0.23	0	0.9	0.227	0.935
PDGFB	KDR	4440178	4435337	9606.ENSP00000330382	9606.ENSP00000263923	0	0	0	0	0.076	0.393	0.6	0.746	0.935
IRF7	ICAM1	4446700	4435501	9606.ENSP00000380697	9606.ENSP00000264832	0	0	0	0	0.097	0	0.9	0.344	0.935
UTS2R	NTS	4439608	4434454	9606.ENSP00000323516	9606.ENSP00000256010	0	0	0	0	0	0.263	0.9	0.2	0.935
CACNA1D	SNAP25	4436764	4434401	9606.ENSP00000288139	9606.ENSP00000254976	0	0	0	0	0.064	0	0.9	0.367	0.935
NTRK1	MATK	4449589	4446364	9606.ENSP00000431418	9606.ENSP00000378485	0	0	0	0.697	0	0.379	0.9	0.065	0.935
CNR1	GAL	4443334	4435627	9606.ENSP00000358513	9606.ENSP00000265643	0	0	0	0	0	0	0.9	0.382	0.935
OAS1	PSMB8	4447536	4444469	9606.ENSP00000388001	9606.ENSP00000364016	0	0	0	0	0.116	0	0.9	0.328	0.935
CDC7	ATRIP	4447780	4439580	9606.ENSP00000393139	9606.ENSP00000323099	0	0	0	0	0.061	0	0.9	0.367	0.935
SDC1	HS3ST1	4445506	4432550	9606.ENSP00000370542	9606.ENSP00000002596	0	0	0	0	0	0	0.9	0.383	0.935
PSMB8	IFIT2	4444469	4443821	9606.ENSP00000364016	9606.ENSP00000360891	0	0	0	0	0.098	0.087	0.9	0.302	0.934
NPY	ADORA1	4447109	4442839	9606.ENSP00000384364	9606.ENSP00000356205	0	0	0	0	0.076	0	0.9	0.348	0.934
MX1	IRF4	4446835	4445477	9606.ENSP00000381601	9606.ENSP00000370343	0	0	0	0	0.062	0	0.9	0.353	0.934
RSAD2	IRF5	4445636	4441969	9606.ENSP00000371471	9606.ENSP00000349770	0	0	0	0	0.077	0	0.9	0.349	0.934
KCTD6	KLHL41	4441695	4436597	9606.ENSP00000347188	9606.ENSP00000284669	0	0	0	0	0	0	0.9	0.371	0.934
GPC3	FN1	4446259	4441661	9606.ENSP00000377836	9606.ENSP00000346839	0	0	0	0	0.078	0	0.9	0.349	0.934
PSMB8	BST2	4444469	4434236	9606.ENSP00000364016	9606.ENSP00000252593	0	0	0	0	0.302	0	0.9	0.142	0.934
HRH1	NTS	4446629	4434454	9606.ENSP00000380247	9606.ENSP00000256010	0	0	0	0	0.061	0	0.9	0.361	0.934
ALDH1A1	BCO1	4437436	4434605	9606.ENSP00000297785	9606.ENSP00000258168	0	0	0	0	0.086	0	0.9	0.344	0.934
GRIA4	CACNG8	4436494	4435943	9606.ENSP00000282499	9606.ENSP00000270458	0	0	0	0	0.108	0.184	0.9	0.201	0.934
SPARC	SERPINE1	4433520	4433266	9606.ENSP00000231061	9606.ENSP00000223095	0	0	0	0	0.125	0	0.9	0.312	0.934
ISG15	IFIH1	4445204	4435285	9606.ENSP00000368699	9606.ENSP00000263642	0	0	0	0	0.76	0.128	0	0.712	0.934
KCNAB1	KCNH3	4449075	4434592	9606.ENSP00000419952	9606.ENSP00000257981	0	0	0	0	0.076	0.174	0.9	0.243	0.934
AVPR1A	NTS	4437545	4434454	9606.ENSP00000299178	9606.ENSP00000256010	0	0	0	0	0	0.263	0.9	0.18	0.934
CXCL12	PTGER3	4446453	4441881	9606.ENSP00000379140	9606.ENSP00000349003	0	0	0	0	0.086	0.162	0.9	0.248	0.934
COL3A1	PCOLCE2	4438049	4437218	9606.ENSP00000304408	9606.ENSP00000295992	0	0	0	0	0.063	0	0.9	0.356	0.934
NOP14	DDX55	4448347	4433701	9606.ENSP00000405068	9606.ENSP00000238146	0	0	0	0	0.926	0.082	0	0.091	0.933
DCP1A	DIS3	4451148	4444937	9606.ENSP00000476046	9606.ENSP00000366997	0	0	0	0	0.064	0.185	0.9	0.233	0.933
ADCY5	CNR1	4449032	4443334	9606.ENSP00000419361	9606.ENSP00000358513	0	0	0	0	0.144	0.06	0.9	0.266	0.933
UBE2L6	LNX1	4436712	4435338	9606.ENSP00000287156	9606.ENSP00000263925	0	0	0	0	0.051	0.35	0.9	0.056	0.933
COL5A2	COL14A1	4444466	4437442	9606.ENSP00000364000	9606.ENSP00000297848	0	0	0	0.551	0.153	0	0.9	0.561	0.933
FBXO6	FBXO2	4444777	4441603	9606.ENSP00000365944	9606.ENSP00000346240	0	0	0	0.925	0.061	0.299	0.9	0.906	0.933
NTRK2	CDH2	4436251	4435864	9606.ENSP00000277120	9606.ENSP00000269141	0	0	0	0	0.074	0.056	0.9	0.331	0.933
GAD2	RAB3A	4444701	4433215	9606.ENSP00000365437	9606.ENSP00000222256	0	0	0	0	0.275	0	0.9	0.156	0.933
GRIA3	GRIN2D	4451590	4435229	9606.ENSP00000481554	9606.ENSP00000263269	0	0	0	0.593	0.061	0.143	0.9	0.616	0.933
CXCL10	CXCL6	4438146	4433365	9606.ENSP00000305651	9606.ENSP00000226317	0	0	0	0.793	0.085	0.215	0.9	0.736	0.933
EFEMP1	MFAP2	4446285	4444582	9606.ENSP00000378058	9606.ENSP00000364685	0	0	0	0	0.107	0	0.9	0.31	0.933
IFIT2	IFI44	4443821	4443609	9606.ENSP00000360891	9606.ENSP00000359783	0	0	0	0	0.787	0	0	0.7	0.933
CXCL12	STAT5A	4446453	4441128	9606.ENSP00000379140	9606.ENSP00000341208	0	0	0	0	0	0	0.9	0.354	0.932
CYP2S1	CYP26A1	4438383	4433297	9606.ENSP00000308032	9606.ENSP00000224356	0	0	0.421	0.59	0	0	0.9	0.487	0.932
WNT7B	WNT4	4441109	4436841	9606.ENSP00000341032	9606.ENSP00000290167	0	0	0	0.937	0	0.32	0.9	0.688	0.932
IRF4	ISG15	4445477	4445204	9606.ENSP00000370343	9606.ENSP00000368699	0	0	0	0	0	0	0.9	0.352	0.932
B3GAT1	SDC1	4449690	4445506	9606.ENSP00000433847	9606.ENSP00000370542	0	0	0	0	0	0	0.9	0.354	0.932
BEX1	NGF	4444010	4443338	9606.ENSP00000361813	9606.ENSP00000358525	0	0	0	0	0	0	0.9	0.353	0.932
COL5A2	LUM	4444466	4435725	9606.ENSP00000364000	9606.ENSP00000266718	0	0	0	0	0.613	0.082	0.72	0.399	0.932
TNFSF12	BIRC3	4437035	4435265	9606.ENSP00000293825	9606.ENSP00000263464	0	0	0	0	0	0	0.9	0.348	0.932
BRCA2	RFC3	4445332	4445320	9606.ENSP00000369497	9606.ENSP00000369411	0	0	0	0	0.209	0	0.9	0.208	0.932
IFIT2	IRF5	4443821	4441969	9606.ENSP00000360891	9606.ENSP00000349770	0	0	0	0	0	0	0.9	0.348	0.932
IRF7	IRF5	4446700	4441969	9606.ENSP00000380697	9606.ENSP00000349770	0	0	0	0.678	0.116	0	0.9	0.83	0.932
GAS6	THBS1	4440301	4434771	9606.ENSP00000331831	9606.ENSP00000260356	0	0	0	0	0.076	0	0.9	0.332	0.932
APOC1	VLDLR	4450772	4445647	9606.ENSP00000465356	9606.ENSP00000371532	0	0	0	0	0	0	0.9	0.354	0.932
UBA5	UBE2L6	4441844	4436712	9606.ENSP00000348565	9606.ENSP00000287156	0.044	0	0	0	0.049	0.262	0.9	0.14	0.931
IFIT2	IFIH1	4443821	4435285	9606.ENSP00000360891	9606.ENSP00000263642	0	0	0	0	0.793	0	0	0.679	0.931
FOXL2	AMH	4440430	4433167	9606.ENSP00000333188	9606.ENSP00000221496	0	0	0	0	0	0.051	0	0.93	0.931
LAMA2	NTN4	4448118	4441104	9606.ENSP00000400365	9606.ENSP00000340998	0	0	0	0.671	0.205	0.195	0.9	0.085	0.931
FN1	PRSS23	4441661	4436368	9606.ENSP00000346839	9606.ENSP00000280258	0	0	0	0	0.141	0	0.9	0.261	0.931
FN1	IRS1	4441661	4438085	9606.ENSP00000346839	9606.ENSP00000304895	0	0	0	0	0.088	0	0.9	0.31	0.931
ADCYAP1R1	ADCY5	4451802	4449032	9606.ENSP00000483721	9606.ENSP00000419361	0	0	0	0	0.219	0.092	0.9	0.151	0.931
COL2A1	ADAMTS2	4445407	4434181	9606.ENSP00000369889	9606.ENSP00000251582	0	0	0	0	0.062	0.064	0.9	0.311	0.931
RHOD	ARHGEF17	4438424	4435295	9606.ENSP00000308576	9606.ENSP00000263674	0	0	0	0	0.069	0.1	0.9	0.274	0.931
COL12A1	COL22A1	4439744	4437937	9606.ENSP00000325146	9606.ENSP00000303153	0	0	0	0.628	0.046	0.063	0.9	0.806	0.931
IGFBP3	IGFBP4	4445494	4435901	9606.ENSP00000370473	9606.ENSP00000269593	0	0	0	0.809	0.214	0	0.9	0.872	0.931
IGF2	SERPINE1	4447717	4433266	9606.ENSP00000391826	9606.ENSP00000223095	0	0	0	0	0.088	0	0.9	0.311	0.931
ITGB3	COL3A1	4450406	4438049	9606.ENSP00000452786	9606.ENSP00000304408	0	0	0	0	0.089	0	0.9	0.31	0.931
ROBO2	LHX2	4448890	4444226	9606.ENSP00000417335	9606.ENSP00000362717	0	0	0	0	0.061	0	0.9	0.328	0.931
FBLL1	UTP14A	4451070	4446271	9606.ENSP00000473383	9606.ENSP00000377944	0	0	0	0	0.414	0.725	0.54	0.173	0.93
CDKN1A	RUNX3	4447168	4446960	9606.ENSP00000384849	9606.ENSP00000382800	0	0	0	0	0	0	0.9	0.336	0.93
IRF7	PARP9	4446700	4442366	9606.ENSP00000380697	9606.ENSP00000353512	0	0	0	0	0.535	0	0	0.856	0.93
GRIA3	PRKCG	4451590	4435262	9606.ENSP00000481554	9606.ENSP00000263431	0	0	0	0	0.124	0.05	0.9	0.261	0.93
THBS1	ADAMTS8	4434771	4434544	9606.ENSP00000260356	9606.ENSP00000257359	0	0	0	0.548	0.061	0	0.9	0.648	0.93
HLA-DPB1	IRF5	4448476	4441969	9606.ENSP00000408146	9606.ENSP00000349770	0	0	0	0	0.106	0	0.9	0.29	0.93
RRS1	UTP15	4439522	4437338	9606.ENSP00000322396	9606.ENSP00000296792	0	0	0	0	0.858	0	0	0.53	0.93
NMD3	GNL3	4449003	4447905	9606.ENSP00000419004	9606.ENSP00000395772	0	0	0	0	0.81	0.304	0	0.516	0.93
ITIH4	LGALS3BP	4435679	4435139	9606.ENSP00000266041	9606.ENSP00000262776	0	0	0	0	0.061	0	0.9	0.322	0.93
CKMT1A	ASB9	4448422	4445400	9606.ENSP00000406577	9606.ENSP00000369855	0	0	0	0	0	0.709	0	0.769	0.93
GRIA3	CACNG8	4451590	4435943	9606.ENSP00000481554	9606.ENSP00000270458	0	0	0	0	0.099	0.184	0.9	0.168	0.93
NOP14	LYAR	4448347	4441568	9606.ENSP00000405068	9606.ENSP00000345917	0	0	0	0	0.88	0	0	0.44	0.93
COL5A2	COL21A1	4444466	4433910	9606.ENSP00000364000	9606.ENSP00000244728	0	0	0.314	0.632	0.098	0	0.9	0.493	0.93
MX1	IRF6	4446835	4442789	9606.ENSP00000381601	9606.ENSP00000355988	0	0	0	0	0	0	0.9	0.329	0.93
SDC1	THBS1	4445506	4434771	9606.ENSP00000370542	9606.ENSP00000260356	0	0	0	0	0.095	0	0.9	0.297	0.93
IGF2	THBS1	4447717	4434771	9606.ENSP00000391826	9606.ENSP00000260356	0	0	0	0	0.065	0	0.9	0.308	0.929
VLDLR	SERPINE1	4445647	4433266	9606.ENSP00000371532	9606.ENSP00000223095	0	0	0	0	0	0	0.9	0.328	0.929
SDC1	APOE	4445506	4434227	9606.ENSP00000370542	9606.ENSP00000252486	0	0	0	0	0	0	0.9	0.323	0.929
NMD3	DDX55	4449003	4433701	9606.ENSP00000419004	9606.ENSP00000238146	0	0	0	0	0.923	0.064	0	0.101	0.929
ICAM1	CCL2	4435501	4433339	9606.ENSP00000264832	9606.ENSP00000225831	0	0	0	0	0.149	0	0	0.919	0.929
IFIT3	IFIH1	4443820	4435285	9606.ENSP00000360883	9606.ENSP00000263642	0	0	0	0	0.806	0	0	0.649	0.929
RHOD	ARAP3	4438424	4433741	9606.ENSP00000308576	9606.ENSP00000239440	0	0	0	0	0	0.157	0.9	0.228	0.929
ITGB3	PLAU	4450406	4444017	9606.ENSP00000452786	9606.ENSP00000361850	0	0	0	0	0.095	0	0.9	0.282	0.929
RUNX3	TGFB1	4446960	4433189	9606.ENSP00000382800	9606.ENSP00000221930	0	0	0	0	0.092	0	0.9	0.288	0.929
WDR3	DDX55	4438389	4433701	9606.ENSP00000308179	9606.ENSP00000238146	0	0	0	0	0.926	0.064	0	0.052	0.929
NGF	IRS1	4443338	4438085	9606.ENSP00000358525	9606.ENSP00000304895	0	0	0	0	0.081	0	0.9	0.294	0.929
AGRN	HS3ST1	4445198	4432550	9606.ENSP00000368678	9606.ENSP00000002596	0	0	0	0	0.051	0	0.9	0.315	0.929
KCNH2	KCNQ1	4435024	4432663	9606.ENSP00000262186	9606.ENSP00000155840	0	0	0	0	0.055	0	0	0.927	0.928
EPHB3	MMP2	4440327	4433061	9606.ENSP00000332118	9606.ENSP00000219070	0	0	0	0	0.053	0	0.9	0.304	0.928
CXCL8	ICAM1	4438229	4435501	9606.ENSP00000306512	9606.ENSP00000264832	0	0	0	0	0.214	0	0	0.912	0.928
CXCL12	CNR1	4446453	4443334	9606.ENSP00000379140	9606.ENSP00000358513	0	0	0	0	0	0.162	0.9	0.211	0.928
FLG	PKP3	4443190	4440283	9606.ENSP00000357789	9606.ENSP00000331678	0	0	0	0	0	0	0.9	0.312	0.928
HEATR1	DDX55	4442698	4433701	9606.ENSP00000355541	9606.ENSP00000238146	0	0	0	0	0.924	0.064	0	0.068	0.928
AGTR1	ACE	4449040	4436887	9606.ENSP00000419422	9606.ENSP00000290866	0	0	0	0	0.06	0	0	0.927	0.928
LUM	TGFB1	4435725	4433189	9606.ENSP00000266718	9606.ENSP00000221930	0	0	0	0	0	0.054	0.9	0.301	0.928
ARHGEF35	RHOD	4445008	4438424	9606.ENSP00000367355	9606.ENSP00000308576	0	0	0	0	0.088	0.185	0.9	0.146	0.928
RAB39B	RAB33A	4443320	4434527	9606.ENSP00000358466	9606.ENSP00000257017	0	0	0.395	0.871	0.095	0.193	0.9	0.408	0.928
RSAD2	PSMB8	4445636	4444469	9606.ENSP00000371471	9606.ENSP00000364016	0	0	0	0	0.086	0	0.9	0.282	0.928
ADAMTS16	THBS1	4436116	4434771	9606.ENSP00000274181	9606.ENSP00000260356	0	0	0	0.543	0	0	0.9	0.642	0.928
IRF5	OAS3	4441969	4433439	9606.ENSP00000349770	9606.ENSP00000228928	0	0	0	0	0.076	0	0.9	0.293	0.928
LOXL1	LOXL4	4434982	4434799	9606.ENSP00000261921	9606.ENSP00000260702	0	0	0	0.731	0.115	0	0.9	0.857	0.928
IGF2	SPARC	4447717	4433520	9606.ENSP00000391826	9606.ENSP00000231061	0	0	0	0	0.118	0	0.9	0.25	0.928
ADRA1B	P2RY1	4438245	4438073	9606.ENSP00000306662	9606.ENSP00000304767	0	0	0	0	0	0.064	0.9	0.297	0.928
DDX55	RRP9	4433701	4433566	9606.ENSP00000238146	9606.ENSP00000232888	0	0	0	0	0.924	0	0	0.089	0.928
DNER	DTX4	4441501	4433388	9606.ENSP00000345229	9606.ENSP00000227451	0	0	0	0	0.062	0.15	0.9	0.205	0.928
FANCF	ATRIP	4440214	4439580	9606.ENSP00000330875	9606.ENSP00000323099	0	0	0	0	0.055	0	0.9	0.302	0.928
COL12A1	COL21A1	4439744	4433910	9606.ENSP00000325146	9606.ENSP00000244728	0	0	0	0.724	0.118	0	0.9	0.758	0.927
PTGFR	AVPR1A	4443612	4437545	9606.ENSP00000359793	9606.ENSP00000299178	0	0	0	0	0.061	0	0.9	0.286	0.927
ADAMTSL1	ADAMTS5	4445413	4436610	9606.ENSP00000369921	9606.ENSP00000284987	0	0	0	0.582	0.139	0	0.9	0.473	0.927
IFITM3	PSMB8	4446948	4444469	9606.ENSP00000382707	9606.ENSP00000364016	0	0	0	0	0.092	0	0.9	0.269	0.927
ADAMTS18	THBS1	4436510	4434771	9606.ENSP00000282849	9606.ENSP00000260356	0	0	0	0.542	0	0	0.9	0.623	0.927
NTRK3	IRS1	4442438	4438085	9606.ENSP00000354207	9606.ENSP00000304895	0	0	0	0	0	0.157	0.9	0.204	0.927
IFIT3	IRF5	4443820	4441969	9606.ENSP00000360883	9606.ENSP00000349770	0	0	0	0	0.062	0	0.9	0.294	0.927
TSPOAP1	SNAP25	4441559	4434401	9606.ENSP00000345824	9606.ENSP00000254976	0	0	0	0	0.077	0	0.9	0.275	0.927
CXCL12	ADORA1	4446453	4442839	9606.ENSP00000379140	9606.ENSP00000356205	0	0	0	0	0	0.162	0.9	0.209	0.927
SYT5	CACNA1D	4441606	4436764	9606.ENSP00000346265	9606.ENSP00000288139	0	0	0	0	0.069	0.084	0.9	0.249	0.927
PTGFR	NTS	4443612	4434454	9606.ENSP00000359793	9606.ENSP00000256010	0	0	0	0	0	0.263	0.9	0.093	0.927
CNTN4	NTNG2	4446687	4446124	9606.ENSP00000380602	9606.ENSP00000376921	0	0	0	0	0.061	0	0.9	0.29	0.927
IFI44	OASL	4443609	4434555	9606.ENSP00000359783	9606.ENSP00000257570	0	0	0	0	0.787	0	0	0.67	0.927
PTGER4	PTGER2	4437902	4433932	9606.ENSP00000302846	9606.ENSP00000245457	0	0	0	0.793	0.155	0	0.9	0.84	0.927
ADORA1	CX3CL1	4442839	4432567	9606.ENSP00000356205	9606.ENSP00000006053	0	0	0	0	0.106	0	0.9	0.245	0.926
THBS1	ADAMTS2	4434771	4434181	9606.ENSP00000260356	9606.ENSP00000251582	0	0	0	0.542	0.086	0	0.9	0.527	0.926
NCK1	PDGFRA	4448885	4434540	9606.ENSP00000417273	9606.ENSP00000257290	0	0	0	0	0	0.293	0.9	0.047	0.926
CYP26A1	CYP3A5	4433297	4433259	9606.ENSP00000224356	9606.ENSP00000222982	0	0	0.434	0.597	0	0	0.9	0.331	0.926
ADCY5	PTGER3	4449032	4441881	9606.ENSP00000419361	9606.ENSP00000349003	0	0	0	0	0.063	0.06	0.9	0.266	0.926
CNR1	CXCL8	4443334	4438229	9606.ENSP00000358513	9606.ENSP00000306512	0	0	0	0	0	0	0.9	0.294	0.926
B3GNT7	LUM	4436730	4435725	9606.ENSP00000287590	9606.ENSP00000266718	0	0	0	0	0.053	0	0.9	0.29	0.926
AGTR1	CXCL8	4449040	4438229	9606.ENSP00000419422	9606.ENSP00000306512	0	0	0	0	0	0	0.9	0.293	0.926
NOS1	GATM	4451263	4446582	9606.ENSP00000477999	9606.ENSP00000379895	0	0	0	0	0.052	0	0.9	0.286	0.926
NEFL	GRIN2C	4451641	4436999	9606.ENSP00000482169	9606.ENSP00000293190	0	0	0	0	0.131	0.109	0.9	0.166	0.926
IFI44	OAS3	4443609	4433439	9606.ENSP00000359783	9606.ENSP00000228928	0	0	0	0	0.786	0	0	0.67	0.926
VLDLR	PLAU	4445647	4444017	9606.ENSP00000371532	9606.ENSP00000361850	0	0	0	0	0	0	0.9	0.292	0.926
SHC3	NTRK3	4444636	4442438	9606.ENSP00000364995	9606.ENSP00000354207	0	0	0	0	0.111	0.61	0.8	0.066	0.926
LYAR	DDX55	4441568	4433701	9606.ENSP00000345917	9606.ENSP00000238146	0	0	0	0	0.926	0	0	0.049	0.926
LTV1	UTP20	4442915	4434917	9606.ENSP00000356548	9606.ENSP00000261637	0	0	0	0	0.234	0	0.9	0.112	0.926
PTGER3	CXCL8	4441881	4438229	9606.ENSP00000349003	9606.ENSP00000306512	0	0	0	0	0	0	0.9	0.294	0.926
PCSK9	CDH2	4437942	4435864	9606.ENSP00000303208	9606.ENSP00000269141	0	0	0	0	0	0	0.9	0.291	0.926
ADAMTS20	ADAMTSL1	4445853	4445413	9606.ENSP00000374071	9606.ENSP00000369921	0	0	0	0.585	0.062	0	0.9	0.58	0.925
CNR1	ADORA1	4443334	4442839	9606.ENSP00000358513	9606.ENSP00000356205	0	0	0	0.608	0.096	0	0.9	0.557	0.925
AGTR1	ADRA1B	4449040	4438245	9606.ENSP00000419422	9606.ENSP00000306662	0	0	0	0.582	0.086	0	0.9	0.534	0.925
TNFSF12	LTBR	4437035	4433438	9606.ENSP00000293825	9606.ENSP00000228918	0	0	0	0	0	0	0.9	0.287	0.925
PTGER3	ADRA2A	4441881	4436361	9606.ENSP00000349003	9606.ENSP00000280155	0	0	0	0	0.07	0	0.9	0.261	0.925
CYP2S1	CYP3A5	4438383	4433259	9606.ENSP00000308032	9606.ENSP00000222982	0	0	0.439	0.644	0	0	0.9	0.384	0.925
WNT4	SFRP2	4436841	4436112	9606.ENSP00000290167	9606.ENSP00000274063	0	0	0	0	0.051	0.522	0.6	0.638	0.925
ITGA8	TGFB1	4445000	4433189	9606.ENSP00000367316	9606.ENSP00000221930	0	0	0	0	0.061	0.185	0.9	0.145	0.925
NEFL	GRIA4	4451641	4436494	9606.ENSP00000482169	9606.ENSP00000282499	0	0	0	0	0.191	0.056	0.9	0.14	0.925
BRCA2	HIST2H2BE	4445332	4443268	9606.ENSP00000369497	9606.ENSP00000358151	0	0	0	0	0	0	0.9	0.286	0.925
SYT9	NRXN2	4439686	4435609	9606.ENSP00000324419	9606.ENSP00000265459	0	0	0	0	0.17	0.063	0.9	0.15	0.925
HRH2	PTGER4	4444864	4437902	9606.ENSP00000366506	9606.ENSP00000302846	0	0	0	0	0	0	0.9	0.288	0.925
UTP23	DDX55	4438402	4433701	9606.ENSP00000308332	9606.ENSP00000238146	0	0	0	0	0.922	0.062	0	0.062	0.925
COL4A4	COL5A2	4446575	4444466	9606.ENSP00000379866	9606.ENSP00000364000	0	0	0.408	0.714	0.061	0	0.9	0.493	0.924
RFC3	ATRIP	4445320	4439580	9606.ENSP00000369411	9606.ENSP00000323099	0	0	0	0	0.065	0	0.9	0.258	0.924
ALDH1A1	CYP3A5	4437436	4433259	9606.ENSP00000297785	9606.ENSP00000222982	0	0	0	0	0.064	0.085	0.9	0.225	0.924
HSPA6	BAG4	4438569	4436719	9606.ENSP00000310219	9606.ENSP00000287322	0	0	0	0	0.064	0.228	0.9	0.076	0.924
CXCL12	ADRA2A	4446453	4436361	9606.ENSP00000379140	9606.ENSP00000280155	0	0	0	0	0.124	0.162	0.9	0.09	0.924
IRF5	ICAM1	4441969	4435501	9606.ENSP00000349770	9606.ENSP00000264832	0	0	0	0	0.071	0	0.9	0.25	0.924
ADAMTSL1	THSD4	4445413	4441724	9606.ENSP00000369921	9606.ENSP00000347484	0	0	0	0.618	0.087	0	0.9	0.554	0.924
ITGB3	SDC1	4450406	4445506	9606.ENSP00000452786	9606.ENSP00000370542	0	0	0	0	0.053	0	0.9	0.269	0.924
TNFRSF13C	BIRC3	4436901	4435265	9606.ENSP00000291232	9606.ENSP00000263464	0	0	0	0	0.062	0	0.9	0.263	0.924
ITGB3	COL5A2	4450406	4444466	9606.ENSP00000452786	9606.ENSP00000364000	0	0	0	0	0.084	0	0.9	0.245	0.924
SDC1	NDST4	4445506	4435420	9606.ENSP00000370542	9606.ENSP00000264363	0	0	0	0	0	0	0.9	0.278	0.924
CNR1	PTGER3	4443334	4441881	9606.ENSP00000358513	9606.ENSP00000349003	0	0	0	0	0	0	0.9	0.269	0.923
SDSL	CBSL	4447273	4446786	9606.ENSP00000385790	9606.ENSP00000381234	0.07	0	0	0	0.063	0	0.9	0.23	0.923
LCK	IRS1	4440823	4438085	9606.ENSP00000337825	9606.ENSP00000304895	0	0	0	0	0	0.157	0.9	0.169	0.923
ADORA1	ADRA2A	4442839	4436361	9606.ENSP00000356205	9606.ENSP00000280155	0	0	0	0.637	0.075	0	0.9	0.581	0.923
ITGB3	PDGFB	4450406	4440178	9606.ENSP00000452786	9606.ENSP00000330382	0	0	0	0	0	0	0.9	0.266	0.923
ADAMTSL1	ADAMTS16	4445413	4436116	9606.ENSP00000369921	9606.ENSP00000274181	0	0	0	0.606	0.062	0	0.9	0.566	0.923
LARS2	EPRS	4448490	4442762	9606.ENSP00000408576	9606.ENSP00000355890	0.155	0	0	0	0.647	0	0	0.765	0.923
ADAMTS7	THBS1	4445796	4434771	9606.ENSP00000373472	9606.ENSP00000260356	0	0	0	0.542	0.079	0	0.9	0.469	0.923
IGFBP3	CDH2	4445494	4435864	9606.ENSP00000370473	9606.ENSP00000269141	0	0	0	0	0.076	0	0.9	0.236	0.923
THBS2	ADAMTS5	4442741	4436610	9606.ENSP00000355751	9606.ENSP00000284987	0	0	0	0.541	0.156	0	0.9	0.311	0.923
AGRN	NDST4	4445198	4435420	9606.ENSP00000368678	9606.ENSP00000264363	0	0	0	0	0.062	0	0.9	0.249	0.923
IRF4	IRF5	4445477	4441969	9606.ENSP00000370343	9606.ENSP00000349770	0	0	0	0.764	0.092	0	0.9	0.817	0.923
IRF7	IRF4	4446700	4445477	9606.ENSP00000380697	9606.ENSP00000370343	0	0	0	0.638	0.084	0	0.9	0.557	0.923
RPP14	NOP58	4448663	4435411	9606.ENSP00000412894	9606.ENSP00000264279	0	0	0	0	0.049	0	0.9	0.263	0.923
ISG15	IRF6	4445204	4442789	9606.ENSP00000368699	9606.ENSP00000355988	0	0	0	0	0	0.089	0.9	0.224	0.923
CD24	L1CAM	4451824	4443451	9606.ENSP00000483985	9606.ENSP00000359077	0	0	0	0	0	0	0.9	0.268	0.923
ADAMTS5	ADAMTS2	4436610	4434181	9606.ENSP00000284987	9606.ENSP00000251582	0	0	0	0.722	0.137	0	0.9	0.567	0.923
HIST2H2BE	TAF1A	4443268	4441012	9606.ENSP00000358151	9606.ENSP00000339976	0	0	0	0	0	0.27	0.9	0	0.923
PPFIA2	TSPOAP1	4450305	4441559	9606.ENSP00000450337	9606.ENSP00000345824	0	0	0	0	0.063	0	0.9	0.248	0.923
RAB39B	RABGGTB	4443320	4439134	9606.ENSP00000358466	9606.ENSP00000317473	0	0	0	0	0	0.185	0.9	0.131	0.923
NPY	CXCL12	4447109	4446453	9606.ENSP00000384364	9606.ENSP00000379140	0	0	0	0	0	0	0.9	0.268	0.923
TMSB4X	SPARC	4445428	4433520	9606.ENSP00000370010	9606.ENSP00000231061	0	0	0	0	0.062	0	0.9	0.249	0.923
GNL3	ABCE1	4447905	4437308	9606.ENSP00000395772	9606.ENSP00000296577	0	0	0	0	0.921	0	0	0.064	0.923
PSMB8	OAS3	4444469	4433439	9606.ENSP00000364016	9606.ENSP00000228928	0	0	0	0	0.099	0	0.9	0.218	0.923
HLA-DRB5	ICAM1	4444482	4435501	9606.ENSP00000364114	9606.ENSP00000264832	0	0	0	0	0	0	0.9	0.271	0.923
LTB4R2	NTS	4450171	4434454	9606.ENSP00000445772	9606.ENSP00000256010	0	0	0	0	0	0.263	0.9	0.049	0.923
ADAMTS7	ADAMTSL1	4445796	4445413	9606.ENSP00000373472	9606.ENSP00000369921	0	0	0	0.564	0.107	0	0.9	0.436	0.923
LTB4R2	HRH1	4450171	4446629	9606.ENSP00000445772	9606.ENSP00000380247	0	0	0	0	0	0	0.9	0.256	0.922
COL5A2	COL22A1	4444466	4437937	9606.ENSP00000364000	9606.ENSP00000303153	0	0	0.279	0.699	0.061	0.063	0.9	0.441	0.922
SNAI2	CDH2	4446599	4435864	9606.ENSP00000380034	9606.ENSP00000269141	0	0	0	0	0.076	0	0	0.919	0.922
FBXL7	FBXL16	4449258	4446705	9606.ENSP00000423630	9606.ENSP00000380746	0	0	0	0.62	0	0	0.9	0.599	0.922
PARP9	IFIH1	4442366	4435285	9606.ENSP00000353512	9606.ENSP00000263642	0	0	0	0	0.897	0	0	0.273	0.922
RAB3A	RAB26	4433215	4432838	9606.ENSP00000222256	9606.ENSP00000210187	0	0	0.437	0.884	0.119	0.092	0.9	0.542	0.922
RUNX3	PSMB9	4446960	4444464	9606.ENSP00000382800	9606.ENSP00000363993	0	0	0	0	0.095	0	0.9	0.21	0.922
AGRN	APOE	4445198	4434227	9606.ENSP00000368678	9606.ENSP00000252486	0	0	0	0	0.069	0	0.9	0.236	0.922
FBLN2	EFEMP1	4447081	4446285	9606.ENSP00000384169	9606.ENSP00000378058	0	0	0	0.767	0.118	0	0.9	0.686	0.922
SDC1	FGF19	4445506	4437066	9606.ENSP00000370542	9606.ENSP00000294312	0	0	0	0	0.051	0	0.9	0.249	0.922
COL4A4	COL3A1	4446575	4438049	9606.ENSP00000379866	9606.ENSP00000304408	0	0	0.392	0.728	0.061	0	0.9	0.455	0.922
ITGB3	TGFBI	4450406	4448825	9606.ENSP00000452786	9606.ENSP00000416330	0	0	0	0	0.152	0	0.9	0.164	0.922
LCK	RRAS	4440823	4433996	9606.ENSP00000337825	9606.ENSP00000246792	0	0	0	0	0	0.16	0.9	0.15	0.922
NPY	CXCL8	4447109	4438229	9606.ENSP00000384364	9606.ENSP00000306512	0	0	0	0	0	0	0.9	0.256	0.922
DDX55	TWISTNB	4433701	4433237	9606.ENSP00000238146	9606.ENSP00000222567	0	0	0	0	0.92	0.055	0	0.051	0.922
CDH2	TNC	4435864	4435562	9606.ENSP00000269141	9606.ENSP00000265131	0	0	0	0	0.097	0	0.9	0.211	0.922
IGFBP3	IGFBP5	4445494	4433604	9606.ENSP00000370473	9606.ENSP00000233813	0	0	0	0.909	0.19	0	0.9	0.862	0.922
PSMB8	IFI6	4444469	4441262	9606.ENSP00000364016	9606.ENSP00000342513	0	0	0	0	0.085	0	0.9	0.207	0.921
ADCYAP1R1	HRH2	4451802	4444864	9606.ENSP00000483721	9606.ENSP00000366506	0	0	0	0	0	0	0.9	0.245	0.921
TMSB4X	FN1	4445428	4441661	9606.ENSP00000370010	9606.ENSP00000346839	0	0	0	0	0	0	0.9	0.248	0.921
IRF4	ICAM1	4445477	4435501	9606.ENSP00000370343	9606.ENSP00000264832	0	0	0	0	0.076	0	0.9	0.222	0.921
IFITM2	IRF5	4451879	4441969	9606.ENSP00000484689	9606.ENSP00000349770	0	0	0	0	0	0	0.9	0.246	0.921
TNNI3	TMOD1	4441191	4434697	9606.ENSP00000341838	9606.ENSP00000259365	0	0	0	0	0.081	0	0.9	0.209	0.921
RAB17	RAB38	4435455	4433862	9606.ENSP00000264601	9606.ENSP00000243662	0	0	0.419	0.755	0	0	0.9	0.541	0.921
THBS2	ADAMTS2	4442741	4434181	9606.ENSP00000355751	9606.ENSP00000251582	0	0	0	0.541	0.172	0	0.9	0.234	0.921
IRF5	IFI6	4441969	4441262	9606.ENSP00000349770	9606.ENSP00000342513	0	0	0	0	0	0	0.9	0.243	0.921
CNR1	CX3CL1	4443334	4432567	9606.ENSP00000358513	9606.ENSP00000006053	0	0	0	0	0.096	0	0.9	0.197	0.921
ADORA1	GPR37	4442839	4438222	9606.ENSP00000356205	9606.ENSP00000306449	0	0	0	0	0.213	0	0.9	0.087	0.921
COL3A1	COL21A1	4438049	4433910	9606.ENSP00000304408	9606.ENSP00000244728	0	0	0.255	0.657	0.099	0	0.9	0.302	0.921
GAS6	APOE	4440301	4434227	9606.ENSP00000331831	9606.ENSP00000252486	0	0	0	0	0.079	0	0.9	0.22	0.921
ITGA8	TNC	4445000	4435562	9606.ENSP00000367316	9606.ENSP00000265131	0	0	0	0	0.062	0.161	0.9	0.122	0.921
IRF5	BST2	4441969	4434236	9606.ENSP00000349770	9606.ENSP00000252593	0	0	0	0	0.076	0	0.9	0.214	0.921
KIF1A	KIF15	4449864	4439659	9606.ENSP00000438388	9606.ENSP00000324020	0	0	0	0.592	0	0	0.9	0.538	0.921
ADAMTS20	ADAMTS7	4445853	4445796	9606.ENSP00000374071	9606.ENSP00000373472	0	0	0	0.715	0	0	0.9	0.748	0.921
RRAS	EFNB3	4433996	4433353	9606.ENSP00000246792	9606.ENSP00000226091	0	0	0	0	0	0	0.9	0.243	0.921
ADAMTS5	THBS1	4436610	4434771	9606.ENSP00000284987	9606.ENSP00000260356	0	0	0	0.543	0.084	0	0.9	0.407	0.921
IRF4	IFIT2	4445477	4443821	9606.ENSP00000370343	9606.ENSP00000360891	0	0	0	0	0	0	0.9	0.25	0.921
RAB33A	RAB3A	4434527	4433215	9606.ENSP00000257017	9606.ENSP00000222256	0	0	0.413	0.806	0.096	0.05	0.9	0.516	0.921
HIST1H2AC	NBN	4444942	4435605	9606.ENSP00000367022	9606.ENSP00000265433	0	0	0	0	0.049	0.128	0.9	0.164	0.921
ADORA1	PTGER3	4442839	4441881	9606.ENSP00000356205	9606.ENSP00000349003	0	0	0	0	0.061	0	0.9	0.227	0.921
IFI44	IFIH1	4443609	4435285	9606.ENSP00000359783	9606.ENSP00000263642	0	0	0	0	0.811	0	0	0.6	0.921
ITGB3	COL4A4	4450406	4446575	9606.ENSP00000452786	9606.ENSP00000379866	0	0	0	0	0.063	0	0.9	0.228	0.921
LTV1	DDX55	4442915	4433701	9606.ENSP00000356548	9606.ENSP00000238146	0	0	0	0	0.918	0.058	0	0.063	0.921
ABCA1	APOE	4444444	4434227	9606.ENSP00000363868	9606.ENSP00000252486	0	0	0	0	0.063	0	0	0.918	0.921
IGFBP4	APOE	4435901	4434227	9606.ENSP00000269593	9606.ENSP00000252486	0	0	0	0	0.076	0	0.9	0.206	0.92
COL4A4	COL22A1	4446575	4437937	9606.ENSP00000379866	9606.ENSP00000303153	0	0	0.203	0.689	0.062	0.063	0.9	0.402	0.92
IGFBP3	PCSK9	4445494	4437942	9606.ENSP00000370473	9606.ENSP00000303208	0	0	0	0	0.076	0	0.9	0.212	0.92
GPC3	CDH2	4446259	4435864	9606.ENSP00000377836	9606.ENSP00000269141	0	0	0	0	0.077	0	0.9	0.21	0.92
IRF4	BST2	4445477	4434236	9606.ENSP00000370343	9606.ENSP00000252593	0	0	0	0	0.076	0	0.9	0.205	0.92
HIST2H2BE	SMC1B	4443268	4442003	9606.ENSP00000358151	9606.ENSP00000350036	0	0	0	0	0.055	0.186	0.9	0.085	0.92
IGFBP3	APOE	4445494	4434227	9606.ENSP00000370473	9606.ENSP00000252486	0	0	0	0	0.061	0	0.9	0.226	0.92
GAS6	IGFBP4	4440301	4435901	9606.ENSP00000331831	9606.ENSP00000269593	0	0	0	0	0.141	0	0.9	0.147	0.92
CNR1	GPR37	4443334	4438222	9606.ENSP00000358513	9606.ENSP00000306449	0	0	0	0	0.095	0	0.9	0.189	0.92
CNR1	GALR1	4443334	4437598	9606.ENSP00000358513	9606.ENSP00000299727	0	0	0	0	0.061	0	0.9	0.225	0.92
ADAMTS7	ADAMTS5	4445796	4436610	9606.ENSP00000373472	9606.ENSP00000284987	0	0	0	0.761	0.07	0	0.9	0.766	0.92
CYP2E1	ALDH1A3	4449959	4440342	9606.ENSP00000440689	9606.ENSP00000332256	0	0	0	0	0.055	0.085	0.9	0.184	0.92
RSAD2	IRF4	4445636	4445477	9606.ENSP00000371471	9606.ENSP00000370343	0	0	0	0	0	0	0.9	0.241	0.92
HRH1	P2RY1	4446629	4438073	9606.ENSP00000380247	9606.ENSP00000304767	0	0	0	0	0	0	0.9	0.233	0.92
OAS1	IRF6	4447536	4442789	9606.ENSP00000388001	9606.ENSP00000355988	0	0	0	0	0	0	0.9	0.238	0.92
ADCY5	PTGER2	4449032	4433932	9606.ENSP00000419361	9606.ENSP00000245457	0	0	0	0	0.063	0.06	0.9	0.199	0.92
RBM25	PNN	4434986	4432986	9606.ENSP00000261973	9606.ENSP00000216832	0	0	0	0	0.914	0	0	0.111	0.92
IGFBP4	IGFBP5	4435901	4433604	9606.ENSP00000269593	9606.ENSP00000233813	0	0	0	0.863	0.132	0	0.9	0.877	0.92
LSAMP	CNTN4	4449002	4446687	9606.ENSP00000419000	9606.ENSP00000380602	0	0	0	0.61	0.117	0.07	0.9	0.315	0.92
ADAMTSL1	ADAMTS2	4445413	4434181	9606.ENSP00000369921	9606.ENSP00000251582	0	0	0	0.585	0.098	0	0.9	0.394	0.92
COL4A4	COL2A1	4446575	4445407	9606.ENSP00000379866	9606.ENSP00000369889	0	0	0.384	0.726	0.061	0	0.9	0.358	0.919
IMPDH2	GMPR	4439459	4434720	9606.ENSP00000321584	9606.ENSP00000259727	0	0	0	0.712	0.06	0	0.9	0.632	0.919
NOS1	RYR1	4451263	4442273	9606.ENSP00000477999	9606.ENSP00000352608	0	0	0	0	0.061	0	0.8	0.605	0.919
CDH2	IGFBP5	4435864	4433604	9606.ENSP00000269141	9606.ENSP00000233813	0	0	0	0	0.098	0	0.9	0.183	0.919
ADAMTS7	ADAMTS2	4445796	4434181	9606.ENSP00000373472	9606.ENSP00000251582	0	0	0	0.748	0.091	0	0.9	0.613	0.919
COL2A1	COL12A1	4445407	4439744	9606.ENSP00000369889	9606.ENSP00000325146	0	0	0	0.554	0.061	0	0.9	0.427	0.919
LTB4R2	PTGFR	4450171	4443612	9606.ENSP00000445772	9606.ENSP00000359793	0	0	0	0	0	0	0.9	0.228	0.919
AKR1C3	CYP3A5	4445414	4433259	9606.ENSP00000369927	9606.ENSP00000222982	0	0	0	0	0.062	0	0.9	0.211	0.919
ADCYAP1R1	NTRK1	4451802	4449589	9606.ENSP00000483721	9606.ENSP00000431418	0	0	0	0	0.061	0.061	0.9	0.191	0.919
HLA-DPB1	ICAM1	4448476	4435501	9606.ENSP00000408146	9606.ENSP00000264832	0	0	0	0	0	0	0.9	0.231	0.919
SYT9	SYT1	4439686	4434836	9606.ENSP00000324419	9606.ENSP00000261205	0	0	0	0.881	0.156	0	0.9	0.678	0.919
HRH1	ADRA1B	4446629	4438245	9606.ENSP00000380247	9606.ENSP00000306662	0	0	0	0.629	0.069	0	0.9	0.473	0.919
LTB4R2	GNG10	4450171	4444362	9606.ENSP00000445772	9606.ENSP00000363411	0	0	0	0	0	0.165	0.9	0.109	0.919
PTPN6	LILRB3	4447701	4433941	9606.ENSP00000391592	9606.ENSP00000245620	0	0	0	0	0.126	0.326	0.8	0.4	0.919
FBXL16	FBXO2	4446705	4441603	9606.ENSP00000380746	9606.ENSP00000346240	0	0	0	0	0.23	0	0.9	0.043	0.919
RAB39B	RAB3A	4443320	4433215	9606.ENSP00000358466	9606.ENSP00000222256	0	0	0.442	0.871	0.095	0.08	0.9	0.506	0.919
FAM20C	CDH2	4439517	4435864	9606.ENSP00000322323	9606.ENSP00000269141	0	0	0	0	0	0.232	0.9	0	0.919
ASB9	KLHL41	4445400	4436597	9606.ENSP00000369855	9606.ENSP00000284669	0	0	0	0	0.061	0	0.9	0.209	0.919
GPC3	APOE	4446259	4434227	9606.ENSP00000377836	9606.ENSP00000252486	0	0	0	0	0.088	0	0.9	0.187	0.919
ADAM8	PLAU	4450425	4444017	9606.ENSP00000453302	9606.ENSP00000361850	0	0	0	0	0.061	0	0.9	0.2	0.918
COL4A4	COL14A1	4446575	4437442	9606.ENSP00000379866	9606.ENSP00000297848	0	0	0	0.549	0.061	0	0.9	0.387	0.918
GAS6	CDH2	4440301	4435864	9606.ENSP00000331831	9606.ENSP00000269141	0	0	0	0	0	0	0.9	0.218	0.918
ADAMTSL1	THBS1	4445413	4434771	9606.ENSP00000369921	9606.ENSP00000260356	0	0	0	0.541	0.088	0	0.9	0.342	0.918
SYT11	SYT9	4443083	4439686	9606.ENSP00000357307	9606.ENSP00000324419	0	0	0	0.797	0.118	0	0.9	0.562	0.918
PLTP	ABCA1	4448868	4444444	9606.ENSP00000417138	9606.ENSP00000363868	0	0	0	0	0.084	0.379	0	0.867	0.918
COL2A1	COL21A1	4445407	4433910	9606.ENSP00000369889	9606.ENSP00000244728	0	0	0.34	0.649	0.061	0	0.9	0.221	0.918
IFITM2	PSMB8	4451879	4444469	9606.ENSP00000484689	9606.ENSP00000364016	0	0	0	0	0.106	0	0.9	0.165	0.918
COL22A1	COL21A1	4437937	4433910	9606.ENSP00000303153	9606.ENSP00000244728	0	0	0.264	0.836	0	0.063	0.9	0.804	0.918
COL4A4	COL21A1	4446575	4433910	9606.ENSP00000379866	9606.ENSP00000244728	0	0	0.264	0.651	0	0	0.9	0.354	0.918
RRS1	WDR3	4439522	4438389	9606.ENSP00000322396	9606.ENSP00000308179	0	0	0	0	0.886	0	0	0.315	0.918
ADAMTS20	THSD4	4445853	4441724	9606.ENSP00000374071	9606.ENSP00000347484	0	0	0	0.661	0	0	0.9	0.555	0.918
PTPN6	CXCL12	4447701	4446453	9606.ENSP00000391592	9606.ENSP00000379140	0	0	0	0	0	0	0.9	0.215	0.918
ITGAD	ITGA8	4445835	4445000	9606.ENSP00000373854	9606.ENSP00000367316	0	0	0	0.57	0	0	0.9	0.463	0.918
PDGFD	PLAU	4446114	4444017	9606.ENSP00000376865	9606.ENSP00000361850	0	0	0	0	0	0	0.9	0.214	0.918
TIMP2	CTSZ	4435138	4432998	9606.ENSP00000262768	9606.ENSP00000217131	0	0	0	0	0.104	0	0.9	0.163	0.918
AGTR1	NPY	4449040	4447109	9606.ENSP00000419422	9606.ENSP00000384364	0	0	0	0	0	0	0.9	0.223	0.918
RAB39B	RAB26	4443320	4432838	9606.ENSP00000358466	9606.ENSP00000210187	0	0	0.424	0.888	0.061	0.129	0.9	0.377	0.918
IFITM3	IRF5	4446948	4441969	9606.ENSP00000382707	9606.ENSP00000349770	0	0	0	0	0	0	0.9	0.214	0.918
COL3A1	COL22A1	4438049	4437937	9606.ENSP00000304408	9606.ENSP00000303153	0	0	0.255	0.726	0.049	0.063	0.9	0.389	0.918
CXCL1	ADORA1	4446449	4442839	9606.ENSP00000379110	9606.ENSP00000356205	0	0	0	0	0	0	0.9	0.214	0.918
AGTR1	AVPR1A	4449040	4437545	9606.ENSP00000419422	9606.ENSP00000299178	0	0	0	0.591	0.065	0	0.9	0.427	0.918
MYD88	NGF	4448172	4443338	9606.ENSP00000401399	9606.ENSP00000358525	0	0	0	0	0	0	0.9	0.214	0.918
NOTUM	IGFBP7	4447497	4437173	9606.ENSP00000387310	9606.ENSP00000295666	0	0	0	0	0	0	0.9	0.221	0.918
IGFBP3	TNC	4445494	4435562	9606.ENSP00000370473	9606.ENSP00000265131	0	0	0	0	0.214	0	0.9	0	0.918
EFNB3	EFNA2	4433353	4432856	9606.ENSP00000226091	9606.ENSP00000215368	0	0	0	0.664	0.079	0	0.9	0.457	0.918
POLN	FANCF	4449751	4440214	9606.ENSP00000435506	9606.ENSP00000330875	0	0	0	0	0	0	0.9	0.213	0.917
CYP2E1	AKR1C1	4449959	4445467	9606.ENSP00000440689	9606.ENSP00000370254	0	0	0	0	0.062	0	0.9	0.187	0.917
IRF4	OAS3	4445477	4433439	9606.ENSP00000370343	9606.ENSP00000228928	0	0	0	0	0	0	0.9	0.212	0.917
COL2A1	COL14A1	4445407	4437442	9606.ENSP00000369889	9606.ENSP00000297848	0	0	0	0.554	0.084	0	0.9	0.329	0.917
MAOA	ALDH1A3	4441072	4440342	9606.ENSP00000340684	9606.ENSP00000332256	0	0	0	0	0.076	0	0.9	0.176	0.917
ADAMTS20	ADAMTS16	4445853	4436116	9606.ENSP00000374071	9606.ENSP00000274181	0	0	0	0.76	0.061	0	0.9	0.664	0.917
ADORA1	GAL	4442839	4435627	9606.ENSP00000356205	9606.ENSP00000265643	0	0	0	0	0	0	0.9	0.205	0.917
ADAMTS20	ADAMTS2	4445853	4434181	9606.ENSP00000374071	9606.ENSP00000251582	0	0	0	0.721	0.062	0	0.9	0.577	0.917
CYS1	NPHP3	4445604	4440893	9606.ENSP00000371234	9606.ENSP00000338766	0	0	0	0	0	0	0.9	0.211	0.917
ASB9	SPSB4	4445400	4438709	9606.ENSP00000369855	9606.ENSP00000311609	0	0	0	0	0	0	0.9	0.21	0.917
CXCL2	NPY	4449392	4447109	9606.ENSP00000427279	9606.ENSP00000384364	0	0	0	0	0	0	0.9	0.213	0.917
COL4A4	COL12A1	4446575	4439744	9606.ENSP00000379866	9606.ENSP00000325146	0	0	0	0.552	0.072	0	0.9	0.351	0.917
THBS2	PDGFB	4442741	4440178	9606.ENSP00000355751	9606.ENSP00000330382	0	0	0	0	0.061	0	0.9	0.188	0.917
ADRA1B	AVPR1A	4438245	4437545	9606.ENSP00000306662	9606.ENSP00000299178	0	0	0	0.569	0.062	0	0.9	0.383	0.917
MYC	HIST1H2AC	4451407	4444942	9606.ENSP00000479618	9606.ENSP00000367022	0	0	0	0	0	0	0.9	0.211	0.917
RAB39B	RAB38	4443320	4433862	9606.ENSP00000358466	9606.ENSP00000243662	0	0	0.431	0.788	0	0	0.9	0.504	0.917
SDC1	TGFB1	4445506	4433189	9606.ENSP00000370542	9606.ENSP00000221930	0	0	0	0	0	0	0.9	0.213	0.917
IFIT2	IRF6	4443821	4442789	9606.ENSP00000360891	9606.ENSP00000355988	0	0	0	0	0	0	0.9	0.212	0.917
NGF	SHC2	4443338	4435450	9606.ENSP00000358525	9606.ENSP00000264554	0	0	0	0	0	0	0.9	0.206	0.917
IRF6	IRF5	4442789	4441969	9606.ENSP00000355988	9606.ENSP00000349770	0	0	0	0.931	0	0.183	0.9	0.44	0.917
NEFL	GRIN2D	4451641	4435229	9606.ENSP00000482169	9606.ENSP00000263269	0	0	0	0	0.061	0.109	0.9	0.133	0.917
RAB38	RAB26	4433862	4432838	9606.ENSP00000243662	9606.ENSP00000210187	0	0	0.421	0.78	0	0	0.9	0.443	0.917
SNAP91	KIAA0319	4448123	4445026	9606.ENSP00000400459	9606.ENSP00000367459	0	0	0	0	0.186	0	0.9	0.062	0.917
SDC1	COL3A1	4445506	4438049	9606.ENSP00000370542	9606.ENSP00000304408	0	0	0	0	0.092	0	0.9	0.162	0.917
CXCL8	ADRA2A	4438229	4436361	9606.ENSP00000306512	9606.ENSP00000280155	0	0	0	0	0	0	0.9	0.211	0.917
DUSP6	DUSP4	4436348	4433762	9606.ENSP00000279488	9606.ENSP00000240100	0	0	0	0.784	0.062	0	0.9	0.755	0.917
CNR1	NPBWR1	4443334	4440172	9606.ENSP00000358513	9606.ENSP00000330284	0	0	0	0	0	0	0.9	0.211	0.917
FBXL7	FBXO6	4449258	4444777	9606.ENSP00000423630	9606.ENSP00000365944	0	0	0	0	0	0	0.9	0.213	0.917
COL14A1	COL21A1	4437442	4433910	9606.ENSP00000297848	9606.ENSP00000244728	0	0	0	0.714	0.118	0	0.9	0.4	0.917
B3GAT1	GPC3	4449690	4446259	9606.ENSP00000433847	9606.ENSP00000377836	0	0	0	0	0.061	0	0.9	0.187	0.917
TNC	IGFBP5	4435562	4433604	9606.ENSP00000265131	9606.ENSP00000233813	0	0	0	0	0.188	0	0.9	0.063	0.917
ADAMTSL1	ADAMTS18	4445413	4436510	9606.ENSP00000369921	9606.ENSP00000282849	0	0	0	0.608	0.062	0	0.9	0.411	0.916
ADAMTS5	ADAMTS18	4436610	4436510	9606.ENSP00000284987	9606.ENSP00000282849	0	0	0	0.74	0	0	0.9	0.655	0.916
ADCYAP1R1	PTGER2	4451802	4433932	9606.ENSP00000483721	9606.ENSP00000245457	0	0	0	0	0	0	0.9	0.195	0.916
IRF7	IRF6	4446700	4442789	9606.ENSP00000380697	9606.ENSP00000355988	0	0	0	0.69	0.061	0	0.9	0.492	0.916
ICAM1	OASL	4435501	4434555	9606.ENSP00000264832	9606.ENSP00000257570	0	0	0	0	0.098	0	0.9	0.149	0.916
GNG10	PTGER3	4444362	4441881	9606.ENSP00000363411	9606.ENSP00000349003	0	0	0	0	0	0.165	0.9	0.079	0.916
GAL	MCHR1	4435627	4434080	9606.ENSP00000265643	9606.ENSP00000249016	0	0	0	0	0	0	0.9	0.202	0.916
ADAMTS20	THBS1	4445853	4434771	9606.ENSP00000374071	9606.ENSP00000260356	0	0	0	0.542	0	0	0.9	0.387	0.916
THSD4	ADAMTS2	4441724	4434181	9606.ENSP00000347484	9606.ENSP00000251582	0	0	0	0.58	0.05	0	0.9	0.391	0.916
IGFBP7	PRSS23	4437173	4436368	9606.ENSP00000295666	9606.ENSP00000280258	0	0	0	0	0.103	0	0.9	0.139	0.916
COL2A1	COL22A1	4445407	4437937	9606.ENSP00000369889	9606.ENSP00000303153	0	0	0	0.722	0.061	0.063	0.9	0.483	0.916
GPC3	IGFBP3	4446259	4445494	9606.ENSP00000377836	9606.ENSP00000370473	0	0	0	0	0.096	0	0.9	0.155	0.916
SIRPA	PTPRB	4446972	4440613	9606.ENSP00000382941	9606.ENSP00000334928	0	0	0	0	0	0.082	0.9	0.164	0.916
RAB33A	RAB26	4434527	4432838	9606.ENSP00000257017	9606.ENSP00000210187	0	0	0.372	0.825	0.061	0.053	0.9	0.483	0.916
THSD4	THBS1	4441724	4434771	9606.ENSP00000347484	9606.ENSP00000260356	0	0	0	0	0.088	0	0.9	0.16	0.916
RAB33A	RAB38	4434527	4433862	9606.ENSP00000257017	9606.ENSP00000243662	0	0	0.381	0.762	0	0	0.9	0.379	0.916
TMSB4X	SERPINE1	4445428	4433266	9606.ENSP00000370010	9606.ENSP00000223095	0	0	0	0	0	0	0.9	0.198	0.916
WNT10A	WNT6	4434626	4433609	9606.ENSP00000258411	9606.ENSP00000233948	0	0	0	0.881	0.106	0	0.9	0.834	0.916
RAB17	RAB33A	4435455	4434527	9606.ENSP00000264601	9606.ENSP00000257017	0	0	0.402	0.801	0.064	0.05	0.9	0.381	0.916
CDH11	CDH3	4435829	4435356	9606.ENSP00000268603	9606.ENSP00000264012	0	0	0	0.773	0	0	0.9	0.749	0.916
GFRA1	GFRA3	4441735	4436157	9606.ENSP00000347591	9606.ENSP00000274721	0	0	0	0.782	0.062	0	0.9	0.68	0.916
OAS1	ICAM1	4447536	4435501	9606.ENSP00000388001	9606.ENSP00000264832	0	0	0	0	0.082	0	0.9	0.161	0.916
LTV1	ABCE1	4442915	4437308	9606.ENSP00000356548	9606.ENSP00000296577	0	0	0	0	0.833	0.165	0	0.45	0.916
MATK	NGF	4446364	4443338	9606.ENSP00000378485	9606.ENSP00000358525	0	0	0	0	0	0.185	0.9	0.056	0.916
ADCY5	GPR37	4449032	4438222	9606.ENSP00000419361	9606.ENSP00000306449	0	0	0	0	0.141	0.06	0.9	0.086	0.916
ITGB3	COL2A1	4450406	4445407	9606.ENSP00000452786	9606.ENSP00000369889	0	0	0	0	0.061	0	0.9	0.184	0.916
U2SURP	UPF3B	4448970	4436211	9606.ENSP00000418563	9606.ENSP00000276201	0	0	0	0	0.202	0	0.9	0	0.916
DZIP3	UBE2L6	4442594	4436712	9606.ENSP00000355028	9606.ENSP00000287156	0	0	0	0	0	0.193	0.9	0.054	0.916
ADCY5	NPY	4449032	4447109	9606.ENSP00000419361	9606.ENSP00000384364	0	0	0	0	0.076	0	0.9	0.161	0.915
KRT19	KRT17	4442612	4438413	9606.ENSP00000355124	9606.ENSP00000308452	0	0	0	0.966	0.167	0	0.9	0.71	0.915
TMEM173	DTX4	4440244	4433388	9606.ENSP00000331288	9606.ENSP00000227451	0	0	0	0	0	0	0.9	0.187	0.915
CXCL12	ADRA1B	4446453	4438245	9606.ENSP00000379140	9606.ENSP00000306662	0	0	0	0	0	0.162	0.9	0.073	0.915
HIST2H4A	HIST1H2AC	4450676	4444942	9606.ENSP00000462667	9606.ENSP00000367022	0	0.004	0	0	0.173	0.854	0	0.357	0.915
LPAR5	CXCL8	4439960	4438229	9606.ENSP00000327875	9606.ENSP00000306512	0	0	0	0	0.061	0	0.9	0.172	0.915
GALR1	ADRA2A	4437598	4436361	9606.ENSP00000299727	9606.ENSP00000280155	0	0	0	0.577	0	0	0.9	0.393	0.915
ASB9	LNX1	4445400	4435338	9606.ENSP00000369855	9606.ENSP00000263925	0	0	0	0	0	0.18	0.9	0.055	0.915
HIST2H2BE	RARB	4443268	4440347	9606.ENSP00000358151	9606.ENSP00000332296	0	0	0	0	0	0	0.9	0.186	0.915
CXCL12	GNAO1	4446453	4435094	9606.ENSP00000379140	9606.ENSP00000262494	0	0	0	0	0	0	0.9	0.185	0.915
ADAMTS7	THSD4	4445796	4441724	9606.ENSP00000373472	9606.ENSP00000347484	0	0	0	0.624	0.05	0	0.9	0.416	0.915
MYSM1	HIST3H2A	4448983	4442727	9606.ENSP00000418734	9606.ENSP00000355656	0	0	0	0	0.054	0.166	0.9	0.058	0.915
CCKBR	MCHR1	4440681	4434080	9606.ENSP00000335544	9606.ENSP00000249016	0	0	0	0.596	0.109	0	0.9	0.244	0.915
ASB11	LNX1	4448938	4435338	9606.ENSP00000417914	9606.ENSP00000263925	0	0	0	0	0	0.18	0.9	0.055	0.915
NPY	HTR1D	4447109	4444424	9606.ENSP00000384364	9606.ENSP00000363748	0	0	0	0	0	0	0.9	0.188	0.915
COL12A1	COL14A1	4439744	4437442	9606.ENSP00000325146	9606.ENSP00000297848	0	0	0	0.919	0.146	0	0.9	0.673	0.915
GPC3	IGFBP5	4446259	4433604	9606.ENSP00000377836	9606.ENSP00000233813	0	0	0	0	0.089	0	0.9	0.145	0.915
IGFBP3	GAS6	4445494	4440301	9606.ENSP00000370473	9606.ENSP00000331831	0	0	0	0	0.127	0	0.9	0.11	0.915
ANGPT1	NCK1	4449446	4448885	9606.ENSP00000428340	9606.ENSP00000417273	0	0	0	0	0	0	0.9	0.189	0.915
ACTA2	NOTCH4	4448229	4444490	9606.ENSP00000402373	9606.ENSP00000364163	0	0	0	0	0.088	0.085	0.9	0.104	0.915
PTGER3	CXCL10	4441881	4438146	9606.ENSP00000349003	9606.ENSP00000305651	0	0	0	0	0	0	0.9	0.186	0.915
CDH2	APOE	4435864	4434227	9606.ENSP00000269141	9606.ENSP00000252486	0	0	0	0	0	0	0.9	0.187	0.915
MYSM1	HIST1H2AC	4448983	4444942	9606.ENSP00000418734	9606.ENSP00000367022	0	0	0	0	0.054	0.166	0.9	0.058	0.915
GAS6	SERPINE1	4440301	4433266	9606.ENSP00000331831	9606.ENSP00000223095	0	0	0	0	0.098	0	0.9	0.134	0.915
PSMB9	BIRC3	4444464	4435265	9606.ENSP00000363993	9606.ENSP00000263464	0	0	0	0	0.139	0	0.9	0.097	0.915
TNC	APOE	4435562	4434227	9606.ENSP00000265131	9606.ENSP00000252486	0	0	0	0	0	0	0.9	0.187	0.915
ADAMTS16	ADAMTS2	4436116	4434181	9606.ENSP00000274181	9606.ENSP00000251582	0	0	0	0.751	0.062	0	0.9	0.582	0.915
HTR1D	ADORA1	4444424	4442839	9606.ENSP00000363748	9606.ENSP00000356205	0	0	0	0.615	0	0	0.9	0.439	0.915
ADAMTS20	ADAMTS18	4445853	4436510	9606.ENSP00000374071	9606.ENSP00000282849	0	0	0	0.771	0.061	0	0.9	0.613	0.915
IGFBP3	PRSS23	4445494	4436368	9606.ENSP00000370473	9606.ENSP00000280258	0	0	0	0	0.143	0	0.9	0.094	0.915
GAS6	TGFB1	4440301	4433189	9606.ENSP00000331831	9606.ENSP00000221930	0	0	0	0	0.07	0	0.9	0.162	0.915
ARHGAP23	RHOD	4451620	4438424	9606.ENSP00000481862	9606.ENSP00000308576	0	0	0	0	0.064	0.159	0.9	0	0.914
PTX3	TIMP2	4437211	4435138	9606.ENSP00000295927	9606.ENSP00000262768	0	0	0	0	0.116	0	0.9	0.111	0.914
IRF4	OASL	4445477	4434555	9606.ENSP00000370343	9606.ENSP00000257570	0	0	0	0	0	0	0.9	0.175	0.914
ADAMTS18	ADAMTS8	4436510	4434544	9606.ENSP00000282849	9606.ENSP00000257359	0	0	0	0.779	0	0	0.9	0.656	0.914
STAT5A	PDGFB	4441128	4440178	9606.ENSP00000341208	9606.ENSP00000330382	0	0	0	0	0	0	0.9	0.176	0.914
PTHLH	ADCY5	4450000	4449032	9606.ENSP00000441765	9606.ENSP00000419361	0	0	0	0	0.061	0	0.9	0.163	0.914
HLA-DPB1	IRF4	4448476	4445477	9606.ENSP00000408146	9606.ENSP00000370343	0	0	0	0	0.106	0	0.9	0.116	0.914
WNT7B	SFRP1	4441109	4433131	9606.ENSP00000341032	9606.ENSP00000220772	0	0	0	0	0	0.262	0.6	0.732	0.914
IMPDH2	NT5E	4439459	4434567	9606.ENSP00000321584	9606.ENSP00000257770	0.14	0	0	0	0.054	0	0.9	0.074	0.914
COL22A1	COL14A1	4437937	4437442	9606.ENSP00000303153	9606.ENSP00000297848	0	0	0	0.613	0.061	0.063	0.9	0.303	0.914
GPC3	TNC	4446259	4435562	9606.ENSP00000377836	9606.ENSP00000265131	0	0	0	0	0.084	0.129	0.9	0.058	0.914
LTB4R2	P2RY1	4450171	4438073	9606.ENSP00000445772	9606.ENSP00000304767	0	0	0	0.619	0	0.064	0.9	0.346	0.914
GFRA2	GFRA3	4449453	4436157	9606.ENSP00000428518	9606.ENSP00000274721	0	0	0	0.789	0	0	0.9	0.72	0.914
ADAMTS8	ADAMTS2	4434544	4434181	9606.ENSP00000257359	9606.ENSP00000251582	0	0	0	0.759	0	0	0.9	0.609	0.914
ADAMTS5	ADAMTS16	4436610	4436116	9606.ENSP00000284987	9606.ENSP00000274181	0	0	0	0.75	0	0	0.9	0.582	0.914
ADAMTS16	ADAMTS8	4436116	4434544	9606.ENSP00000274181	9606.ENSP00000257359	0	0	0	0.754	0	0	0.9	0.598	0.914
ADCY5	HTR1D	4449032	4444424	9606.ENSP00000419361	9606.ENSP00000363748	0	0	0	0	0.063	0.06	0.9	0.145	0.914
LSAMP	NTNG2	4449002	4446124	9606.ENSP00000419000	9606.ENSP00000376921	0	0	0	0	0.063	0.156	0.9	0.05	0.914
SHC3	SHC2	4444636	4435450	9606.ENSP00000364995	9606.ENSP00000264554	0	0	0	0.909	0.119	0	0.9	0.828	0.914
CXCL8	GAL	4438229	4435627	9606.ENSP00000306512	9606.ENSP00000265643	0	0	0	0	0	0	0.9	0.174	0.913
RAB38	RAB3A	4433862	4433215	9606.ENSP00000243662	9606.ENSP00000222256	0	0	0.428	0.83	0	0	0.9	0.462	0.913
ASB9	SOCS1	4445400	4440100	9606.ENSP00000369855	9606.ENSP00000329418	0	0	0	0	0	0	0.9	0.167	0.913
PRSS23	TNC	4436368	4435562	9606.ENSP00000280258	9606.ENSP00000265131	0	0	0	0	0.155	0	0.9	0.058	0.913
PSMB8	IRF5	4444469	4441969	9606.ENSP00000364016	9606.ENSP00000349770	0	0	0	0	0.091	0	0.9	0.123	0.913
RAB17	RAB3A	4435455	4433215	9606.ENSP00000264601	9606.ENSP00000222256	0	0	0.433	0.825	0	0	0.9	0.415	0.913
ADCY5	PTGER4	4449032	4437902	9606.ENSP00000419361	9606.ENSP00000302846	0	0	0	0	0.063	0.06	0.9	0.138	0.913
ADAMTS18	ADAMTS2	4436510	4434181	9606.ENSP00000282849	9606.ENSP00000251582	0	0	0	0.759	0.062	0	0.9	0.501	0.913
CYP2E1	CBR3	4449959	4436858	9606.ENSP00000440689	9606.ENSP00000290354	0	0	0	0	0	0.059	0.9	0.157	0.913
OAS1	IRF4	4447536	4445477	9606.ENSP00000388001	9606.ENSP00000370343	0	0	0	0	0.069	0	0.9	0.146	0.913
GDNF	IRS1	4448501	4438085	9606.ENSP00000409007	9606.ENSP00000304895	0	0	0	0	0	0	0.9	0.173	0.913
ADCYAP1R1	GNG10	4451802	4444362	9606.ENSP00000483721	9606.ENSP00000363411	0	0	0	0	0	0.166	0.9	0	0.913
ADAM8	SLC11A1	4450425	4433583	9606.ENSP00000453302	9606.ENSP00000233202	0	0	0	0	0.171	0	0.9	0	0.913
IGF2	GAS6	4447717	4440301	9606.ENSP00000391826	9606.ENSP00000331831	0	0	0	0	0.069	0	0.9	0.146	0.913
IRF4	PSMB8	4445477	4444469	9606.ENSP00000370343	9606.ENSP00000364016	0	0	0	0	0.084	0	0.9	0.136	0.913
ELMO1	KDR	4438759	4435337	9606.ENSP00000312185	9606.ENSP00000263923	0	0	0	0	0	0.124	0.9	0.094	0.913
GAS6	FAM20C	4440301	4439517	9606.ENSP00000331831	9606.ENSP00000322323	0	0	0	0	0.166	0	0.9	0.046	0.913
PTX3	CTSZ	4437211	4432998	9606.ENSP00000295927	9606.ENSP00000217131	0	0	0	0	0.069	0	0.9	0.145	0.913
ADAMTS7	ADAMTS16	4445796	4436116	9606.ENSP00000373472	9606.ENSP00000274181	0	0	0	0.807	0	0	0.9	0.7	0.913
ADORA1	CXCL10	4442839	4438146	9606.ENSP00000356205	9606.ENSP00000305651	0	0	0	0	0	0	0.9	0.167	0.913
STXBP5L	SNAP25	4436089	4434401	9606.ENSP00000273666	9606.ENSP00000254976	0	0	0	0	0.38	0.734	0	0.516	0.913
NEFL	GRIA3	4451641	4451590	9606.ENSP00000482169	9606.ENSP00000481554	0	0	0	0	0.142	0.056	0.9	0.058	0.913
RAB39B	RAB17	4443320	4435455	9606.ENSP00000358466	9606.ENSP00000264601	0	0	0.422	0.832	0	0.081	0.9	0.237	0.913
HTR1D	GNG10	4444424	4444362	9606.ENSP00000363748	9606.ENSP00000363411	0	0	0	0	0	0.165	0.9	0	0.912
GNG10	AVPR1A	4444362	4437545	9606.ENSP00000363411	9606.ENSP00000299178	0	0	0	0	0	0.165	0.9	0	0.912
KCTD6	UBE2L6	4441695	4436712	9606.ENSP00000347188	9606.ENSP00000287156	0	0	0	0	0	0.157	0.9	0	0.912
THSD4	ADAMTS16	4441724	4436116	9606.ENSP00000347484	9606.ENSP00000274181	0	0	0	0.681	0	0	0.9	0.406	0.912
NMD3	NAT10	4449003	4434572	9606.ENSP00000419004	9606.ENSP00000257829	0	0	0	0	0.855	0	0	0.417	0.912
IFITM3	IRF4	4446948	4445477	9606.ENSP00000382707	9606.ENSP00000370343	0	0	0	0	0	0	0.9	0.162	0.912
GNG10	ADRA2A	4444362	4436361	9606.ENSP00000363411	9606.ENSP00000280155	0	0	0	0	0	0.165	0.9	0	0.912
AGTR1	GNG10	4449040	4444362	9606.ENSP00000419422	9606.ENSP00000363411	0	0	0	0	0	0.165	0.9	0	0.912
SNAI2	NR2E1	4446599	4443235	9606.ENSP00000380034	9606.ENSP00000357979	0	0	0	0	0	0	0.9	0.164	0.912
GNG10	PTGFR	4444362	4443612	9606.ENSP00000363411	9606.ENSP00000359793	0	0	0	0	0	0.165	0.9	0	0.912
CXCL12	GPR37	4446453	4438222	9606.ENSP00000379140	9606.ENSP00000306449	0	0	0	0	0	0.162	0.9	0	0.912
POP1	RRP9	4447272	4433566	9606.ENSP00000385787	9606.ENSP00000232888	0	0	0	0	0.156	0	0.9	0	0.912
GAS6	SPARC	4440301	4433520	9606.ENSP00000331831	9606.ENSP00000231061	0	0	0	0	0.115	0	0.9	0.093	0.912
IGF2	SERPINF2	4447717	4439481	9606.ENSP00000391826	9606.ENSP00000321853	0	0	0	0	0.098	0	0.9	0.104	0.912
GNG10	CNR1	4444362	4443334	9606.ENSP00000363411	9606.ENSP00000358513	0	0	0	0	0	0.165	0.9	0	0.912
GNG10	GPR37	4444362	4438222	9606.ENSP00000363411	9606.ENSP00000306449	0	0	0	0	0	0.165	0.9	0	0.912
IGFBP4	CDH2	4435901	4435864	9606.ENSP00000269593	9606.ENSP00000269141	0	0	0	0	0	0	0.9	0.158	0.912
ADORA1	MCHR1	4442839	4434080	9606.ENSP00000356205	9606.ENSP00000249016	0	0	0	0.576	0.117	0	0.9	0.154	0.912
GNG10	ADRA1B	4444362	4438245	9606.ENSP00000363411	9606.ENSP00000306662	0	0	0	0	0	0.165	0.9	0	0.912
HLA-DPB1	HLA-DOB	4448476	4447641	9606.ENSP00000408146	9606.ENSP00000390020	0	0	0	0.947	0.129	0	0.9	0.753	0.912
CXCL12	HTR1D	4446453	4444424	9606.ENSP00000379140	9606.ENSP00000363748	0	0	0	0	0	0.162	0.9	0	0.912
GNG10	PTGER2	4444362	4433932	9606.ENSP00000363411	9606.ENSP00000245457	0	0	0	0	0	0.165	0.9	0	0.912
SLC11A1	SLC2A3	4433583	4432652	9606.ENSP00000233202	9606.ENSP00000075120	0	0	0	0	0.061	0	0.9	0.146	0.912
TMSB4X	TGFB1	4445428	4433189	9606.ENSP00000370010	9606.ENSP00000221930	0	0	0	0	0	0	0.9	0.164	0.912
GAS6	PDGFB	4440301	4440178	9606.ENSP00000331831	9606.ENSP00000330382	0	0	0	0	0.077	0	0.9	0.124	0.912
EFNB3	MMP2	4433353	4433061	9606.ENSP00000226091	9606.ENSP00000219070	0	0	0	0	0.063	0	0.9	0.139	0.912
GNG10	GALR1	4444362	4437598	9606.ENSP00000363411	9606.ENSP00000299727	0	0	0	0	0	0.165	0.9	0	0.912
SIRPA	SLC11A1	4446972	4433583	9606.ENSP00000382941	9606.ENSP00000233202	0	0	0	0	0.111	0	0.9	0.098	0.912
GNG10	MCHR1	4444362	4434080	9606.ENSP00000363411	9606.ENSP00000249016	0	0	0	0	0	0.165	0.9	0	0.912
GNG10	ADORA1	4444362	4442839	9606.ENSP00000363411	9606.ENSP00000356205	0	0	0	0	0	0.165	0.9	0	0.912
ADAMTS7	ADAMTS8	4445796	4434544	9606.ENSP00000373472	9606.ENSP00000257359	0	0	0	0.8	0.05	0	0.9	0.586	0.912
GNG10	PTGER4	4444362	4437902	9606.ENSP00000363411	9606.ENSP00000302846	0	0	0	0	0	0.165	0.9	0	0.912
GNG10	CCKBR	4444362	4440681	9606.ENSP00000363411	9606.ENSP00000335544	0	0	0	0	0	0.165	0.9	0	0.912
HTR1D	CNR1	4444424	4443334	9606.ENSP00000363748	9606.ENSP00000358513	0	0	0	0.615	0.061	0	0.9	0.294	0.912
APOE	IGFBP5	4434227	4433604	9606.ENSP00000252486	9606.ENSP00000233813	0	0	0	0	0.076	0	0.9	0.128	0.912
CXCL12	MCHR1	4446453	4434080	9606.ENSP00000379140	9606.ENSP00000249016	0	0	0	0	0	0.162	0.9	0	0.912
GNG10	KISS1R	4444362	4433626	9606.ENSP00000363411	9606.ENSP00000234371	0	0	0	0	0	0.165	0.9	0	0.912
MYC	MAPK13	4451407	4432844	9606.ENSP00000479618	9606.ENSP00000211287	0	0	0	0	0	0	0.9	0.159	0.912
ADCY5	MCHR1	4449032	4434080	9606.ENSP00000419361	9606.ENSP00000249016	0	0	0	0	0.114	0.06	0.9	0.077	0.912
VAMP8	DNAJC13	4435329	4434807	9606.ENSP00000263864	9606.ENSP00000260818	0	0	0	0	0.064	0.129	0.9	0.057	0.912
CDKN1A	PSMD5	4447168	4432839	9606.ENSP00000384849	9606.ENSP00000210313	0	0	0	0	0	0	0.9	0.158	0.912
HRH2	GNG10	4444864	4444362	9606.ENSP00000366506	9606.ENSP00000363411	0	0	0	0	0	0.165	0.9	0	0.912
IGFBP7	CDH2	4437173	4435864	9606.ENSP00000295666	9606.ENSP00000269141	0	0	0	0	0	0	0.9	0.164	0.912
GNG10	UTS2R	4444362	4439608	9606.ENSP00000363411	9606.ENSP00000323516	0	0	0	0	0	0.165	0.9	0	0.912
CXCL1	GAL	4446449	4435627	9606.ENSP00000379110	9606.ENSP00000265643	0	0	0	0	0	0	0.9	0.156	0.912
GNG10	NPBWR1	4444362	4440172	9606.ENSP00000363411	9606.ENSP00000330284	0	0	0	0	0	0.165	0.9	0	0.912
NPY	PTGER3	4447109	4441881	9606.ENSP00000384364	9606.ENSP00000349003	0	0	0	0	0	0	0.9	0.162	0.912
CXCL12	NPBWR1	4446453	4440172	9606.ENSP00000379140	9606.ENSP00000330284	0	0	0	0	0	0.162	0.9	0.041	0.912
PCSK9	IGFBP4	4437942	4435901	9606.ENSP00000303208	9606.ENSP00000269593	0	0	0	0	0.088	0	0.9	0.121	0.912
HLA-DPB1	LCK	4448476	4440823	9606.ENSP00000408146	9606.ENSP00000337825	0	0	0	0	0.069	0	0.9	0.136	0.912
CNTN4	RTN4RL1	4446687	4440199	9606.ENSP00000380602	9606.ENSP00000330631	0	0	0	0	0.062	0.137	0.9	0.043	0.912
CXCL12	GALR1	4446453	4437598	9606.ENSP00000379140	9606.ENSP00000299727	0	0	0	0	0	0.162	0.9	0	0.912
LCK	PDGFB	4440823	4440178	9606.ENSP00000337825	9606.ENSP00000330382	0	0	0	0	0	0	0.9	0.149	0.911
SOCS1	SPSB4	4440100	4438709	9606.ENSP00000329418	9606.ENSP00000311609	0	0	0	0	0.063	0	0.9	0.134	0.911
FAM20C	IGFBP7	4439517	4437173	9606.ENSP00000322323	9606.ENSP00000295666	0	0	0	0	0.118	0	0.9	0.079	0.911
HTR1D	PTGER3	4444424	4441881	9606.ENSP00000363748	9606.ENSP00000349003	0	0	0	0	0	0	0.9	0.151	0.911
IFIT3	IRF6	4443820	4442789	9606.ENSP00000360883	9606.ENSP00000355988	0	0	0	0	0	0	0.9	0.154	0.911
AGTR1	GPR143	4449040	4448870	9606.ENSP00000419422	9606.ENSP00000417161	0	0	0	0	0	0	0.9	0.15	0.911
IGFBP7	APOE	4437173	4434227	9606.ENSP00000295666	9606.ENSP00000252486	0	0	0	0	0.059	0	0.9	0.138	0.911
GAS6	PCSK9	4440301	4437942	9606.ENSP00000331831	9606.ENSP00000303208	0	0	0	0	0	0	0.9	0.152	0.911
IRF6	OASL	4442789	4434555	9606.ENSP00000355988	9606.ENSP00000257570	0	0	0	0	0	0.089	0.9	0.11	0.911
THBS2	ADAMTS8	4442741	4434544	9606.ENSP00000355751	9606.ENSP00000257359	0	0	0	0.546	0.061	0	0.9	0.237	0.911
IGFBP4	TNC	4435901	4435562	9606.ENSP00000269593	9606.ENSP00000265131	0	0	0	0	0.126	0	0.9	0.073	0.911
FOXA2	NKX2-2	4448117	4444836	9606.ENSP00000400341	9606.ENSP00000366347	0	0	0	0	0.063	0.111	0	0.902	0.911
FAM20C	IGFBP4	4439517	4435901	9606.ENSP00000322323	9606.ENSP00000269593	0	0	0	0	0.155	0	0.9	0	0.911
ITGB3	L1CAM	4450406	4443451	9606.ENSP00000452786	9606.ENSP00000359077	0	0	0	0	0.062	0	0.9	0.133	0.911
VAMP8	CTSZ	4435329	4432998	9606.ENSP00000263864	9606.ENSP00000217131	0	0	0	0	0.098	0	0.9	0.094	0.911
RSAD2	IRF6	4445636	4442789	9606.ENSP00000371471	9606.ENSP00000355988	0	0	0	0	0	0	0.9	0.152	0.911
IRF6	OAS3	4442789	4433439	9606.ENSP00000355988	9606.ENSP00000228928	0	0	0	0	0	0	0.9	0.147	0.911
DUSP9	DUSP4	4441564	4433762	9606.ENSP00000345853	9606.ENSP00000240100	0	0	0	0.781	0	0	0.9	0.543	0.911
ICAM1	OAS3	4435501	4433439	9606.ENSP00000264832	9606.ENSP00000228928	0	0	0	0	0.088	0	0.9	0.103	0.911
PSMB8	BIRC3	4444469	4435265	9606.ENSP00000364016	9606.ENSP00000263464	0	0	0	0	0.106	0	0.9	0.094	0.911
ADAMTS7	ADAMTS18	4445796	4436510	9606.ENSP00000373472	9606.ENSP00000282849	0	0	0	0.815	0	0	0.9	0.574	0.91
GDNF	SHC3	4448501	4444636	9606.ENSP00000409007	9606.ENSP00000364995	0	0	0	0	0	0	0.9	0.138	0.91
RABGGTB	RAB17	4439134	4435455	9606.ENSP00000317473	9606.ENSP00000264601	0	0	0	0	0.053	0.115	0.9	0.057	0.91
P3H2	COL14A1	4439088	4437442	9606.ENSP00000316881	9606.ENSP00000297848	0	0	0	0	0.049	0	0.9	0.131	0.91
WNT10A	WNT16	4434626	4433230	9606.ENSP00000258411	9606.ENSP00000222462	0	0	0	0.853	0.05	0	0.9	0.648	0.91
PTGFR	ADRA1B	4443612	4438245	9606.ENSP00000359793	9606.ENSP00000306662	0	0	0	0	0.076	0	0.9	0.107	0.91
RAB17	RAB26	4435455	4432838	9606.ENSP00000264601	9606.ENSP00000210187	0	0	0.419	0.862	0	0	0.9	0.388	0.91
RFC3	NBN	4445320	4435605	9606.ENSP00000369411	9606.ENSP00000265433	0	0	0	0	0.098	0	0.9	0.092	0.91
CDKN1A	ZNF385A	4447168	4440911	9606.ENSP00000384849	9606.ENSP00000338927	0	0	0	0	0	0	0.9	0.138	0.91
NCK1	PDGFB	4448885	4440178	9606.ENSP00000417273	9606.ENSP00000330382	0	0	0	0	0	0	0.9	0.146	0.91
COL2A1	P3H2	4445407	4439088	9606.ENSP00000369889	9606.ENSP00000316881	0	0	0	0	0.062	0	0.9	0.126	0.91
IFITM3	IRF6	4446948	4442789	9606.ENSP00000382707	9606.ENSP00000355988	0	0	0	0	0	0	0.9	0.139	0.91
TAF1D	TWISTNB	4448552	4433237	9606.ENSP00000410409	9606.ENSP00000222567	0	0	0	0	0.064	0.118	0.9	0	0.91
FBXO6	UBE2L6	4444777	4436712	9606.ENSP00000365944	9606.ENSP00000287156	0	0	0	0	0.077	0	0.9	0.104	0.91
CNR1	CXCL10	4443334	4438146	9606.ENSP00000358513	9606.ENSP00000305651	0	0	0	0	0	0	0.9	0.144	0.91
CXCL2	ADORA1	4449392	4442839	9606.ENSP00000427279	9606.ENSP00000356205	0	0	0	0	0	0	0.9	0.146	0.91
RPP14	UTP15	4448663	4437338	9606.ENSP00000412894	9606.ENSP00000296792	0	0	0	0	0.062	0	0.9	0.12	0.91
DUSP2	DUSP6	4436790	4436348	9606.ENSP00000288943	9606.ENSP00000279488	0	0	0	0.824	0	0	0.9	0.63	0.91
NTNG2	RTN4RL1	4446124	4440199	9606.ENSP00000376921	9606.ENSP00000330631	0	0	0	0	0.062	0.092	0.9	0.073	0.91
NOTCH4	PSMB8	4444490	4444469	9606.ENSP00000364163	9606.ENSP00000364016	0	0	0	0	0	0.06	0.9	0.122	0.91
VLDLR	APOE	4445647	4434227	9606.ENSP00000371532	9606.ENSP00000252486	0	0	0	0	0.057	0.379	0.54	0.708	0.91
TNFRSF13C	PSMD5	4436901	4432839	9606.ENSP00000291232	9606.ENSP00000210313	0	0	0	0	0	0	0.9	0.145	0.91
GRIN2A	GRIN2D	4446563	4435229	9606.ENSP00000379818	9606.ENSP00000263269	0	0	0	0.904	0.061	0	0.9	0.922	0.91
ADAMTS20	ADAMTS8	4445853	4434544	9606.ENSP00000374071	9606.ENSP00000257359	0	0	0	0.88	0.061	0	0.9	0.693	0.91
ADCYAP1R1	PTGER4	4451802	4437902	9606.ENSP00000483721	9606.ENSP00000302846	0	0	0	0	0	0	0.9	0.138	0.91
PTGFR	LPAR5	4443612	4439960	9606.ENSP00000359793	9606.ENSP00000327875	0	0	0	0	0	0	0.9	0.142	0.91
GAS6	IGFBP7	4440301	4437173	9606.ENSP00000331831	9606.ENSP00000295666	0	0	0	0	0.141	0	0.9	0.042	0.91
HLA-DPB1	IRF7	4448476	4446700	9606.ENSP00000408146	9606.ENSP00000380697	0	0	0	0	0.091	0	0.9	0.09	0.91
POP1	NAF1	4447272	4436111	9606.ENSP00000385787	9606.ENSP00000274054	0	0	0	0	0.146	0	0.9	0	0.91
GSDMD	PTPN6	4449662	4447701	9606.ENSP00000433209	9606.ENSP00000391592	0	0	0	0	0.076	0	0.9	0.114	0.91
IRF4	IFI6	4445477	4441262	9606.ENSP00000370343	9606.ENSP00000342513	0	0	0	0	0	0	0.9	0.143	0.91
GAS6	SERPINF2	4440301	4439481	9606.ENSP00000331831	9606.ENSP00000321853	0	0	0	0	0	0	0.9	0.145	0.91
GAD2	ALDH1A3	4444701	4440342	9606.ENSP00000365437	9606.ENSP00000332256	0	0	0	0	0.064	0.084	0.9	0.084	0.91
KBTBD8	UBE2L6	4448202	4436712	9606.ENSP00000401878	9606.ENSP00000287156	0	0	0	0	0.061	0.111	0.9	0	0.909
ADAMTS7	THBS2	4445796	4442741	9606.ENSP00000373472	9606.ENSP00000355751	0	0	0	0.541	0.101	0	0.9	0.107	0.909
NOTCH4	PSMB9	4444490	4444464	9606.ENSP00000364163	9606.ENSP00000363993	0	0	0	0	0	0	0.9	0.129	0.909
ADCY5	GNG10	4449032	4444362	9606.ENSP00000419361	9606.ENSP00000363411	0	0	0	0	0	0	0.9	0.135	0.909
DUSP9	DUSP2	4441564	4436790	9606.ENSP00000345853	9606.ENSP00000288943	0	0	0	0.815	0	0	0.9	0.556	0.909
PCSK9	TNC	4437942	4435562	9606.ENSP00000303208	9606.ENSP00000265131	0	0	0	0	0.061	0	0.9	0.116	0.909
ENTPD1	CMPK2	4443695	4434508	9606.ENSP00000360250	9606.ENSP00000256722	0	0	0	0	0.062	0	0.9	0.117	0.909
HIST1H2AC	SMC1B	4444942	4442003	9606.ENSP00000367022	9606.ENSP00000350036	0	0	0	0	0.071	0.087	0.9	0.061	0.909
GALR1	MCHR1	4437598	4434080	9606.ENSP00000299727	9606.ENSP00000249016	0	0	0	0.703	0.064	0	0.9	0.291	0.909
HTR1D	ADRA2A	4444424	4436361	9606.ENSP00000363748	9606.ENSP00000280155	0	0	0	0.838	0.05	0	0.9	0.536	0.909
SERPINF2	TGFB1	4439481	4433189	9606.ENSP00000321853	9606.ENSP00000221930	0	0	0	0	0.069	0	0.9	0.104	0.909
SNAP25	SLC2A3	4434401	4432652	9606.ENSP00000254976	9606.ENSP00000075120	0	0	0	0	0.062	0	0.9	0.116	0.909
HRH1	MCHR1	4446629	4434080	9606.ENSP00000380247	9606.ENSP00000249016	0	0	0	0.584	0.063	0	0.9	0.213	0.909
SEMA5A	THBS1	4445698	4434771	9606.ENSP00000371936	9606.ENSP00000260356	0	0	0	0.559	0	0	0.9	0.245	0.909
HLA-DRB5	IRF5	4444482	4441969	9606.ENSP00000364114	9606.ENSP00000349770	0	0	0	0	0.062	0	0.9	0.116	0.909
NPBWR1	MCHR1	4440172	4434080	9606.ENSP00000330284	9606.ENSP00000249016	0	0	0	0.788	0.062	0	0.9	0.4	0.909
PRSS23	IGFBP5	4436368	4433604	9606.ENSP00000280258	9606.ENSP00000233813	0	0	0	0	0.078	0	0.9	0.094	0.909
UBE2L6	KLHL41	4436712	4436597	9606.ENSP00000287156	9606.ENSP00000284669	0	0	0	0	0.061	0.111	0.9	0	0.909
IFITM2	IRF4	4451879	4445477	9606.ENSP00000484689	9606.ENSP00000370343	0	0	0	0	0	0	0.9	0.129	0.909
COL2A1	COL3A1	4445407	4438049	9606.ENSP00000369889	9606.ENSP00000304408	0	0	0.429	0.952	0.087	0	0.9	0.658	0.909
SNX5	VAMP8	4444938	4435329	9606.ENSP00000366998	9606.ENSP00000263864	0	0	0	0	0.063	0	0.9	0.111	0.909
INPP5D	IRS1	4448359	4438085	9606.ENSP00000405338	9606.ENSP00000304895	0	0	0	0	0.049	0	0.9	0.128	0.909
HRH1	KISS1R	4446629	4433626	9606.ENSP00000380247	9606.ENSP00000234371	0	0	0	0.567	0	0	0.9	0.259	0.909
PLAU	SLC2A3	4444017	4432652	9606.ENSP00000361850	9606.ENSP00000075120	0	0	0	0	0.062	0	0.9	0.111	0.909
THSD4	ADAMTS18	4441724	4436510	9606.ENSP00000347484	9606.ENSP00000282849	0	0	0	0.688	0	0	0.9	0.34	0.909
HIST2H2BE	DDX21	4443268	4441590	9606.ENSP00000358151	9606.ENSP00000346120	0	0	0	0	0	0.085	0.9	0.094	0.909
KIAA0319	SYT1	4445026	4434836	9606.ENSP00000367459	9606.ENSP00000261205	0	0	0	0	0.13	0	0.9	0	0.909
COL2A1	PCOLCE2	4445407	4437218	9606.ENSP00000369889	9606.ENSP00000295992	0	0	0	0	0	0	0.9	0.13	0.909
ADAMTS20	ADAMTS5	4445853	4436610	9606.ENSP00000374071	9606.ENSP00000284987	0	0	0	0.849	0	0	0.9	0.639	0.909
NPY	CX3CL1	4447109	4432567	9606.ENSP00000384364	9606.ENSP00000006053	0	0	0	0	0.075	0	0.9	0.098	0.909
ITGB3	TNC	4450406	4435562	9606.ENSP00000452786	9606.ENSP00000265131	0	0	0	0.545	0.108	0	0.9	0.103	0.909
PTGER3	LPAR5	4441881	4439960	9606.ENSP00000349003	9606.ENSP00000327875	0	0	0	0	0	0	0.9	0.136	0.909
CXCL1	CTSZ	4446449	4432998	9606.ENSP00000379110	9606.ENSP00000217131	0	0	0	0	0.098	0	0.9	0.064	0.908
ADRA1B	MCHR1	4438245	4434080	9606.ENSP00000306662	9606.ENSP00000249016	0	0	0	0.603	0.077	0	0.9	0.147	0.908
CXCL1	CNR1	4446449	4443334	9606.ENSP00000379110	9606.ENSP00000358513	0	0	0	0	0	0	0.9	0.122	0.908
GRIN2C	GRIN2D	4436999	4435229	9606.ENSP00000293190	9606.ENSP00000263269	0	0	0	0.93	0.061	0	0.9	0.929	0.908
RFC3	UBE2L6	4445320	4436712	9606.ENSP00000369411	9606.ENSP00000287156	0	0	0	0	0.063	0.084	0.9	0.057	0.908
SERPINF2	THBS1	4439481	4434771	9606.ENSP00000321853	9606.ENSP00000260356	0	0	0	0	0.061	0	0.9	0.106	0.908
MDGA1	CNTN4	4448238	4446687	9606.ENSP00000402584	9606.ENSP00000380602	0	0	0	0.567	0.065	0	0.9	0.186	0.908
AGRN	ITGA8	4445198	4445000	9606.ENSP00000368678	9606.ENSP00000367316	0	0	0	0	0.088	0	0.9	0.073	0.908
CCL20	PTGER3	4442174	4441881	9606.ENSP00000351671	9606.ENSP00000349003	0	0	0	0	0	0	0.9	0.12	0.908
WNT6	WNT16	4433609	4433230	9606.ENSP00000233948	9606.ENSP00000222462	0	0	0	0.869	0	0	0.9	0.666	0.908
SEMA5A	ADAMTSL1	4445698	4445413	9606.ENSP00000371936	9606.ENSP00000369921	0	0	0	0	0.088	0	0.9	0.074	0.908
ASB9	UBA5	4445400	4441844	9606.ENSP00000369855	9606.ENSP00000348565	0	0	0	0	0.061	0.089	0.9	0.054	0.908
WNT7B	WNT6	4441109	4433609	9606.ENSP00000341032	9606.ENSP00000233948	0	0	0	0.903	0.061	0	0.9	0.731	0.908
TMBIM1	SLC2A3	4448525	4432652	9606.ENSP00000409738	9606.ENSP00000075120	0	0	0	0	0.108	0	0.9	0.056	0.908
SOCS1	UBE2L6	4440100	4436712	9606.ENSP00000329418	9606.ENSP00000287156	0	0	0	0	0	0	0.9	0.122	0.908
GABRQ	GABRB3	4450908	4438440	9606.ENSP00000469332	9606.ENSP00000308725	0	0	0	0.905	0.076	0	0.9	0.5	0.908
ARHGEF10L	RHOD	4442600	4438424	9606.ENSP00000355060	9606.ENSP00000308576	0	0	0	0	0	0.1	0.9	0.063	0.908
HLA-DPB1	HLA-DRB5	4448476	4444482	9606.ENSP00000408146	9606.ENSP00000364114	0	0	0	0.958	0.098	0	0.9	0.677	0.908
CYP2S1	ALDH1A1	4438383	4437436	9606.ENSP00000308032	9606.ENSP00000297785	0	0	0	0	0	0.085	0.9	0.079	0.908
FBXL7	UBE2L6	4449258	4436712	9606.ENSP00000423630	9606.ENSP00000287156	0	0	0	0	0.062	0.082	0.9	0.058	0.908
TAF1D	DDX21	4448552	4441590	9606.ENSP00000410409	9606.ENSP00000346120	0	0	0	0	0.121	0	0.9	0	0.908
IRF6	IFI6	4442789	4441262	9606.ENSP00000355988	9606.ENSP00000342513	0	0	0	0	0	0	0.9	0.124	0.908
WNT4	WNT10A	4436841	4434626	9606.ENSP00000290167	9606.ENSP00000258411	0	0	0	0.9	0.062	0	0.9	0.684	0.908
ADAMTS5	ADAMTS8	4436610	4434544	9606.ENSP00000284987	9606.ENSP00000257359	0	0	0	0.895	0.06	0	0.9	0.686	0.908
RPP14	RRP9	4448663	4433566	9606.ENSP00000412894	9606.ENSP00000232888	0	0	0	0	0.068	0	0.9	0.1	0.908
CDC25A	PSMD5	4437985	4432839	9606.ENSP00000303706	9606.ENSP00000210313	0	0	0	0	0	0	0.9	0.125	0.908
ARL6	MCHR1	4440814	4434080	9606.ENSP00000337722	9606.ENSP00000249016	0	0	0	0	0	0.058	0.9	0.102	0.908
WNT7B	WNT10A	4441109	4434626	9606.ENSP00000341032	9606.ENSP00000258411	0	0	0	0.9	0.061	0	0.9	0.715	0.908
GPR143	LPAR5	4448870	4439960	9606.ENSP00000417161	9606.ENSP00000327875	0	0	0	0	0	0	0.9	0.123	0.908
CDH7	CDH2	4446756	4435864	9606.ENSP00000381058	9606.ENSP00000269141	0	0	0	0.837	0	0	0.9	0.54	0.908
NPBWR1	GALR1	4440172	4437598	9606.ENSP00000330284	9606.ENSP00000299727	0	0	0	0.754	0	0	0.9	0.387	0.908
KCTD6	LNX1	4441695	4435338	9606.ENSP00000347188	9606.ENSP00000263925	0	0	0	0	0	0.101	0.9	0.06	0.908
PRSS23	IGFBP4	4436368	4435901	9606.ENSP00000280258	9606.ENSP00000269593	0	0	0	0	0.089	0	0.9	0.073	0.908
JAK3	IL20RA	4447709	4438960	9606.ENSP00000391676	9606.ENSP00000314976	0	0	0	0	0	0.05	0.9	0.111	0.908
ASB11	UBA5	4448938	4441844	9606.ENSP00000417914	9606.ENSP00000348565	0	0	0	0	0.061	0.089	0.9	0.054	0.908
ENTPD1	ENTPD2	4443695	4441701	9606.ENSP00000360250	9606.ENSP00000347213	0	0	0	0.896	0	0	0.9	0.847	0.908
DOK6	GFRA1	4445714	4441735	9606.ENSP00000372160	9606.ENSP00000347591	0	0	0	0	0	0	0.9	0.121	0.908
ELMO1	NCKAP1L	4438759	4437010	9606.ENSP00000312185	9606.ENSP00000293373	0	0	0	0	0.116	0	0.9	0.049	0.908
NPY	CXCL10	4447109	4438146	9606.ENSP00000384364	9606.ENSP00000305651	0	0	0	0	0	0	0.9	0.122	0.908
SEMA5A	THBS2	4445698	4442741	9606.ENSP00000371936	9606.ENSP00000355751	0	0	0	0.557	0.109	0	0.9	0.073	0.908
FBXL16	UBE2L6	4446705	4436712	9606.ENSP00000380746	9606.ENSP00000287156	0	0	0	0	0.062	0.082	0.9	0.058	0.908
COL4A4	LUM	4446575	4435725	9606.ENSP00000379866	9606.ENSP00000266718	0	0	0	0	0.063	0.082	0.9	0.064	0.908
CYP2E1	AKR1C3	4449959	4445414	9606.ENSP00000440689	9606.ENSP00000369927	0	0	0	0	0.062	0	0.9	0.107	0.908
KDR	MAPK13	4435337	4432844	9606.ENSP00000263923	9606.ENSP00000211287	0	0	0	0.567	0	0.084	0.9	0.135	0.908
SHH	PSMD5	4437380	4432839	9606.ENSP00000297261	9606.ENSP00000210313	0	0	0	0	0	0	0.9	0.112	0.907
WNT5B	WNT6	4446654	4433609	9606.ENSP00000380379	9606.ENSP00000233948	0	0	0	0.889	0	0	0.9	0.707	0.907
WNT5B	WNT10A	4446654	4434626	9606.ENSP00000380379	9606.ENSP00000258411	0	0	0	0.884	0	0	0.9	0.643	0.907
EPHB6	MMP2	4451629	4433061	9606.ENSP00000481994	9606.ENSP00000219070	0	0	0	0	0	0	0.9	0.112	0.907
GPC3	PCSK9	4446259	4437942	9606.ENSP00000377836	9606.ENSP00000303208	0	0	0	0	0.076	0	0.9	0.082	0.907
HRH1	CCKBR	4446629	4440681	9606.ENSP00000380247	9606.ENSP00000335544	0	0	0	0.583	0.062	0	0.9	0.173	0.907
LPAR5	P2RY1	4439960	4438073	9606.ENSP00000327875	9606.ENSP00000304767	0	0	0	0.706	0.062	0	0.9	0.212	0.907
TRIM71	SOCS1	4445772	4440100	9606.ENSP00000373272	9606.ENSP00000329418	0	0	0	0	0	0.054	0.9	0.099	0.907
COL4A4	PDGFB	4446575	4440178	9606.ENSP00000379866	9606.ENSP00000330382	0	0	0	0	0	0	0.9	0.117	0.907
PARP9	PARP12	4442366	4435269	9606.ENSP00000353512	9606.ENSP00000263549	0	0	0	0.549	0.855	0	0	0.802	0.907
GPSM3	LPAR5	4444494	4439960	9606.ENSP00000364180	9606.ENSP00000327875	0	0	0	0	0.117	0	0.9	0	0.907
AGTR1	SNAP91	4449040	4448123	9606.ENSP00000419422	9606.ENSP00000400459	0	0	0	0	0	0	0.9	0.116	0.907
UTS2R	ADRA1B	4439608	4438245	9606.ENSP00000323516	9606.ENSP00000306662	0	0	0	0.581	0.061	0	0.9	0.178	0.907
GAS6	IGFBP5	4440301	4433604	9606.ENSP00000331831	9606.ENSP00000233813	0	0	0	0	0.096	0	0.9	0.057	0.907
KBTBD8	FBXO6	4448202	4444777	9606.ENSP00000401878	9606.ENSP00000365944	0	0	0	0	0	0	0.9	0.117	0.907
IGFBP7	TNC	4437173	4435562	9606.ENSP00000295666	9606.ENSP00000265131	0	0	0	0	0.113	0	0.9	0	0.907
NOTUM	FN1	4447497	4441661	9606.ENSP00000387310	9606.ENSP00000346839	0	0	0	0	0.072	0	0.9	0.083	0.907
WNT4	WNT16	4436841	4433230	9606.ENSP00000290167	9606.ENSP00000222462	0	0	0	0.923	0.055	0	0.9	0.763	0.907
BAG4	BIRC3	4436719	4435265	9606.ENSP00000287322	9606.ENSP00000263464	0	0	0	0	0	0	0.9	0.115	0.907
NCK1	GDNF	4448885	4448501	9606.ENSP00000417273	9606.ENSP00000409007	0	0	0	0	0	0	0.9	0.108	0.907
IGF2	TMSB4X	4447717	4445428	9606.ENSP00000391826	9606.ENSP00000370010	0	0	0	0	0	0	0.9	0.111	0.907
HLA-DPB1	IRF6	4448476	4442789	9606.ENSP00000408146	9606.ENSP00000355988	0	0	0	0	0.06	0	0.9	0.096	0.907
HLA-DPB1	PTPN6	4448476	4447701	9606.ENSP00000408146	9606.ENSP00000391592	0	0	0	0	0.096	0	0.9	0.057	0.907
GSDMD	CTSZ	4449662	4432998	9606.ENSP00000433209	9606.ENSP00000217131	0	0	0	0	0.108	0	0.9	0	0.907
SIRPA	PLAU	4446972	4444017	9606.ENSP00000382941	9606.ENSP00000361850	0	0	0	0	0	0	0.9	0.109	0.907
NAF1	GAR1	4436111	4433378	9606.ENSP00000274054	9606.ENSP00000226796	0	0	0	0	0.11	0.281	0.72	0.543	0.907
HSPA2	SMC1B	4446310	4442003	9606.ENSP00000378199	9606.ENSP00000350036	0	0	0	0	0.066	0	0.9	0.085	0.907
IRF4	IRF6	4445477	4442789	9606.ENSP00000370343	9606.ENSP00000355988	0	0	0	0.793	0	0	0.9	0.405	0.907
ADCY5	GAL	4449032	4435627	9606.ENSP00000419361	9606.ENSP00000265643	0	0	0	0	0	0	0.9	0.115	0.907
THBS2	ADAMTS16	4442741	4436116	9606.ENSP00000355751	9606.ENSP00000274181	0	0	0	0.543	0.06	0	0.9	0.151	0.907
MDGA1	RTN4RL1	4448238	4440199	9606.ENSP00000402584	9606.ENSP00000330631	0	0	0	0	0.076	0	0.9	0.077	0.907
PTHLH	PTGER4	4450000	4437902	9606.ENSP00000441765	9606.ENSP00000302846	0	0	0	0	0	0	0.9	0.116	0.907
KBTBD6	UBA5	4445220	4441844	9606.ENSP00000368799	9606.ENSP00000348565	0	0	0	0	0	0	0.9	0.111	0.907
PTPN6	CTSZ	4447701	4432998	9606.ENSP00000391592	9606.ENSP00000217131	0	0	0	0	0.107	0	0.9	0.045	0.907
SEMA5B	THBS1	4447616	4434771	9606.ENSP00000389588	9606.ENSP00000260356	0	0	0	0.554	0	0	0.9	0.213	0.907
MCHR1	KISS1R	4434080	4433626	9606.ENSP00000249016	9606.ENSP00000234371	0	0	0	0.665	0.062	0	0.9	0.199	0.907
PSMB8	LTBR	4444469	4433438	9606.ENSP00000364016	9606.ENSP00000228918	0	0	0	0	0.061	0	0.9	0.098	0.907
SDC1	COL5A2	4445506	4444466	9606.ENSP00000370542	9606.ENSP00000364000	0	0	0	0	0.076	0	0.9	0.082	0.907
SPRY4	PTPRB	4441477	4440613	9606.ENSP00000344967	9606.ENSP00000334928	0	0	0	0	0	0.106	0.9	0.049	0.907
DUSP9	DUSP6	4441564	4436348	9606.ENSP00000345853	9606.ENSP00000279488	0	0	0	0.938	0	0.075	0.9	0.642	0.907
PTGER3	GAL	4441881	4435627	9606.ENSP00000349003	9606.ENSP00000265643	0	0	0	0	0	0	0.9	0.11	0.907
RFC3	ISG15	4445320	4445204	9606.ENSP00000369411	9606.ENSP00000368699	0	0	0	0	0.061	0.093	0.9	0	0.907
PTGER3	CX3CL1	4441881	4432567	9606.ENSP00000349003	9606.ENSP00000006053	0	0	0	0	0	0	0.9	0.116	0.907
CDH7	CDH11	4446756	4435829	9606.ENSP00000381058	9606.ENSP00000268603	0	0	0	0.961	0.079	0	0.9	0.599	0.906
CDH2	CDH3	4435864	4435356	9606.ENSP00000269141	9606.ENSP00000264012	0	0	0	0.903	0	0	0.9	0.727	0.906
IRF6	ICAM1	4442789	4435501	9606.ENSP00000355988	9606.ENSP00000264832	0	0	0	0	0	0	0.9	0.107	0.906
HLA-DOB	HLA-DRB5	4447641	4444482	9606.ENSP00000390020	9606.ENSP00000364114	0	0	0	0.948	0.08	0	0.9	0.538	0.906
LPAR5	GAL	4439960	4435627	9606.ENSP00000327875	9606.ENSP00000265643	0	0	0	0	0	0	0.9	0.108	0.906
CXCL1	QPCT	4446449	4441462	9606.ENSP00000379110	9606.ENSP00000344829	0	0	0	0	0.076	0	0.9	0.074	0.906
CXCL2	GAL	4449392	4435627	9606.ENSP00000427279	9606.ENSP00000265643	0	0	0	0	0	0	0.9	0.106	0.906
ADRA2A	CX3CL1	4436361	4432567	9606.ENSP00000280155	9606.ENSP00000006053	0	0	0	0	0.062	0	0.9	0.081	0.906
LYPD6B	NTNG2	4447466	4446124	9606.ENSP00000387077	9606.ENSP00000376921	0	0	0	0	0	0	0.9	0.104	0.906
WNT5B	WNT16	4446654	4433230	9606.ENSP00000380379	9606.ENSP00000222462	0	0	0	0.903	0	0	0.9	0.667	0.906
WNT4	WNT6	4436841	4433609	9606.ENSP00000290167	9606.ENSP00000233948	0	0	0	0.913	0	0	0.9	0.781	0.906
GPC3	IGFBP7	4446259	4437173	9606.ENSP00000377836	9606.ENSP00000295666	0	0	0	0	0	0	0.9	0.107	0.906
AGTR1	HRH1	4449040	4446629	9606.ENSP00000419422	9606.ENSP00000380247	0	0	0	0.57	0	0	0.9	0.188	0.906
ASB11	ASB9	4448938	4445400	9606.ENSP00000417914	9606.ENSP00000369855	0	0	0.44	0.937	0	0	0.9	0.599	0.906
HSPA2	HIST1H2AC	4446310	4444942	9606.ENSP00000378199	9606.ENSP00000367022	0	0	0	0	0	0.086	0.9	0.056	0.906
GAL	CX3CL1	4435627	4432567	9606.ENSP00000265643	9606.ENSP00000006053	0	0	0	0	0	0	0.9	0.108	0.906
ADCY5	GALR1	4449032	4437598	9606.ENSP00000419361	9606.ENSP00000299727	0	0	0	0	0.063	0.06	0.9	0.06	0.906
HIST2H2BE	NBN	4443268	4435605	9606.ENSP00000358151	9606.ENSP00000265433	0	0	0	0	0	0	0.9	0.107	0.906
NOP58	TWISTNB	4435411	4433237	9606.ENSP00000264279	9606.ENSP00000222567	0	0	0	0	0.897	0	0	0.129	0.906
DCP1A	RPL22L1	4451148	4441586	9606.ENSP00000476046	9606.ENSP00000346080	0	0	0	0	0	0	0.9	0.102	0.906
PSMB9	TNFRSF13C	4444464	4436901	9606.ENSP00000363993	9606.ENSP00000291232	0	0	0	0	0.074	0	0.9	0.072	0.906
COL12A1	P3H2	4439744	4439088	9606.ENSP00000325146	9606.ENSP00000316881	0	0	0	0	0.049	0	0.9	0.092	0.906
KIAA0319	SYT9	4445026	4439686	9606.ENSP00000367459	9606.ENSP00000324419	0	0	0	0	0.107	0	0.9	0	0.906
ADAM8	SIRPA	4450425	4446972	9606.ENSP00000453302	9606.ENSP00000382941	0	0	0	0	0.086	0	0.9	0.056	0.906
MATK	NRG2	4446364	4442568	9606.ENSP00000378485	9606.ENSP00000354910	0	0	0	0	0.053	0	0.9	0.094	0.906
P3H2	COL3A1	4439088	4438049	9606.ENSP00000316881	9606.ENSP00000304408	0	0	0	0	0.063	0	0.9	0.078	0.906
GPR37	MCHR1	4438222	4434080	9606.ENSP00000306449	9606.ENSP00000249016	0	0	0	0.561	0.098	0	0.9	0.052	0.906
NOTUM	PCSK9	4447497	4437942	9606.ENSP00000387310	9606.ENSP00000303208	0	0	0	0	0.105	0	0.9	0.043	0.906
CDKN1A	PSMB9	4447168	4444464	9606.ENSP00000384849	9606.ENSP00000363993	0	0	0	0	0	0	0.9	0.099	0.906
PTGFR	P2RY1	4443612	4438073	9606.ENSP00000359793	9606.ENSP00000304767	0	0	0	0	0	0.064	0.9	0.081	0.906
RRS1	UTP23	4439522	4438402	9606.ENSP00000322396	9606.ENSP00000308332	0	0	0	0	0.855	0.381	0	0	0.906
RUNX3	PSMB8	4446960	4444469	9606.ENSP00000382800	9606.ENSP00000364016	0	0	0	0	0.097	0	0.9	0.048	0.906
PSMB9	LTBR	4444464	4433438	9606.ENSP00000363993	9606.ENSP00000228918	0	0	0	0	0.061	0	0.9	0.086	0.906
CDH7	CDH3	4446756	4435356	9606.ENSP00000381058	9606.ENSP00000264012	0	0	0	0.799	0	0	0.9	0.343	0.906
NTRK1	NTRK2	4449589	4436251	9606.ENSP00000431418	9606.ENSP00000277120	0	0	0	0.931	0	0	0.9	0.955	0.906
TLR3	IFIH1	4437339	4435285	9606.ENSP00000296795	9606.ENSP00000263642	0	0	0	0	0.161	0	0	0.893	0.906
ADAM8	VAMP8	4450425	4435329	9606.ENSP00000453302	9606.ENSP00000263864	0	0	0	0	0.102	0	0.9	0	0.906
ASB11	SPSB4	4448938	4438709	9606.ENSP00000417914	9606.ENSP00000311609	0	0	0	0	0	0	0.9	0.104	0.906
TMSB4X	THBS1	4445428	4434771	9606.ENSP00000370010	9606.ENSP00000260356	0	0	0	0	0	0	0.9	0.108	0.906
UTS2R	MCHR1	4439608	4434080	9606.ENSP00000323516	9606.ENSP00000249016	0	0	0	0.647	0	0	0.9	0.216	0.906
LSAMP	RTN4RL1	4449002	4440199	9606.ENSP00000419000	9606.ENSP00000330631	0	0	0	0	0.081	0.064	0.9	0	0.906
ADORA1	NPBWR1	4442839	4440172	9606.ENSP00000356205	9606.ENSP00000330284	0	0	0	0	0	0	0.9	0.104	0.906
FAM20C	APOE	4439517	4434227	9606.ENSP00000322323	9606.ENSP00000252486	0	0	0	0	0.098	0	0.9	0.043	0.906
GPC3	IGFBP4	4446259	4435901	9606.ENSP00000377836	9606.ENSP00000269593	0	0	0	0	0.069	0	0.9	0.078	0.906
FBXO2	DTX3L	4441603	4437247	9606.ENSP00000346240	9606.ENSP00000296161	0	0	0	0	0	0	0.9	0.094	0.905
AVPR1A	KISS1R	4437545	4433626	9606.ENSP00000299178	9606.ENSP00000234371	0	0	0	0.578	0	0	0.9	0.166	0.905
LPAR5	NTS	4439960	4434454	9606.ENSP00000327875	9606.ENSP00000256010	0	0	0	0	0	0	0.9	0.089	0.905
ATXN7	HIST3H2A	4449914	4442727	9606.ENSP00000439585	9606.ENSP00000355656	0	0	0	0	0	0.05	0.9	0.084	0.905
RUNX3	PSMD5	4446960	4432839	9606.ENSP00000382800	9606.ENSP00000210313	0	0	0	0	0	0	0.9	0.093	0.905
PDGFB	SERPINF2	4440178	4439481	9606.ENSP00000330382	9606.ENSP00000321853	0	0	0	0	0	0	0.9	0.089	0.905
SEMA5B	THBS2	4447616	4442741	9606.ENSP00000389588	9606.ENSP00000355751	0	0	0	0.551	0.064	0	0.9	0.116	0.905
ADAMTS18	ADAMTS16	4436510	4436116	9606.ENSP00000282849	9606.ENSP00000274181	0	0	0	0.957	0.061	0	0.9	0.914	0.905
GPSM3	NPBWR1	4444494	4440172	9606.ENSP00000364180	9606.ENSP00000330284	0	0	0	0	0.092	0	0.9	0	0.905
PDE1A	PDE1B	4448547	4433839	9606.ENSP00000410309	9606.ENSP00000243052	0	0	0	0.959	0.059	0	0.9	0.826	0.905
ADAMTSL1	ADAMTS8	4445413	4434544	9606.ENSP00000369921	9606.ENSP00000257359	0	0	0	0.599	0.061	0	0.9	0.136	0.905
NOTUM	APOE	4447497	4434227	9606.ENSP00000387310	9606.ENSP00000252486	0	0	0	0	0.084	0	0.9	0.051	0.905
GFRA2	DOK6	4449453	4445714	9606.ENSP00000428518	9606.ENSP00000372160	0	0	0	0	0.087	0	0.9	0.05	0.905
ITGB3	ITGB8	4450406	4433239	9606.ENSP00000452786	9606.ENSP00000222573	0	0	0	0.864	0	0	0.9	0.427	0.905
GNG10	CXCL6	4444362	4433365	9606.ENSP00000363411	9606.ENSP00000226317	0	0	0	0	0	0	0.9	0.092	0.905
HIST2H2BE	THBS1	4443268	4434771	9606.ENSP00000358151	9606.ENSP00000260356	0	0	0	0	0	0	0.9	0.097	0.905
ATXN7	HIST1H2AC	4449914	4444942	9606.ENSP00000439585	9606.ENSP00000367022	0	0	0	0	0	0.05	0.9	0.083	0.905
CXCL10	GAL	4438146	4435627	9606.ENSP00000305651	9606.ENSP00000265643	0	0	0	0	0	0	0.9	0.096	0.905
LCK	GNAO1	4440823	4435094	9606.ENSP00000337825	9606.ENSP00000262494	0	0	0	0	0	0.085	0.9	0.046	0.905
GFRA2	GFRA1	4449453	4441735	9606.ENSP00000428518	9606.ENSP00000347591	0	0	0	0.924	0	0	0.9	0.765	0.905
RRS1	RRP9	4439522	4433566	9606.ENSP00000322396	9606.ENSP00000232888	0	0	0	0	0.89	0	0	0.169	0.905
NPBWR1	ADRA2A	4440172	4436361	9606.ENSP00000330284	9606.ENSP00000280155	0	0	0	0.586	0	0	0.9	0.166	0.905
NMD3	WDR3	4449003	4438389	9606.ENSP00000419004	9606.ENSP00000308179	0	0	0	0	0.869	0	0	0.309	0.905
NPBWR1	CXCL8	4440172	4438229	9606.ENSP00000330284	9606.ENSP00000306512	0	0	0	0	0	0	0.9	0.097	0.905
GPSM3	CXCL10	4444494	4438146	9606.ENSP00000364180	9606.ENSP00000305651	0	0	0	0	0.095	0	0.9	0	0.905
ASB11	UBE2L6	4448938	4436712	9606.ENSP00000417914	9606.ENSP00000287156	0	0	0	0	0	0.088	0.9	0.044	0.905
P3H2	COL22A1	4439088	4437937	9606.ENSP00000316881	9606.ENSP00000303153	0	0	0	0	0	0	0.9	0.092	0.905
THBS2	THSD4	4442741	4441724	9606.ENSP00000355751	9606.ENSP00000347484	0	0	0	0.541	0.061	0	0.9	0.114	0.905
FAM20C	TNC	4439517	4435562	9606.ENSP00000322323	9606.ENSP00000265131	0	0	0	0	0.091	0	0.9	0	0.905
NPY	GPSM3	4447109	4444494	9606.ENSP00000384364	9606.ENSP00000364180	0	0	0	0	0	0	0.9	0.09	0.905
VAMP8	BST2	4435329	4434236	9606.ENSP00000263864	9606.ENSP00000252593	0	0	0	0	0.098	0	0.9	0	0.905
L1CAM	DPYSL2	4443451	4438513	9606.ENSP00000359077	9606.ENSP00000309539	0	0	0	0	0.072	0	0.9	0.064	0.905
SIRPA	SNAP25	4446972	4434401	9606.ENSP00000382941	9606.ENSP00000254976	0	0	0	0	0.089	0	0.9	0	0.905
CACNG8	CACNG4	4435943	4435015	9606.ENSP00000270458	9606.ENSP00000262138	0	0	0	0.956	0.061	0	0.9	0.8	0.905
TPD52L1	SNX5	4449699	4444938	9606.ENSP00000434142	9606.ENSP00000366998	0	0	0	0	0.061	0	0.9	0.073	0.905
TRIM71	SPSB4	4445772	4438709	9606.ENSP00000373272	9606.ENSP00000311609	0	0	0	0	0.098	0	0.9	0	0.905
AVPR1A	MCHR1	4437545	4434080	9606.ENSP00000299178	9606.ENSP00000249016	0	0	0	0.6	0	0	0.9	0.175	0.905
AGTR1	GAL	4449040	4435627	9606.ENSP00000419422	9606.ENSP00000265643	0	0	0	0	0	0	0.9	0.097	0.905
IFITM2	IRF6	4451879	4442789	9606.ENSP00000484689	9606.ENSP00000355988	0	0	0	0	0	0	0.9	0.09	0.905
TRIM71	ASB9	4445772	4445400	9606.ENSP00000373272	9606.ENSP00000369855	0	0	0	0	0.057	0.079	0.9	0	0.905
KIAA0319	REPS2	4445026	4441975	9606.ENSP00000367459	9606.ENSP00000349824	0	0	0	0	0.089	0	0.9	0	0.905
REPS2	SYT1	4441975	4434836	9606.ENSP00000349824	9606.ENSP00000261205	0	0	0	0	0.09	0	0.9	0	0.905
ABCA1	TGS1	4444444	4434751	9606.ENSP00000363868	9606.ENSP00000260129	0	0	0	0	0.064	0	0.9	0.068	0.905
P2RY1	AVPR1A	4438073	4437545	9606.ENSP00000304767	9606.ENSP00000299178	0	0	0	0.583	0	0.064	0.9	0.117	0.905
DZIP3	UBA5	4442594	4441844	9606.ENSP00000355028	9606.ENSP00000348565	0	0	0	0	0.075	0.06	0.9	0	0.905
GPSM3	CXCL8	4444494	4438229	9606.ENSP00000364180	9606.ENSP00000306512	0	0	0	0	0.077	0	0.9	0.063	0.905
KIAA0319	SYT11	4445026	4443083	9606.ENSP00000367459	9606.ENSP00000357307	0	0	0	0	0.091	0	0.9	0	0.905
ASB11	TRIM71	4448938	4445772	9606.ENSP00000417914	9606.ENSP00000373272	0	0	0	0	0.057	0.079	0.9	0	0.905
AMER1	PSMD5	4440074	4432839	9606.ENSP00000329117	9606.ENSP00000210313	0	0	0	0	0	0	0.9	0.089	0.905
NOP14	ESF1	4448347	4432793	9606.ENSP00000405068	9606.ENSP00000202816	0	0	0	0	0.905	0	0	0	0.905
FBXO2	SPSB4	4441603	4438709	9606.ENSP00000346240	9606.ENSP00000311609	0	0	0	0	0	0	0.9	0.089	0.905
GFRA2	SHC3	4449453	4444636	9606.ENSP00000428518	9606.ENSP00000364995	0	0	0	0	0.091	0	0.9	0	0.905
COL2A1	COL5A2	4445407	4444466	9606.ENSP00000369889	9606.ENSP00000364000	0	0	0.442	0.962	0.063	0	0.9	0.537	0.905
EPHB3	EPHA8	4440327	4432698	9606.ENSP00000332118	9606.ENSP00000166244	0	0	0	0.943	0.06	0	0.9	0.582	0.905
HSPA2	HIST2H2BE	4446310	4443268	9606.ENSP00000378199	9606.ENSP00000358151	0	0	0	0	0.061	0.05	0.9	0.069	0.905
SOCS1	DTX3L	4440100	4437247	9606.ENSP00000329418	9606.ENSP00000296161	0	0	0	0	0	0	0.9	0.098	0.905
CLDN20	CLDN1	4442825	4437159	9606.ENSP00000356133	9606.ENSP00000295522	0	0	0	0.871	0.063	0	0.9	0.3	0.905
ASB9	UBE2L6	4445400	4436712	9606.ENSP00000369855	9606.ENSP00000287156	0	0	0	0	0	0.088	0.9	0.044	0.905
HRH1	PTGFR	4446629	4443612	9606.ENSP00000380247	9606.ENSP00000359793	0	0	0	0	0.071	0	0.9	0.065	0.905
THSD4	ADAMTS5	4441724	4436610	9606.ENSP00000347484	9606.ENSP00000284987	0	0	0	0.57	0	0	0.9	0.172	0.905
GAS6	PRSS23	4440301	4436368	9606.ENSP00000331831	9606.ENSP00000280258	0	0	0	0	0.083	0	0.9	0.05	0.905
SPSB4	KLHL41	4438709	4436597	9606.ENSP00000311609	9606.ENSP00000284669	0	0	0	0	0	0	0.9	0.081	0.904
KLHL41	LNX1	4436597	4435338	9606.ENSP00000284669	9606.ENSP00000263925	0	0	0	0	0.064	0.064	0.9	0	0.904
ENTPD1	IMPDH2	4443695	4439459	9606.ENSP00000360250	9606.ENSP00000321584	0	0	0	0	0.061	0	0.9	0.062	0.904
HLA-DPB1	OAS1	4448476	4447536	9606.ENSP00000408146	9606.ENSP00000388001	0	0	0	0	0.069	0	0.9	0.055	0.904
IRF7	HLA-DRB5	4446700	4444482	9606.ENSP00000380697	9606.ENSP00000364114	0	0	0	0	0.061	0	0.9	0.064	0.904
MCHR1	CX3CL1	4434080	4432567	9606.ENSP00000249016	9606.ENSP00000006053	0	0	0	0	0.086	0	0.9	0	0.904
EPHB6	EPHB3	4451629	4440327	9606.ENSP00000481994	9606.ENSP00000332118	0	0	0	0.929	0	0	0.9	0.617	0.904
SEMA5B	ADAMTS7	4447616	4445796	9606.ENSP00000389588	9606.ENSP00000373472	0	0	0	0.541	0.086	0	0.9	0	0.904
GPC3	GAS6	4446259	4440301	9606.ENSP00000377836	9606.ENSP00000331831	0	0	0	0	0.061	0	0.9	0.062	0.904
ADCYAP1R1	PTHLH	4451802	4450000	9606.ENSP00000483721	9606.ENSP00000441765	0	0	0	0	0.061	0	0.9	0.062	0.904
QPCT	PTX3	4441462	4437211	9606.ENSP00000344829	9606.ENSP00000295927	0	0	0	0	0.088	0	0.9	0	0.904
ADCY5	CXCL12	4449032	4446453	9606.ENSP00000419361	9606.ENSP00000379140	0	0	0	0	0.07	0	0.9	0.052	0.904
P2RY1	NTS	4438073	4434454	9606.ENSP00000304767	9606.ENSP00000256010	0	0	0	0	0	0	0.9	0.085	0.904
DUSP2	DUSP4	4436790	4433762	9606.ENSP00000288943	9606.ENSP00000240100	0	0	0	0.929	0	0	0.9	0.711	0.904
CCL20	GPR37	4442174	4438222	9606.ENSP00000351671	9606.ENSP00000306449	0	0	0	0	0	0	0.9	0.085	0.904
LHX2	LHX9	4444226	4442869	9606.ENSP00000362717	9606.ENSP00000356357	0	0	0	0.971	0.064	0	0.9	0.755	0.904
TMBIM1	PLAU	4448525	4444017	9606.ENSP00000409738	9606.ENSP00000361850	0	0	0	0	0.079	0	0.9	0	0.904
COL5A2	P3H2	4444466	4439088	9606.ENSP00000364000	9606.ENSP00000316881	0	0	0	0	0.064	0	0.9	0.064	0.904
TPD52L1	VAMP8	4449699	4435329	9606.ENSP00000434142	9606.ENSP00000263864	0	0	0	0	0.062	0	0.9	0.068	0.904
TRIM71	UBE2L6	4445772	4436712	9606.ENSP00000373272	9606.ENSP00000287156	0	0	0	0	0	0.084	0.9	0	0.904
GFRA1	IRS1	4441735	4438085	9606.ENSP00000347591	9606.ENSP00000304895	0	0	0	0	0.081	0	0.9	0	0.904
ADCY5	CX3CL1	4449032	4432567	9606.ENSP00000419361	9606.ENSP00000006053	0	0	0	0	0.088	0	0.9	0	0.904
SHC3	GFRA1	4444636	4441735	9606.ENSP00000364995	9606.ENSP00000347591	0	0	0	0	0.088	0	0.9	0	0.904
GPR37	CX3CL1	4438222	4432567	9606.ENSP00000306449	9606.ENSP00000006053	0	0	0	0	0.084	0	0.9	0	0.904
WNT7B	WNT16	4441109	4433230	9606.ENSP00000341032	9606.ENSP00000222462	0	0	0	0.923	0	0	0.9	0.599	0.904
NOS1	TNNI3	4451263	4441191	9606.ENSP00000477999	9606.ENSP00000341838	0	0	0	0	0	0	0.9	0.087	0.904
GNG10	PRKCG	4444362	4435262	9606.ENSP00000363411	9606.ENSP00000263431	0	0	0	0	0	0.083	0.9	0	0.904
CXCL12	GAL	4446453	4435627	9606.ENSP00000379140	9606.ENSP00000265643	0	0	0	0	0	0	0.9	0.082	0.904
IRF7	SMARCC1	4446700	4434360	9606.ENSP00000380697	9606.ENSP00000254480	0	0	0	0	0	0	0.9	0.087	0.904
VAMP8	SLC2A3	4435329	4432652	9606.ENSP00000263864	9606.ENSP00000075120	0	0	0	0	0.042	0	0.9	0.083	0.904
LPAR5	GPR37	4439960	4438222	9606.ENSP00000327875	9606.ENSP00000306449	0	0	0	0	0	0	0.9	0.085	0.904
IRF6	BST2	4442789	4434236	9606.ENSP00000355988	9606.ENSP00000252593	0	0	0	0	0	0	0.9	0.085	0.904
HIST1H2AC	DDX21	4444942	4441590	9606.ENSP00000367022	9606.ENSP00000346120	0	0	0	0	0	0.08	0.9	0.05	0.904
AGTR1	ACE2	4449040	4447602	9606.ENSP00000419422	9606.ENSP00000389326	0	0	0	0	0.06	0	0	0.901	0.904
SEMA5A	ADAMTS2	4445698	4434181	9606.ENSP00000371936	9606.ENSP00000251582	0	0	0	0.543	0.076	0	0.9	0.05	0.904
SEMA5B	ADAMTS8	4447616	4434544	9606.ENSP00000389588	9606.ENSP00000257359	0	0	0	0.546	0.076	0	0.9	0.049	0.904
SEMA5B	ADAMTS20	4447616	4445853	9606.ENSP00000389588	9606.ENSP00000374071	0	0	0	0.542	0.086	0	0.9	0	0.904
ADCY5	HRH2	4449032	4444864	9606.ENSP00000419361	9606.ENSP00000366506	0	0	0	0	0.063	0.06	0.9	0	0.904
SEMA5B	ADAMTS18	4447616	4436510	9606.ENSP00000389588	9606.ENSP00000282849	0	0	0	0.541	0.084	0	0.9	0	0.904
CXCL2	LPAR5	4449392	4439960	9606.ENSP00000427279	9606.ENSP00000327875	0	0	0	0	0.061	0	0.9	0.063	0.904
HRH1	AVPR1A	4446629	4437545	9606.ENSP00000380247	9606.ENSP00000299178	0	0	0	0	0	0	0.9	0.085	0.904
LSAMP	MDGA1	4449002	4448238	9606.ENSP00000419000	9606.ENSP00000402584	0	0	0	0.603	0.088	0	0.9	0	0.904
CXCL12	LPAR5	4446453	4439960	9606.ENSP00000379140	9606.ENSP00000327875	0	0	0	0	0	0	0.9	0.081	0.904
PCSK9	IGFBP7	4437942	4437173	9606.ENSP00000303208	9606.ENSP00000295666	0	0	0	0	0	0	0.9	0.086	0.904
THBS2	ADAMTS18	4442741	4436510	9606.ENSP00000355751	9606.ENSP00000282849	0	0	0	0.542	0	0	0.9	0.13	0.904
PTPN6	HLA-DRB5	4447701	4444482	9606.ENSP00000391592	9606.ENSP00000364114	0	0	0	0	0.085	0	0.9	0	0.904
SEMA5A	ADAMTS5	4445698	4436610	9606.ENSP00000371936	9606.ENSP00000284987	0	0	0	0.544	0.088	0	0.9	0	0.904
ADCY5	NPBWR1	4449032	4440172	9606.ENSP00000419361	9606.ENSP00000330284	0	0	0	0	0.063	0.06	0.9	0	0.904
FBXL7	SPSB4	4449258	4438709	9606.ENSP00000423630	9606.ENSP00000311609	0	0	0	0	0.081	0	0.9	0	0.904
NPY	CXCL1	4447109	4446449	9606.ENSP00000384364	9606.ENSP00000379110	0	0	0	0	0	0	0.9	0.084	0.904
HLA-DPB1	CTSF	4448476	4438636	9606.ENSP00000408146	9606.ENSP00000310832	0	0	0	0	0.062	0	0.9	0.06	0.904
WNT5B	WNT4	4446654	4436841	9606.ENSP00000380379	9606.ENSP00000290167	0	0	0	0.931	0	0	0.9	0.709	0.904
UBA5	SOCS1	4441844	4440100	9606.ENSP00000348565	9606.ENSP00000329418	0	0	0	0	0	0	0.9	0.087	0.904
GAS6	TNC	4440301	4435562	9606.ENSP00000331831	9606.ENSP00000265131	0	0	0	0	0.088	0	0.9	0	0.904
GNG10	CACNA1D	4444362	4436764	9606.ENSP00000363411	9606.ENSP00000288139	0	0	0	0	0	0	0.9	0.085	0.904
GPSM3	CX3CL1	4444494	4432567	9606.ENSP00000364180	9606.ENSP00000006053	0	0	0	0	0.062	0	0.9	0.064	0.904
QPCT	TIMP2	4441462	4435138	9606.ENSP00000344829	9606.ENSP00000262768	0	0	0	0	0.061	0	0.9	0.061	0.904
CCKBR	ADRA1B	4440681	4438245	9606.ENSP00000335544	9606.ENSP00000306662	0	0	0	0.617	0	0	0.9	0.154	0.904
WNT5B	WNT7B	4446654	4441109	9606.ENSP00000380379	9606.ENSP00000341032	0	0	0	0.933	0	0	0.9	0.678	0.904
EPHB6	EPHA8	4451629	4432698	9606.ENSP00000481994	9606.ENSP00000166244	0	0	0	0.897	0	0	0.9	0.502	0.904
PTGFR	MCHR1	4443612	4434080	9606.ENSP00000359793	9606.ENSP00000249016	0	0	0	0	0	0	0.9	0.081	0.904
PARD6G	PARD6A	4441311	4433074	9606.ENSP00000343144	9606.ENSP00000219255	0	0	0	0.937	0	0	0.9	0.767	0.904
GPR143	MCHR1	4448870	4434080	9606.ENSP00000417161	9606.ENSP00000249016	0	0	0	0	0.061	0	0.9	0.062	0.904
ADORA1	GALR1	4442839	4437598	9606.ENSP00000356205	9606.ENSP00000299727	0	0	0	0.615	0.062	0	0.9	0.111	0.904
DCP1A	RPL36A	4451148	4448320	9606.ENSP00000476046	9606.ENSP00000404375	0	0	0	0	0	0	0.9	0.086	0.904
CXCL2	PTGER3	4449392	4441881	9606.ENSP00000427279	9606.ENSP00000349003	0	0	0	0	0	0	0.9	0.088	0.904
IRF4	HLA-DRB5	4445477	4444482	9606.ENSP00000370343	9606.ENSP00000364114	0	0	0	0	0.061	0	0.9	0.066	0.904
SEMA5A	ADAMTS16	4445698	4436116	9606.ENSP00000371936	9606.ENSP00000274181	0	0	0	0.543	0.063	0	0.9	0.093	0.904
CDC25A	IFIH1	4437985	4435285	9606.ENSP00000303706	9606.ENSP00000263642	0	0	0	0	0.077	0	0.9	0	0.903
AGTR1	GALR1	4449040	4437598	9606.ENSP00000419422	9606.ENSP00000299727	0	0	0	0.697	0	0	0.9	0.158	0.903
VAMP8	SLC11A1	4435329	4433583	9606.ENSP00000263864	9606.ENSP00000233202	0	0	0	0	0.055	0	0.9	0.058	0.903
ADRA2A	MCHR1	4436361	4434080	9606.ENSP00000280155	9606.ENSP00000249016	0	0	0	0.578	0.062	0	0.9	0.073	0.903
ADRA2A	PRKCG	4436361	4435262	9606.ENSP00000280155	9606.ENSP00000263431	0	0	0	0	0.061	0.056	0.9	0	0.903
AGTR1	P2RY1	4449040	4438073	9606.ENSP00000419422	9606.ENSP00000304767	0	0	0	0.716	0	0.064	0.9	0.087	0.903
HRH1	LPAR5	4446629	4439960	9606.ENSP00000380247	9606.ENSP00000327875	0	0	0	0	0	0	0.9	0.079	0.903
PRSS23	CDH2	4436368	4435864	9606.ENSP00000280258	9606.ENSP00000269141	0	0	0	0	0.07	0	0.9	0.048	0.903
NOTUM	CDH2	4447497	4435864	9606.ENSP00000387310	9606.ENSP00000269141	0	0	0	0	0	0	0.9	0.073	0.903
SEMA5A	ADAMTS18	4445698	4436510	9606.ENSP00000371936	9606.ENSP00000282849	0	0	0	0.545	0.063	0	0.9	0.059	0.903
NPBWR1	GPR37	4440172	4438222	9606.ENSP00000330284	9606.ENSP00000306449	0	0	0	0	0	0	0.9	0.073	0.903
PCSK9	PRSS23	4437942	4436368	9606.ENSP00000303208	9606.ENSP00000280258	0	0	0	0	0	0	0.9	0.075	0.903
TGFA	CTSZ	4437149	4432998	9606.ENSP00000295400	9606.ENSP00000217131	0	0	0	0	0.076	0	0.9	0	0.903
HIST2H2BE	DMC1	4443268	4432896	9606.ENSP00000358151	9606.ENSP00000216024	0	0	0	0	0.062	0	0.9	0.056	0.903
TMSB4X	GAS6	4445428	4440301	9606.ENSP00000370010	9606.ENSP00000331831	0	0	0	0	0	0	0.9	0.076	0.903
HTR1D	GALR1	4444424	4437598	9606.ENSP00000363748	9606.ENSP00000299727	0	0	0	0.593	0.061	0	0.9	0.085	0.903
KBTBD8	FBXO2	4448202	4441603	9606.ENSP00000401878	9606.ENSP00000346240	0	0	0	0	0	0	0.9	0.073	0.903
HIST1H2AC	NPM1	4444942	4437352	9606.ENSP00000367022	9606.ENSP00000296930	0	0	0	0	0	0	0.9	0.069	0.903
ADAMTS20	SEMA5A	4445853	4445698	9606.ENSP00000374071	9606.ENSP00000371936	0	0	0	0.543	0.063	0	0.9	0.075	0.903
GPR37	ADRA2A	4438222	4436361	9606.ENSP00000306449	9606.ENSP00000280155	0	0	0	0.558	0.061	0	0.9	0.075	0.903
RABGGTB	RAB38	4439134	4433862	9606.ENSP00000317473	9606.ENSP00000243662	0	0	0	0	0	0	0.9	0.072	0.903
CXCL2	CCL2	4449392	4433339	9606.ENSP00000427279	9606.ENSP00000225831	0	0	0	0	0.193	0	0	0.885	0.903
HLA-DRB5	IRF6	4444482	4442789	9606.ENSP00000364114	9606.ENSP00000355988	0	0	0	0	0.06	0	0.9	0.058	0.903
UBA5	DTX3L	4441844	4437247	9606.ENSP00000348565	9606.ENSP00000296161	0	0	0	0	0.064	0	0.9	0.054	0.903
CXCL1	GPSM3	4446449	4444494	9606.ENSP00000379110	9606.ENSP00000364180	0	0	0	0	0.068	0	0.9	0.05	0.903
GDNF	NGF	4448501	4443338	9606.ENSP00000409007	9606.ENSP00000358525	0	0	0	0	0.062	0	0	0.901	0.903
FCHO1	SYT1	4451052	4434836	9606.ENSP00000473001	9606.ENSP00000261205	0	0	0	0	0.062	0	0.9	0.05	0.903
ASB11	SOCS1	4448938	4440100	9606.ENSP00000417914	9606.ENSP00000329418	0	0	0	0	0	0	0.9	0.07	0.903
U2SURP	RBM25	4448970	4434986	9606.ENSP00000418563	9606.ENSP00000261973	0	0	0	0	0.869	0.126	0	0.217	0.903
PSMB8	TNFSF12	4444469	4437035	9606.ENSP00000364016	9606.ENSP00000293825	0	0	0	0	0.076	0	0.9	0	0.903
SEMA5B	SEMA5A	4447616	4445698	9606.ENSP00000389588	9606.ENSP00000371936	0	0	0	0.963	0.06	0	0.9	0.517	0.903
DDX21	TAF1A	4441590	4441012	9606.ENSP00000346120	9606.ENSP00000339976	0	0	0	0	0.077	0	0.9	0	0.903
CLIP3	BIRC3	4442388	4435265	9606.ENSP00000353732	9606.ENSP00000263464	0	0	0	0	0.062	0.05	0.9	0	0.903
AGTR1	CCKBR	4449040	4440681	9606.ENSP00000419422	9606.ENSP00000335544	0	0	0	0.608	0	0	0.9	0.138	0.903
LPAR5	ADRA2A	4439960	4436361	9606.ENSP00000327875	9606.ENSP00000280155	0	0	0	0	0	0	0.9	0.079	0.903
LPAR5	GALR1	4439960	4437598	9606.ENSP00000327875	9606.ENSP00000299727	0	0	0	0.641	0	0	0.9	0.143	0.903
SYT11	REPS2	4443083	4441975	9606.ENSP00000357307	9606.ENSP00000349824	0	0	0	0	0.077	0	0.9	0	0.903
RPL22L1	UPF3B	4441586	4436211	9606.ENSP00000346080	9606.ENSP00000276201	0	0	0	0	0.064	0	0.9	0.052	0.903
TIMP2	ALDOC	4435138	4433361	9606.ENSP00000262768	9606.ENSP00000226253	0	0	0	0	0.062	0	0.9	0.05	0.903
P2RY1	MCHR1	4438073	4434080	9606.ENSP00000304767	9606.ENSP00000249016	0	0	0	0.639	0	0.064	0.9	0.064	0.903
DUSP7	DUSP9	4448873	4441564	9606.ENSP00000417183	9606.ENSP00000345853	0	0	0	0.94	0	0.9	0	0.67	0.903
SIRPA	SLC2A3	4446972	4432652	9606.ENSP00000382941	9606.ENSP00000075120	0	0	0	0	0	0	0.9	0.071	0.903
B3GAT1	AGRN	4449690	4445198	9606.ENSP00000433847	9606.ENSP00000368678	0	0	0	0	0.061	0	0.9	0.058	0.903
AGTR1	MCHR1	4449040	4434080	9606.ENSP00000419422	9606.ENSP00000249016	0	0	0	0.695	0	0	0.9	0.16	0.903
MGST1	VAMP8	4446521	4435329	9606.ENSP00000379512	9606.ENSP00000263864	0	0	0	0	0.063	0	0.9	0.057	0.903
GPR143	HRH1	4448870	4446629	9606.ENSP00000417161	9606.ENSP00000380247	0	0	0	0	0.063	0	0.9	0.057	0.903
GPR143	ADRA1B	4448870	4438245	9606.ENSP00000417161	9606.ENSP00000306662	0	0	0	0	0	0	0.9	0.061	0.902
FBXL7	TRIM71	4449258	4445772	9606.ENSP00000423630	9606.ENSP00000373272	0	0	0	0	0.064	0	0.9	0	0.902
GPR37	GALR1	4438222	4437598	9606.ENSP00000306449	9606.ENSP00000299727	0	0	0	0.59	0.061	0	0.9	0	0.902
NOTUM	IGFBP4	4447497	4435901	9606.ENSP00000387310	9606.ENSP00000269593	0	0	0	0	0.065	0	0.9	0.043	0.902
CXCL1	CCL2	4446449	4433339	9606.ENSP00000379110	9606.ENSP00000225831	0	0	0	0	0.21	0	0	0.881	0.902
FBXL7	ASB9	4449258	4445400	9606.ENSP00000423630	9606.ENSP00000369855	0	0	0	0	0.064	0	0.9	0	0.902
GALR1	CX3CL1	4437598	4432567	9606.ENSP00000299727	9606.ENSP00000006053	0	0	0	0	0.062	0	0.9	0	0.902
FBXL7	KBTBD8	4449258	4448202	9606.ENSP00000423630	9606.ENSP00000401878	0	0	0	0	0.061	0	0.9	0	0.902
RPL36A	DIS3	4448320	4444937	9606.ENSP00000404375	9606.ENSP00000366997	0	0	0	0	0.062	0	0.9	0	0.902
HLA-DRB5	CTSF	4444482	4438636	9606.ENSP00000364114	9606.ENSP00000310832	0	0	0	0	0.062	0	0.9	0	0.902
WNT5B	SFRP5	4446654	4435681	9606.ENSP00000380379	9606.ENSP00000266066	0	0	0	0	0.063	0.262	0.6	0.69	0.902
MGST1	BST2	4446521	4434236	9606.ENSP00000379512	9606.ENSP00000252593	0	0	0	0	0.061	0	0.9	0	0.902
CXCL1	LPAR5	4446449	4439960	9606.ENSP00000379110	9606.ENSP00000327875	0	0	0	0	0.061	0	0.9	0.041	0.902
PTPN6	LRRC7	4447701	4432615	9606.ENSP00000391592	9606.ENSP00000035383	0	0	0	0	0	0.063	0.9	0	0.902
FBXL16	LNX1	4446705	4435338	9606.ENSP00000380746	9606.ENSP00000263925	0	0	0	0	0.066	0	0.9	0.043	0.902
KBTBD8	TRIM71	4448202	4445772	9606.ENSP00000401878	9606.ENSP00000373272	0	0	0	0	0.061	0	0.9	0	0.902
HRH2	PTGER2	4444864	4433932	9606.ENSP00000366506	9606.ENSP00000245457	0	0	0	0	0.064	0	0.9	0	0.902
CNTN2	USH1C	4440200	4432557	9606.ENSP00000330633	9606.ENSP00000005226	0	0	0	0	0.065	0	0.9	0	0.902
DIO2	SULT1A1	4450335	4446428	9606.ENSP00000450980	9606.ENSP00000378972	0	0	0	0	0.062	0	0.9	0	0.902
CNTN4	LYPD5	4446687	4444975	9606.ENSP00000380602	9606.ENSP00000367185	0	0	0	0	0.061	0	0.9	0	0.902
ADAMTS7	SEMA5A	4445796	4445698	9606.ENSP00000373472	9606.ENSP00000371936	0	0	0	0.542	0.063	0	0.9	0	0.902
ASB11	FBXL16	4448938	4446705	9606.ENSP00000417914	9606.ENSP00000380746	0	0	0	0	0.064	0	0.9	0	0.902
UTS2R	P2RY1	4439608	4438073	9606.ENSP00000323516	9606.ENSP00000304767	0	0	0	0.629	0	0.064	0.9	0	0.902
REPS2	SYT9	4441975	4439686	9606.ENSP00000349824	9606.ENSP00000324419	0	0	0	0	0.065	0	0.9	0	0.902
HAUS7	CEP135	4443482	4434539	9606.ENSP00000359230	9606.ENSP00000257287	0	0	0	0	0.06	0.043	0.9	0	0.902
KBTBD8	SOCS1	4448202	4440100	9606.ENSP00000401878	9606.ENSP00000329418	0	0	0	0	0.065	0	0.9	0	0.902
SEMA5A	THSD4	4445698	4441724	9606.ENSP00000371936	9606.ENSP00000347484	0	0	0	0	0.065	0	0.9	0	0.902
GPSM3	CXCL16	4444494	4437032	9606.ENSP00000364180	9606.ENSP00000293778	0	0	0	0	0.063	0	0.9	0	0.902
PLD3	PLPP4	4447463	4446797	9606.ENSP00000387050	9606.ENSP00000381302	0	0	0	0	0.062	0	0.9	0	0.902
GSDMD	CXCL1	4449662	4446449	9606.ENSP00000433209	9606.ENSP00000379110	0	0	0	0	0.061	0	0.9	0	0.902
FBXL16	TRIM71	4446705	4445772	9606.ENSP00000380746	9606.ENSP00000373272	0	0	0	0	0.064	0	0.9	0	0.902
PTGES	CBR3	4441253	4436858	9606.ENSP00000342385	9606.ENSP00000290354	0	0	0	0	0	0	0.9	0.068	0.902
FCHO1	SYT9	4451052	4439686	9606.ENSP00000473001	9606.ENSP00000324419	0	0	0	0	0.061	0	0.9	0.046	0.902
SEMA5B	ADAMTS16	4447616	4436116	9606.ENSP00000389588	9606.ENSP00000274181	0	0	0	0.541	0.063	0	0.9	0	0.902
HTR1D	MCHR1	4444424	4434080	9606.ENSP00000363748	9606.ENSP00000249016	0	0	0	0.598	0.061	0	0.9	0	0.902
RPP14	UTP14A	4448663	4446271	9606.ENSP00000412894	9606.ENSP00000377944	0	0	0	0	0.063	0	0.9	0	0.902
KBTBD6	SOCS1	4445220	4440100	9606.ENSP00000368799	9606.ENSP00000329418	0	0	0	0	0	0	0.9	0.064	0.902
BIRC3	PSMD5	4435265	4432839	9606.ENSP00000263464	9606.ENSP00000210313	0	0	0	0	0	0	0.9	0.064	0.902
MFAP2	LOXL4	4444582	4434799	9606.ENSP00000364685	9606.ENSP00000260702	0	0	0	0	0.06	0	0.9	0.044	0.902
THSD4	ADAMTS8	4441724	4434544	9606.ENSP00000347484	9606.ENSP00000257359	0	0	0	0.575	0	0	0.9	0.106	0.902
NOTUM	IGFBP3	4447497	4445494	9606.ENSP00000387310	9606.ENSP00000370473	0	0	0	0	0.069	0	0.9	0	0.902
GNG10	CXCL16	4444362	4437032	9606.ENSP00000363411	9606.ENSP00000293778	0	0	0	0	0	0	0.9	0.062	0.902
AGTR1	GPR37	4449040	4438222	9606.ENSP00000419422	9606.ENSP00000306449	0	0	0	0.571	0	0	0.9	0.089	0.902
HSPA2	HSPA6	4446310	4438569	9606.ENSP00000378199	9606.ENSP00000310219	0	0	0.449	0.98	0.047	0	0.9	0.443	0.902
MYD88	BIRC3	4448172	4435265	9606.ENSP00000401399	9606.ENSP00000263464	0	0	0	0	0.079	0.809	0	0.489	0.902
KBTBD8	KBTBD6	4448202	4445220	9606.ENSP00000401878	9606.ENSP00000368799	0	0	0	0.746	0.061	0	0.9	0	0.902
PTPRB	SLC11A1	4440613	4433583	9606.ENSP00000334928	9606.ENSP00000233202	0	0	0	0	0	0	0.9	0.069	0.902
HTR1D	GPR37	4444424	4438222	9606.ENSP00000363748	9606.ENSP00000306449	0	0	0	0.568	0.061	0	0.9	0	0.902
FBXL7	DZIP3	4449258	4442594	9606.ENSP00000423630	9606.ENSP00000355028	0	0	0	0	0.061	0	0.9	0.043	0.902
LYPD6B	CNTN4	4447466	4446687	9606.ENSP00000387077	9606.ENSP00000380602	0	0	0	0	0.061	0	0.9	0	0.902
ADAM8	TMBIM1	4450425	4448525	9606.ENSP00000453302	9606.ENSP00000409738	0	0	0	0	0.065	0	0.9	0	0.902
FBXL16	KLHL41	4446705	4436597	9606.ENSP00000380746	9606.ENSP00000284669	0	0	0	0	0.061	0	0.9	0	0.902
PSMB8	TNFRSF13C	4444469	4436901	9606.ENSP00000364016	9606.ENSP00000291232	0	0	0	0	0.062	0	0.9	0	0.902
UBA5	KCTD6	4441844	4441695	9606.ENSP00000348565	9606.ENSP00000347188	0	0	0	0	0.062	0	0.9	0	0.902
FBXL16	SPSB4	4446705	4438709	9606.ENSP00000380746	9606.ENSP00000311609	0	0	0	0	0.061	0	0.9	0	0.902
ADCY5	CXCL8	4449032	4438229	9606.ENSP00000419361	9606.ENSP00000306512	0	0	0	0	0	0	0.9	0.064	0.902
HLA-DRB5	OAS3	4444482	4433439	9606.ENSP00000364114	9606.ENSP00000228928	0	0	0	0	0	0	0.9	0.066	0.902
PSMB9	CDC25A	4444464	4437985	9606.ENSP00000363993	9606.ENSP00000303706	0	0	0	0	0.061	0	0.9	0.041	0.902
HLA-DRB5	LCK	4444482	4440823	9606.ENSP00000364114	9606.ENSP00000337825	0	0	0	0	0.064	0	0.9	0	0.902
P2RY1	KISS1R	4438073	4433626	9606.ENSP00000304767	9606.ENSP00000234371	0	0	0	0.643	0	0.064	0.9	0	0.902
MATK	NRG3	4446364	4443888	9606.ENSP00000378485	9606.ENSP00000361214	0	0	0	0	0.062	0	0.9	0	0.902
HLA-DRB5	OASL	4444482	4434555	9606.ENSP00000364114	9606.ENSP00000257570	0	0	0	0	0.063	0	0.9	0.046	0.902
FCHO1	REPS2	4451052	4441975	9606.ENSP00000473001	9606.ENSP00000349824	0	0	0	0	0	0	0.9	0.068	0.902
DTX3L	LNX1	4437247	4435338	9606.ENSP00000296161	9606.ENSP00000263925	0	0	0	0	0	0	0.9	0.067	0.902
HTR1D	LPAR5	4444424	4439960	9606.ENSP00000363748	9606.ENSP00000327875	0	0	0	0	0	0	0.9	0.065	0.902
KBTBD8	LNX1	4448202	4435338	9606.ENSP00000401878	9606.ENSP00000263925	0	0	0	0	0	0.064	0.9	0	0.902
TMSB4X	PDGFB	4445428	4440178	9606.ENSP00000370010	9606.ENSP00000330382	0	0	0	0	0	0	0.9	0.061	0.902
DIS3	RPL22L1	4444937	4441586	9606.ENSP00000366997	9606.ENSP00000346080	0	0	0	0	0.062	0	0.9	0	0.902
CLDN3	CLDN20	4446377	4442825	9606.ENSP00000378577	9606.ENSP00000356133	0	0	0	0.847	0	0	0.9	0.211	0.902
NCKAP1L	KDR	4437010	4435337	9606.ENSP00000293373	9606.ENSP00000263923	0	0	0	0	0.061	0	0.9	0	0.902
FBXL16	FBXO6	4446705	4444777	9606.ENSP00000380746	9606.ENSP00000365944	0	0	0	0	0.061	0	0.9	0	0.902
OAS1	HLA-DRB5	4447536	4444482	9606.ENSP00000388001	9606.ENSP00000364114	0	0	0	0	0	0	0.9	0.064	0.902
AGTR1	NPBWR1	4449040	4440172	9606.ENSP00000419422	9606.ENSP00000330284	0	0	0	0.716	0	0	0.9	0.111	0.902
RPL36A	UPF3B	4448320	4436211	9606.ENSP00000404375	9606.ENSP00000276201	0	0	0	0	0.061	0	0.9	0	0.902
TMBIM1	VAMP8	4448525	4435329	9606.ENSP00000409738	9606.ENSP00000263864	0	0	0	0	0.063	0	0.9	0	0.902
FCHO1	VAMP8	4451052	4435329	9606.ENSP00000473001	9606.ENSP00000263864	0	0	0	0	0.051	0	0.9	0.054	0.902
TIMP2	LRRC7	4435138	4432615	9606.ENSP00000262768	9606.ENSP00000035383	0	0	0	0	0	0.064	0.9	0	0.902
AGTR1	UTS2R	4449040	4439608	9606.ENSP00000419422	9606.ENSP00000323516	0	0	0	0.673	0	0	0.9	0.11	0.902
FBXL7	KLHL41	4449258	4436597	9606.ENSP00000423630	9606.ENSP00000284669	0	0	0	0	0.061	0	0.9	0	0.902
ACOT4	SCD5	4439576	4439049	9606.ENSP00000323071	9606.ENSP00000316329	0	0	0	0	0.061	0	0.9	0	0.902
KBTBD8	FBXL16	4448202	4446705	9606.ENSP00000401878	9606.ENSP00000380746	0	0	0	0	0.061	0	0.9	0	0.902
HIST1H2AC	TAF1A	4444942	4441012	9606.ENSP00000367022	9606.ENSP00000339976	0	0	0	0	0	0	0.9	0.064	0.902
FBXL16	ASB9	4446705	4445400	9606.ENSP00000380746	9606.ENSP00000369855	0	0	0	0	0.064	0	0.9	0	0.902
CXCL2	GNG10	4449392	4444362	9606.ENSP00000427279	9606.ENSP00000363411	0	0	0	0	0	0	0.9	0.064	0.902
TMSB4X	SERPINF2	4445428	4439481	9606.ENSP00000370010	9606.ENSP00000321853	0	0	0	0	0	0	0.9	0.062	0.902
HRH1	GNG10	4446629	4444362	9606.ENSP00000380247	9606.ENSP00000363411	0	0	0	0	0.061	0	0.9	0	0.902
HAUS7	CEP97	4443482	4441261	9606.ENSP00000359230	9606.ENSP00000342510	0	0	0	0	0.061	0	0.9	0	0.902
GPSM3	GNG10	4444494	4444362	9606.ENSP00000364180	9606.ENSP00000363411	0	0	0	0	0.061	0	0.9	0	0.902
FBXL16	DZIP3	4446705	4442594	9606.ENSP00000380746	9606.ENSP00000355028	0	0	0	0	0.061	0	0.9	0.043	0.902
NOTUM	FAM20C	4447497	4439517	9606.ENSP00000387310	9606.ENSP00000322323	0	0	0	0	0.065	0	0.9	0	0.902
FBXO2	LNX1	4441603	4435338	9606.ENSP00000346240	9606.ENSP00000263925	0	0	0	0	0.061	0	0.9	0	0.902
BTC	MATK	4446445	4446364	9606.ENSP00000379092	9606.ENSP00000378485	0	0	0	0	0	0	0.9	0.064	0.902
FCHO1	KIAA0319	4451052	4445026	9606.ENSP00000473001	9606.ENSP00000367459	0	0	0	0	0.062	0	0.9	0	0.902
PTGER3	GPR37	4441881	4438222	9606.ENSP00000349003	9606.ENSP00000306449	0	0	0	0	0	0	0.9	0.068	0.902
ITGB3	FAM131B	4450406	4448562	9606.ENSP00000452786	9606.ENSP00000410603	0	0	0	0	0.061	0	0.9	0	0.902
FCHO1	SYT11	4451052	4443083	9606.ENSP00000473001	9606.ENSP00000357307	0	0	0	0	0.062	0	0.9	0.041	0.902
TMBIM1	PTPRB	4448525	4440613	9606.ENSP00000409738	9606.ENSP00000334928	0	0	0	0	0.061	0	0.9	0	0.902
HTR1D	GAL	4444424	4435627	9606.ENSP00000363748	9606.ENSP00000265643	0	0	0	0	0	0	0.9	0.067	0.902
ADORA1	LPAR5	4442839	4439960	9606.ENSP00000356205	9606.ENSP00000327875	0	0	0	0	0	0	0.9	0.066	0.902
CXCL8	MCHR1	4438229	4434080	9606.ENSP00000306512	9606.ENSP00000249016	0	0	0	0	0	0	0.9	0.067	0.902
COL4A4	SDC1	4446575	4445506	9606.ENSP00000379866	9606.ENSP00000370542	0	0	0	0	0	0	0.9	0.069	0.902
LPAR5	CXCL6	4439960	4433365	9606.ENSP00000327875	9606.ENSP00000226317	0	0	0	0	0.061	0	0.9	0	0.902
DIS3	CXCL8	4444937	4438229	9606.ENSP00000366997	9606.ENSP00000306512	0	0	0	0	0.061	0	0.9	0	0.902
PTGFR	CCKBR	4443612	4440681	9606.ENSP00000359793	9606.ENSP00000335544	0	0	0	0	0	0	0.9	0.069	0.902
FBXL7	ASB11	4449258	4448938	9606.ENSP00000423630	9606.ENSP00000417914	0	0	0	0	0.064	0	0.9	0	0.902
PTPN6	CXCL1	4447701	4446449	9606.ENSP00000391592	9606.ENSP00000379110	0	0	0	0	0	0	0.9	0.069	0.902
DSCAM	MAPK13	4447009	4432844	9606.ENSP00000383303	9606.ENSP00000211287	0	0	0	0	0	0.064	0.9	0	0.902
CCKBR	P2RY1	4440681	4438073	9606.ENSP00000335544	9606.ENSP00000304767	0	0	0	0.569	0	0.064	0.9	0	0.902
PSMB9	SPRED3	4444464	4441518	9606.ENSP00000363993	9606.ENSP00000345405	0	0	0	0	0	0	0.9	0.068	0.902
GNG10	CCL20	4444362	4442174	9606.ENSP00000363411	9606.ENSP00000351671	0	0	0	0	0	0	0.9	0.064	0.902
ENTPD1	GMPR	4443695	4434720	9606.ENSP00000360250	9606.ENSP00000259727	0	0	0	0	0.061	0	0.9	0.049	0.902
CNR1	CCL20	4443334	4442174	9606.ENSP00000358513	9606.ENSP00000351671	0	0	0	0	0	0	0.9	0.058	0.901
TRIM71	DZIP3	4445772	4442594	9606.ENSP00000373272	9606.ENSP00000355028	0	0	0	0	0.055	0	0.9	0	0.901
CXCL1	ALDOC	4446449	4433361	9606.ENSP00000379110	9606.ENSP00000226253	0	0	0	0	0	0	0.9	0.058	0.901
IRF4	SMARCC1	4445477	4434360	9606.ENSP00000370343	9606.ENSP00000254480	0	0	0	0	0	0	0.9	0.057	0.901
ADCY5	LPAR5	4449032	4439960	9606.ENSP00000419361	9606.ENSP00000327875	0	0	0	0	0.055	0	0.9	0	0.901
CNR1	CXCL16	4443334	4437032	9606.ENSP00000358513	9606.ENSP00000293778	0	0	0	0	0	0	0.9	0.054	0.901
KBTBD8	KLHL41	4448202	4436597	9606.ENSP00000401878	9606.ENSP00000284669	0	0	0	0.734	0	0	0.9	0.106	0.901
LSAMP	LYPD6B	4449002	4447466	9606.ENSP00000419000	9606.ENSP00000387077	0	0	0	0	0.06	0	0.9	0	0.901
CCKBR	LPAR5	4440681	4439960	9606.ENSP00000335544	9606.ENSP00000327875	0	0	0	0	0	0	0.9	0.056	0.901
CXCL2	CNR1	4449392	4443334	9606.ENSP00000427279	9606.ENSP00000358513	0	0	0	0	0	0	0.9	0.057	0.901
CXCL8	GPR37	4438229	4438222	9606.ENSP00000306512	9606.ENSP00000306449	0	0	0	0	0	0	0.9	0.058	0.901
RPP14	NOP14	4448663	4448347	9606.ENSP00000412894	9606.ENSP00000405068	0	0	0	0	0.054	0	0.9	0	0.901
PTPN6	QPCT	4447701	4441462	9606.ENSP00000391592	9606.ENSP00000344829	0	0	0	0	0.055	0	0.9	0	0.901
NPY	CCL20	4447109	4442174	9606.ENSP00000384364	9606.ENSP00000351671	0	0	0	0	0	0	0.9	0.052	0.901
CRACR2A	CTSZ	4448515	4432998	9606.ENSP00000409382	9606.ENSP00000217131	0	0	0	0	0.055	0	0.9	0	0.901
SOCS1	LNX1	4440100	4435338	9606.ENSP00000329418	9606.ENSP00000263925	0	0	0	0	0.052	0	0.9	0	0.901
COL4A4	P3H2	4446575	4439088	9606.ENSP00000379866	9606.ENSP00000316881	0	0	0	0	0	0	0.9	0.059	0.901
HLA-DPB1	OAS3	4448476	4433439	9606.ENSP00000408146	9606.ENSP00000228928	0	0	0	0	0	0	0.9	0.055	0.901
LTB4R2	LPAR5	4450171	4439960	9606.ENSP00000445772	9606.ENSP00000327875	0	0	0	0.586	0.049	0	0.9	0.061	0.901
GPR143	CCKBR	4448870	4440681	9606.ENSP00000417161	9606.ENSP00000335544	0	0	0	0	0.06	0	0.9	0	0.901
KBTBD6	DZIP3	4445220	4442594	9606.ENSP00000368799	9606.ENSP00000355028	0	0	0	0	0.055	0	0.9	0	0.901
CCKBR	AVPR1A	4440681	4437545	9606.ENSP00000335544	9606.ENSP00000299178	0	0	0	0.613	0	0	0.9	0.084	0.901
KBTBD8	UBA5	4448202	4441844	9606.ENSP00000401878	9606.ENSP00000348565	0	0	0	0	0	0.055	0.9	0	0.901
PTGER3	CXCL6	4441881	4433365	9606.ENSP00000349003	9606.ENSP00000226317	0	0	0	0	0	0	0.9	0.051	0.901
TRIM71	LNX1	4445772	4435338	9606.ENSP00000373272	9606.ENSP00000263925	0	0	0	0	0	0	0.9	0.051	0.901
WNT5B	SFRP1	4446654	4433131	9606.ENSP00000380379	9606.ENSP00000220772	0	0	0	0	0.09	0.262	0.6	0.677	0.901
PCSK9	IGFBP5	4437942	4433604	9606.ENSP00000303208	9606.ENSP00000233813	0	0	0	0	0	0	0.9	0.056	0.901
GNG10	CXCL8	4444362	4438229	9606.ENSP00000363411	9606.ENSP00000306512	0	0	0	0	0	0	0.9	0.06	0.901
SNAP25	SLC11A1	4434401	4433583	9606.ENSP00000254976	9606.ENSP00000233202	0	0	0	0	0.059	0	0.9	0	0.901
CXCL10	ADRA2A	4438146	4436361	9606.ENSP00000305651	9606.ENSP00000280155	0	0	0	0	0	0	0.9	0.053	0.901
NOTUM	TNC	4447497	4435562	9606.ENSP00000387310	9606.ENSP00000265131	0	0	0	0	0	0	0.9	0.056	0.901
UBA5	KLHL41	4441844	4436597	9606.ENSP00000348565	9606.ENSP00000284669	0	0	0	0	0	0.055	0.9	0	0.901
AGTR1	KISS1R	4449040	4433626	9606.ENSP00000419422	9606.ENSP00000234371	0	0	0	0.673	0	0	0.9	0.085	0.901
ADORA1	CCL20	4442839	4442174	9606.ENSP00000356205	9606.ENSP00000351671	0	0	0	0	0	0	0.9	0.052	0.901
NCK1	MAPK13	4448885	4432844	9606.ENSP00000417273	9606.ENSP00000211287	0	0	0	0	0	0	0.9	0.054	0.901
KBTBD6	UBE2L6	4445220	4436712	9606.ENSP00000368799	9606.ENSP00000287156	0	0	0	0	0	0	0.9	0	0.9
SEMA5B	ADAMTS5	4447616	4436610	9606.ENSP00000389588	9606.ENSP00000284987	0	0	0	0.543	0	0	0.9	0	0.9
HLA-DPB1	OASL	4448476	4434555	9606.ENSP00000408146	9606.ENSP00000257570	0	0	0	0	0	0	0.9	0	0.9
LYPD6B	RTN4RL1	4447466	4440199	9606.ENSP00000387077	9606.ENSP00000330631	0	0	0	0	0	0	0.9	0	0.9
QPCT	CTSZ	4441462	4432998	9606.ENSP00000344829	9606.ENSP00000217131	0	0	0	0	0	0	0.9	0	0.9
FBXO6	LNX1	4444777	4435338	9606.ENSP00000365944	9606.ENSP00000263925	0	0	0	0	0	0	0.9	0	0.9
ASB9	KBTBD6	4445400	4445220	9606.ENSP00000369855	9606.ENSP00000368799	0	0	0	0	0	0	0.9	0	0.9
AGTR1	LPAR5	4449040	4439960	9606.ENSP00000419422	9606.ENSP00000327875	0	0	0	0.692	0	0	0.9	0.044	0.9
NPBWR1	CX3CL1	4440172	4432567	9606.ENSP00000330284	9606.ENSP00000006053	0	0	0	0	0	0	0.9	0.043	0.9
DTX3L	KLHL41	4437247	4436597	9606.ENSP00000296161	9606.ENSP00000284669	0	0	0	0	0	0	0.9	0	0.9
SPSB4	LNX1	4438709	4435338	9606.ENSP00000311609	9606.ENSP00000263925	0	0	0	0	0	0	0.9	0	0.9
FBXL16	KCTD6	4446705	4441695	9606.ENSP00000380746	9606.ENSP00000347188	0	0	0	0	0	0	0.9	0	0.9
ASB11	KCTD6	4448938	4441695	9606.ENSP00000417914	9606.ENSP00000347188	0	0	0	0	0.045	0	0.9	0	0.9
NPY	GNG10	4447109	4444362	9606.ENSP00000384364	9606.ENSP00000363411	0	0	0	0	0	0	0.9	0	0.9
KBTBD8	ASB9	4448202	4445400	9606.ENSP00000401878	9606.ENSP00000369855	0	0	0	0	0	0	0.9	0	0.9
FBXL7	LNX1	4449258	4435338	9606.ENSP00000423630	9606.ENSP00000263925	0	0	0	0	0	0	0.9	0.043	0.9
ADAM8	SLC2A3	4450425	4432652	9606.ENSP00000453302	9606.ENSP00000075120	0	0	0	0	0	0	0.9	0.041	0.9
HTR1D	CX3CL1	4444424	4432567	9606.ENSP00000363748	9606.ENSP00000006053	0	0	0	0	0	0	0.9	0	0.9
SEMA5B	ADAMTSL1	4447616	4445413	9606.ENSP00000389588	9606.ENSP00000369921	0	0	0	0.539	0	0	0.9	0	0.9
FBXL16	KBTBD6	4446705	4445220	9606.ENSP00000380746	9606.ENSP00000368799	0	0	0	0	0	0	0.9	0	0.9
CITED1	TGFA	4448196	4437149	9606.ENSP00000401764	9606.ENSP00000295400	0	0	0	0	0	0	0.9	0	0.9
DNAJC13	BST2	4434807	4434236	9606.ENSP00000260818	9606.ENSP00000252593	0	0	0	0	0	0	0.9	0	0.9
PTGFR	UTS2R	4443612	4439608	9606.ENSP00000359793	9606.ENSP00000323516	0	0	0	0	0	0	0.9	0	0.9
FBXL7	KBTBD6	4449258	4445220	9606.ENSP00000423630	9606.ENSP00000368799	0	0	0	0	0	0	0.9	0	0.9
GPSM3	ADRA2A	4444494	4436361	9606.ENSP00000364180	9606.ENSP00000280155	0	0	0	0	0	0	0.9	0.05	0.9
FBXO6	SOCS1	4444777	4440100	9606.ENSP00000365944	9606.ENSP00000329418	0	0	0	0	0	0	0.9	0	0.9
PLAU	SLC11A1	4444017	4433583	9606.ENSP00000361850	9606.ENSP00000233202	0	0	0	0	0	0	0.9	0	0.9
CXCL1	ADRA2A	4446449	4436361	9606.ENSP00000379110	9606.ENSP00000280155	0	0	0	0	0	0	0.9	0.049	0.9
TAF1D	HIST2H2BE	4448552	4443268	9606.ENSP00000410409	9606.ENSP00000358151	0	0	0	0	0	0	0.9	0	0.9
LYAR	RRS1	4441568	4439522	9606.ENSP00000345917	9606.ENSP00000322396	0	0	0	0	0.893	0.099	0	0	0.9
CXCL1	GPR37	4446449	4438222	9606.ENSP00000379110	9606.ENSP00000306449	0	0	0	0	0	0	0.9	0	0.9
GPR143	GNG10	4448870	4444362	9606.ENSP00000417161	9606.ENSP00000363411	0	0	0	0	0	0	0.9	0	0.9
AGTR1	REPS2	4449040	4441975	9606.ENSP00000419422	9606.ENSP00000349824	0	0	0	0	0	0	0.9	0	0.9
LTB4R2	UTS2R	4450171	4439608	9606.ENSP00000445772	9606.ENSP00000323516	0	0	0	0.635	0	0	0.9	0	0.9
GPSM3	CCL20	4444494	4442174	9606.ENSP00000364180	9606.ENSP00000351671	0	0	0	0	0	0	0.9	0	0.9
FBXL7	DTX3L	4449258	4437247	9606.ENSP00000423630	9606.ENSP00000296161	0	0	0	0	0	0	0.9	0	0.9
FCHO1	AGTR1	4451052	4449040	9606.ENSP00000473001	9606.ENSP00000419422	0	0	0	0	0	0	0.9	0	0.9
AGTR1	SYT11	4449040	4443083	9606.ENSP00000419422	9606.ENSP00000357307	0	0	0	0	0	0	0.9	0	0.9
GPSM3	ADORA1	4444494	4442839	9606.ENSP00000364180	9606.ENSP00000356205	0	0	0	0	0	0	0.9	0	0.9
CXCL1	HTR1D	4446449	4444424	9606.ENSP00000379110	9606.ENSP00000363748	0	0	0	0	0	0	0.9	0	0.9
NPBWR1	LPAR5	4440172	4439960	9606.ENSP00000330284	9606.ENSP00000327875	0	0	0	0.712	0	0	0.9	0.052	0.9
GPR143	P2RY1	4448870	4438073	9606.ENSP00000417161	9606.ENSP00000304767	0	0	0	0	0	0	0.9	0	0.9
CXCL2	NPBWR1	4449392	4440172	9606.ENSP00000427279	9606.ENSP00000330284	0	0	0	0	0	0	0.9	0	0.9
ADAMTS20	THBS2	4445853	4442741	9606.ENSP00000374071	9606.ENSP00000355751	0	0	0	0.542	0	0	0.9	0	0.9
MDGA1	LYPD5	4448238	4444975	9606.ENSP00000402584	9606.ENSP00000367185	0	0	0	0	0	0	0.9	0	0.9
LPAR5	UTS2R	4439960	4439608	9606.ENSP00000327875	9606.ENSP00000323516	0	0	0	0.621	0	0	0.9	0	0.9
TRIM71	KBTBD6	4445772	4445220	9606.ENSP00000373272	9606.ENSP00000368799	0	0	0	0	0	0	0.9	0	0.9
GNG10	KCNJ2	4444362	4433856	9606.ENSP00000363411	9606.ENSP00000243457	0	0	0	0	0	0	0.9	0	0.9
FBXL16	DTX3L	4446705	4437247	9606.ENSP00000380746	9606.ENSP00000296161	0	0	0	0	0	0	0.9	0	0.9
GPR37	CXCL16	4438222	4437032	9606.ENSP00000306449	9606.ENSP00000293778	0	0	0	0	0	0	0.9	0	0.9
CXCL2	GALR1	4449392	4437598	9606.ENSP00000427279	9606.ENSP00000299727	0	0	0	0	0	0	0.9	0	0.9
CXCL16	MCHR1	4437032	4434080	9606.ENSP00000293778	9606.ENSP00000249016	0	0	0	0	0	0	0.9	0	0.9
LTB4R2	KISS1R	4450171	4433626	9606.ENSP00000445772	9606.ENSP00000234371	0	0	0	0.61	0	0	0.9	0	0.9
PTPN6	PTX3	4447701	4437211	9606.ENSP00000391592	9606.ENSP00000295927	0	0	0	0	0	0	0.9	0	0.9
PSMB9	SHH	4444464	4437380	9606.ENSP00000363993	9606.ENSP00000297261	0	0	0	0	0	0	0.9	0	0.9
GNG10	NTS	4444362	4434454	9606.ENSP00000363411	9606.ENSP00000256010	0	0	0	0	0	0	0.9	0	0.9
GNG10	GRIK3	4444362	4444106	9606.ENSP00000363411	9606.ENSP00000362183	0	0	0	0	0	0	0.9	0	0.9
FBXL7	SOCS1	4449258	4440100	9606.ENSP00000423630	9606.ENSP00000329418	0	0	0	0	0	0	0.9	0	0.9
CRACR2A	LRRC7	4448515	4432615	9606.ENSP00000409382	9606.ENSP00000035383	0	0	0	0	0	0	0.9	0	0.9
RPP14	UTP20	4448663	4434917	9606.ENSP00000412894	9606.ENSP00000261637	0	0	0	0	0	0	0.9	0	0.9
MAP1LC3A	MTERF3	4444457	4436705	9606.ENSP00000363970	9606.ENSP00000287025	0	0	0	0	0	0	0.9	0	0.9
LTB4R2	MCHR1	4450171	4434080	9606.ENSP00000445772	9606.ENSP00000249016	0	0	0	0.597	0	0	0.9	0	0.9
PTHLH	HRH2	4450000	4444864	9606.ENSP00000441765	9606.ENSP00000366506	0	0	0	0	0	0	0.9	0	0.9
CCKBR	UTS2R	4440681	4439608	9606.ENSP00000335544	9606.ENSP00000323516	0	0	0	0.581	0	0	0.9	0	0.9
HRH1	UTS2R	4446629	4439608	9606.ENSP00000380247	9606.ENSP00000323516	0	0	0	0.57	0	0	0.9	0.047	0.9
CXCL2	GPR37	4449392	4438222	9606.ENSP00000427279	9606.ENSP00000306449	0	0	0	0	0	0	0.9	0	0.9
PSMB9	TNFSF12	4444464	4437035	9606.ENSP00000363993	9606.ENSP00000293825	0	0	0	0	0	0	0.9	0	0.9
GNG10	GAL	4444362	4435627	9606.ENSP00000363411	9606.ENSP00000265643	0	0	0	0	0	0	0.9	0	0.9
PTPRB	SLC2A3	4440613	4432652	9606.ENSP00000334928	9606.ENSP00000075120	0	0	0	0	0	0	0.9	0	0.9
CXCL12	GNG10	4446453	4444362	9606.ENSP00000379140	9606.ENSP00000363411	0	0	0	0	0	0	0.9	0	0.9
CCL20	NPBWR1	4442174	4440172	9606.ENSP00000351671	9606.ENSP00000330284	0	0	0	0	0	0	0.9	0	0.9
GAL	CXCL6	4435627	4433365	9606.ENSP00000265643	9606.ENSP00000226317	0	0	0	0	0	0	0.9	0	0.9
NPY	CXCL16	4447109	4437032	9606.ENSP00000384364	9606.ENSP00000293778	0	0	0	0	0	0	0.9	0.048	0.9
KBTBD6	KLHL41	4445220	4436597	9606.ENSP00000368799	9606.ENSP00000284669	0	0	0	0.619	0	0	0.9	0	0.9
FBXL7	UBA5	4449258	4441844	9606.ENSP00000423630	9606.ENSP00000348565	0	0	0	0	0	0	0.9	0	0.9
GSDMD	CRACR2A	4449662	4448515	9606.ENSP00000433209	9606.ENSP00000409382	0	0	0	0	0	0	0.9	0	0.9
IRF6	SMARCC1	4442789	4434360	9606.ENSP00000355988	9606.ENSP00000254480	0	0	0	0	0	0	0.9	0.046	0.9
SDC1	COL2A1	4445506	4445407	9606.ENSP00000370542	9606.ENSP00000369889	0	0	0	0	0	0	0.9	0	0.9
CCL20	GALR1	4442174	4437598	9606.ENSP00000351671	9606.ENSP00000299727	0	0	0	0	0	0	0.9	0	0.9
NPBWR1	CXCL6	4440172	4433365	9606.ENSP00000330284	9606.ENSP00000226317	0	0	0	0	0	0	0.9	0	0.9
PSMB9	AMER1	4444464	4440074	9606.ENSP00000363993	9606.ENSP00000329117	0	0	0	0	0	0	0.9	0	0.9
GSDMD	TIMP2	4449662	4435138	9606.ENSP00000433209	9606.ENSP00000262768	0	0	0	0	0	0	0.9	0	0.9
CNR1	CXCL6	4443334	4433365	9606.ENSP00000358513	9606.ENSP00000226317	0	0	0	0	0	0	0.9	0	0.9
HTR1D	CCL20	4444424	4442174	9606.ENSP00000363748	9606.ENSP00000351671	0	0	0	0	0	0	0.9	0	0.9
GPSM3	CXCL6	4444494	4433365	9606.ENSP00000364180	9606.ENSP00000226317	0	0	0	0	0	0	0.9	0	0.9
KBTBD6	DTX3L	4445220	4437247	9606.ENSP00000368799	9606.ENSP00000296161	0	0	0	0	0	0	0.9	0	0.9
TAF1D	HIST1H2AC	4448552	4444942	9606.ENSP00000410409	9606.ENSP00000367022	0	0	0	0	0	0	0.9	0	0.9
KBTBD8	KCTD6	4448202	4441695	9606.ENSP00000401878	9606.ENSP00000347188	0	0	0	0	0	0	0.9	0	0.9
TRIM71	KCTD6	4445772	4441695	9606.ENSP00000373272	9606.ENSP00000347188	0	0	0	0	0	0	0.9	0	0.9
RPP14	WDR3	4448663	4438389	9606.ENSP00000412894	9606.ENSP00000308179	0	0	0	0	0.043	0	0.9	0	0.9
RGL1	TGS1	4437940	4434751	9606.ENSP00000303192	9606.ENSP00000260129	0	0	0	0	0	0	0.9	0	0.9
UBA5	FBXO2	4441844	4441603	9606.ENSP00000348565	9606.ENSP00000346240	0	0	0	0	0	0	0.9	0	0.9
FBXO6	KLHL41	4444777	4436597	9606.ENSP00000365944	9606.ENSP00000284669	0	0	0	0	0	0	0.9	0	0.9
GNG10	KCNJ3	4444362	4437119	9606.ENSP00000363411	9606.ENSP00000295101	0	0	0	0	0	0	0.9	0	0.9
GPSM3	PTGER3	4444494	4441881	9606.ENSP00000364180	9606.ENSP00000349003	0	0	0	0	0	0	0.9	0	0.9
LTB4R2	AVPR1A	4450171	4437545	9606.ENSP00000445772	9606.ENSP00000299178	0	0	0	0	0	0	0.9	0	0.9
HIST2H2BE	TWISTNB	4443268	4433237	9606.ENSP00000358151	9606.ENSP00000222567	0	0	0	0	0	0	0.9	0	0.9
DZIP3	SPSB4	4442594	4438709	9606.ENSP00000355028	9606.ENSP00000311609	0	0	0	0	0	0	0.9	0	0.9
CASP4	PTBP2	4447557	4443476	9606.ENSP00000388566	9606.ENSP00000359216	0	0	0	0	0	0	0.9	0	0.9
PTPRB	VAMP8	4440613	4435329	9606.ENSP00000334928	9606.ENSP00000263864	0	0	0	0	0	0	0.9	0	0.9
CYP2E1	ALOX12B	4449959	4438978	9606.ENSP00000440689	9606.ENSP00000315167	0	0	0	0	0	0	0.9	0	0.9
PSMB8	CDC25A	4444469	4437985	9606.ENSP00000364016	9606.ENSP00000303706	0	0	0	0	0	0	0.9	0	0.9
HIST1H2AC	TWISTNB	4444942	4433237	9606.ENSP00000367022	9606.ENSP00000222567	0	0	0	0	0.047	0	0.9	0	0.9
PLAU	PTPRB	4444017	4440613	9606.ENSP00000361850	9606.ENSP00000334928	0	0	0	0	0	0	0.9	0	0.9
ADAM8	SNAP25	4450425	4434401	9606.ENSP00000453302	9606.ENSP00000254976	0	0	0	0	0	0	0.9	0	0.9
KBTBD8	DTX3L	4448202	4437247	9606.ENSP00000401878	9606.ENSP00000296161	0	0	0	0	0	0	0.9	0	0.9
HIST1H2AC	RARB	4444942	4440347	9606.ENSP00000367022	9606.ENSP00000332296	0	0	0	0	0	0	0.9	0	0.9
DZIP3	FBXO2	4442594	4441603	9606.ENSP00000355028	9606.ENSP00000346240	0	0	0	0	0	0	0.9	0	0.9
CXCL12	GPSM3	4446453	4444494	9606.ENSP00000379140	9606.ENSP00000364180	0	0	0	0	0	0	0.9	0	0.9
CRACR2A	TIMP2	4448515	4435138	9606.ENSP00000409382	9606.ENSP00000262768	0	0	0	0	0	0	0.9	0	0.9
GPSM3	GAL	4444494	4435627	9606.ENSP00000364180	9606.ENSP00000265643	0	0	0	0	0	0	0.9	0	0.9
GPR143	KISS1R	4448870	4433626	9606.ENSP00000417161	9606.ENSP00000234371	0	0	0	0	0	0	0.9	0	0.9
CRACR2A	CXCL1	4448515	4446449	9606.ENSP00000409382	9606.ENSP00000379110	0	0	0	0	0	0	0.9	0	0.9
HTR1D	CXCL8	4444424	4438229	9606.ENSP00000363748	9606.ENSP00000306512	0	0	0	0	0	0	0.9	0	0.9
RPP14	HEATR1	4448663	4442698	9606.ENSP00000412894	9606.ENSP00000355541	0	0	0	0	0.046	0	0.9	0	0.9
UBA5	LNX1	4441844	4435338	9606.ENSP00000348565	9606.ENSP00000263925	0	0	0	0	0	0	0.9	0	0.9
CXCL10	GALR1	4438146	4437598	9606.ENSP00000305651	9606.ENSP00000299727	0	0	0	0	0	0	0.9	0	0.9
ASB9	DTX3L	4445400	4437247	9606.ENSP00000369855	9606.ENSP00000296161	0	0	0	0	0	0	0.9	0	0.9
CXCL1	LRRC7	4446449	4432615	9606.ENSP00000379110	9606.ENSP00000035383	0	0	0	0	0	0	0.9	0	0.9
KCTD6	SPSB4	4441695	4438709	9606.ENSP00000347188	9606.ENSP00000311609	0	0	0	0	0	0	0.9	0.042	0.9
FBXL7	PSMD5	4449258	4432839	9606.ENSP00000423630	9606.ENSP00000210313	0	0	0	0	0	0	0.9	0	0.9
GNG10	CX3CL1	4444362	4432567	9606.ENSP00000363411	9606.ENSP00000006053	0	0	0	0	0	0	0.9	0	0.9
AGTR1	SYT1	4449040	4434836	9606.ENSP00000419422	9606.ENSP00000261205	0	0	0	0	0	0	0.9	0	0.9
PTX3	ALDOC	4437211	4433361	9606.ENSP00000295927	9606.ENSP00000226253	0	0	0	0	0	0	0.9	0	0.9
NPBWR1	CXCL16	4440172	4437032	9606.ENSP00000330284	9606.ENSP00000293778	0	0	0	0	0	0	0.9	0	0.9
DZIP3	KCTD6	4442594	4441695	9606.ENSP00000355028	9606.ENSP00000347188	0	0	0	0	0	0	0.9	0	0.9
TAF1A	TWISTNB	4441012	4433237	9606.ENSP00000339976	9606.ENSP00000222567	0	0	0	0	0	0	0.9	0	0.9
GPC3	FAM20C	4446259	4439517	9606.ENSP00000377836	9606.ENSP00000322323	0	0	0	0	0	0	0.9	0	0.9
SOCS1	KLHL41	4440100	4436597	9606.ENSP00000329418	9606.ENSP00000284669	0	0	0	0	0	0	0.9	0	0.9
TRIM71	FBXO6	4445772	4444777	9606.ENSP00000373272	9606.ENSP00000365944	0	0	0	0	0	0	0.9	0	0.9
CCL20	GAL	4442174	4435627	9606.ENSP00000351671	9606.ENSP00000265643	0	0	0	0	0	0	0.9	0	0.9
GPSM3	GPR37	4444494	4438222	9606.ENSP00000364180	9606.ENSP00000306449	0	0	0	0	0	0	0.9	0	0.9
ADCY5	CCL20	4449032	4442174	9606.ENSP00000419361	9606.ENSP00000351671	0	0	0	0	0	0	0.9	0	0.9
PTHLH	PTGER2	4450000	4433932	9606.ENSP00000441765	9606.ENSP00000245457	0	0	0	0	0	0	0.9	0.041	0.9
LPAR5	CXCL10	4439960	4438146	9606.ENSP00000327875	9606.ENSP00000305651	0	0	0	0	0	0	0.9	0	0.9
HLA-DPB1	KIF15	4448476	4439659	9606.ENSP00000408146	9606.ENSP00000324020	0	0	0	0	0	0	0.9	0	0.9
NOTCH4	PSMD5	4444490	4432839	9606.ENSP00000364163	9606.ENSP00000210313	0	0	0	0	0	0	0.9	0	0.9
NTNG2	LYPD5	4446124	4444975	9606.ENSP00000376921	9606.ENSP00000367185	0	0	0	0	0	0	0.9	0	0.9
ASB9	FBXO2	4445400	4441603	9606.ENSP00000369855	9606.ENSP00000346240	0	0	0	0	0	0	0.9	0	0.9
FBXO6	KCTD6	4444777	4441695	9606.ENSP00000365944	9606.ENSP00000347188	0	0	0	0	0	0	0.9	0	0.9
ADCY5	CXCL6	4449032	4433365	9606.ENSP00000419361	9606.ENSP00000226317	0	0	0	0	0	0	0.9	0	0.9
HAND2	ELSPBP1	4442266	4441067	9606.ENSP00000352565	9606.ENSP00000340660	0	0	0	0	0	0	0.9	0	0.9
ADORA1	CXCL6	4442839	4433365	9606.ENSP00000356205	9606.ENSP00000226317	0	0	0	0	0	0	0.9	0	0.9
FBXO2	UBE2L6	4441603	4436712	9606.ENSP00000346240	9606.ENSP00000287156	0	0	0	0	0	0	0.9	0	0.9
LTB4R2	AGTR1	4450171	4449040	9606.ENSP00000445772	9606.ENSP00000419422	0	0	0	0.65	0	0	0.9	0	0.9
FBXL16	SOCS1	4446705	4440100	9606.ENSP00000380746	9606.ENSP00000329418	0	0	0	0	0	0	0.9	0	0.9
QPCT	ALDOC	4441462	4433361	9606.ENSP00000344829	9606.ENSP00000226253	0	0	0	0	0	0	0.9	0	0.9
LPAR5	CX3CL1	4439960	4432567	9606.ENSP00000327875	9606.ENSP00000006053	0	0	0	0	0	0	0.9	0.05	0.9
TRIM71	UBA5	4445772	4441844	9606.ENSP00000373272	9606.ENSP00000348565	0	0	0	0	0	0.043	0.9	0	0.9
CRACR2A	PTX3	4448515	4437211	9606.ENSP00000409382	9606.ENSP00000295927	0	0	0	0	0	0	0.9	0	0.9
GNG10	LPAR5	4444362	4439960	9606.ENSP00000363411	9606.ENSP00000327875	0	0	0	0	0	0	0.9	0	0.9
ANKRD1	TGS1	4443797	4434751	9606.ENSP00000360762	9606.ENSP00000260129	0	0	0	0	0	0	0.9	0	0.9
CDKN1A	PSMB8	4447168	4444469	9606.ENSP00000384849	9606.ENSP00000364016	0	0	0	0	0	0	0.9	0.042	0.9
ASB9	DZIP3	4445400	4442594	9606.ENSP00000369855	9606.ENSP00000355028	0	0	0	0	0	0	0.9	0.048	0.9
KCTD6	DTX3L	4441695	4437247	9606.ENSP00000347188	9606.ENSP00000296161	0	0	0	0	0	0	0.9	0	0.9
KBTBD8	DZIP3	4448202	4442594	9606.ENSP00000401878	9606.ENSP00000355028	0	0	0	0	0	0	0.9	0	0.9
LPAR5	ADRA1B	4439960	4438245	9606.ENSP00000327875	9606.ENSP00000306662	0	0	0	0	0	0	0.9	0	0.9
SPSB4	DTX3L	4438709	4437247	9606.ENSP00000311609	9606.ENSP00000296161	0	0	0	0	0	0	0.9	0	0.9
LTB4R2	CCKBR	4450171	4440681	9606.ENSP00000445772	9606.ENSP00000335544	0	0	0	0	0	0	0.9	0	0.9
GNG10	P2RY1	4444362	4438073	9606.ENSP00000363411	9606.ENSP00000304767	0	0	0	0	0	0	0.9	0	0.9
CCL20	LPAR5	4442174	4439960	9606.ENSP00000351671	9606.ENSP00000327875	0	0	0	0	0	0	0.9	0	0.9
PTGER3	GALR1	4441881	4437598	9606.ENSP00000349003	9606.ENSP00000299727	0	0	0	0	0	0	0.9	0.041	0.9
IRS1	IL2RB	4438085	4432931	9606.ENSP00000304895	9606.ENSP00000216223	0	0	0	0	0	0	0.9	0	0.9
ASB11	FBXO6	4448938	4444777	9606.ENSP00000417914	9606.ENSP00000365944	0	0	0	0	0	0	0.9	0	0.9
TNFSF12	PSMD5	4437035	4432839	9606.ENSP00000293825	9606.ENSP00000210313	0	0	0	0	0	0	0.9	0	0.9
LTB4R2	GPR143	4450171	4448870	9606.ENSP00000445772	9606.ENSP00000417161	0	0	0	0	0	0	0.9	0	0.9
UBA5	SPSB4	4441844	4438709	9606.ENSP00000348565	9606.ENSP00000311609	0	0	0	0	0	0	0.9	0	0.9
HLA-DRB5	KIF15	4444482	4439659	9606.ENSP00000364114	9606.ENSP00000324020	0	0	0	0	0	0	0.9	0	0.9
TGFB1	PARD6A	4433189	4433074	9606.ENSP00000221930	9606.ENSP00000219255	0	0	0	0	0	0	0.9	0.049	0.9
LTB4R2	ADRA1B	4450171	4438245	9606.ENSP00000445772	9606.ENSP00000306662	0	0	0	0	0	0	0.9	0	0.9
IRF5	SMARCC1	4441969	4434360	9606.ENSP00000349770	9606.ENSP00000254480	0	0	0	0	0	0	0.9	0	0.9
CXCL1	GALR1	4446449	4437598	9606.ENSP00000379110	9606.ENSP00000299727	0	0	0	0	0	0	0.9	0	0.9
PTGER3	NPBWR1	4441881	4440172	9606.ENSP00000349003	9606.ENSP00000330284	0	0	0	0	0	0	0.9	0.041	0.9
PLAU	SNAP25	4444017	4434401	9606.ENSP00000361850	9606.ENSP00000254976	0	0	0	0	0	0	0.9	0.042	0.9
CXCL16	ADRA2A	4437032	4436361	9606.ENSP00000293778	9606.ENSP00000280155	0	0	0	0	0	0	0.9	0	0.9
GSDMD	PTX3	4449662	4437211	9606.ENSP00000433209	9606.ENSP00000295927	0	0	0	0	0	0	0.9	0	0.9
QPCT	LRRC7	4441462	4432615	9606.ENSP00000344829	9606.ENSP00000035383	0	0	0	0	0	0	0.9	0	0.9
FBXL16	UBA5	4446705	4441844	9606.ENSP00000380746	9606.ENSP00000348565	0	0	0	0	0	0	0.9	0	0.9
HIST1H2AC	THBS1	4444942	4434771	9606.ENSP00000367022	9606.ENSP00000260356	0	0	0	0	0	0	0.9	0	0.9
HTR1D	CXCL16	4444424	4437032	9606.ENSP00000363748	9606.ENSP00000293778	0	0	0	0	0	0	0.9	0	0.9
DCAF16	BCRP2	4445666	4441145	9606.ENSP00000371682	9606.ENSP00000341351	0	0	0	0	0	0	0.9	0	0.9
CXCL2	ADRA2A	4449392	4436361	9606.ENSP00000427279	9606.ENSP00000280155	0	0	0	0	0	0	0.9	0.041	0.9
CXCL1	MCHR1	4446449	4434080	9606.ENSP00000379110	9606.ENSP00000249016	0	0	0	0	0	0	0.9	0	0.9
ELSPBP1	HAND1	4441067	4433521	9606.ENSP00000340660	9606.ENSP00000231121	0	0	0	0	0	0	0.9	0	0.9
LPAR5	MCHR1	4439960	4434080	9606.ENSP00000327875	9606.ENSP00000249016	0	0	0	0.602	0	0	0.9	0	0.9
SIRPA	VAMP8	4446972	4435329	9606.ENSP00000382941	9606.ENSP00000263864	0	0	0	0	0	0	0.9	0	0.9
FAM131B	FN1	4448562	4441661	9606.ENSP00000410603	9606.ENSP00000346839	0	0	0	0	0	0	0.9	0	0.9
TRIM71	KLHL41	4445772	4436597	9606.ENSP00000373272	9606.ENSP00000284669	0	0	0	0	0	0	0.9	0	0.9
ADRA1B	KISS1R	4438245	4433626	9606.ENSP00000306662	9606.ENSP00000234371	0	0	0	0.661	0	0	0.9	0.046	0.9
CRACR2A	PTPN6	4448515	4447701	9606.ENSP00000409382	9606.ENSP00000391592	0	0	0	0	0.049	0	0.9	0	0.9
ADORA1	CXCL16	4442839	4437032	9606.ENSP00000356205	9606.ENSP00000293778	0	0	0	0	0	0	0.9	0.049	0.9
LPAR5	AVPR1A	4439960	4437545	9606.ENSP00000327875	9606.ENSP00000299178	0	0	0	0.57	0	0	0.9	0	0.9
PSMB8	IRF6	4444469	4442789	9606.ENSP00000364016	9606.ENSP00000355988	0	0	0	0	0	0	0.9	0	0.9
HLA-DOB	KIF15	4447641	4439659	9606.ENSP00000390020	9606.ENSP00000324020	0	0	0	0	0	0	0.9	0	0.9
PTX3	LRRC7	4437211	4432615	9606.ENSP00000295927	9606.ENSP00000035383	0	0	0	0	0	0	0.9	0	0.9
HTR1D	CXCL6	4444424	4433365	9606.ENSP00000363748	9606.ENSP00000226317	0	0	0	0	0	0	0.9	0	0.9
CTSZ	LRRC7	4432998	4432615	9606.ENSP00000217131	9606.ENSP00000035383	0	0	0	0	0	0	0.9	0.048	0.9
DZIP3	KLHL41	4442594	4436597	9606.ENSP00000355028	9606.ENSP00000284669	0	0	0	0	0	0	0.9	0	0.9
KBTBD6	KCTD6	4445220	4441695	9606.ENSP00000368799	9606.ENSP00000347188	0	0	0	0	0	0	0.9	0	0.9
TRIM71	FBXO2	4445772	4441603	9606.ENSP00000373272	9606.ENSP00000346240	0	0	0	0	0	0	0.9	0	0.9
PTGFR	KISS1R	4443612	4433626	9606.ENSP00000359793	9606.ENSP00000234371	0	0	0	0	0	0	0.9	0	0.9
KCTD6	FBXO2	4441695	4441603	9606.ENSP00000347188	9606.ENSP00000346240	0	0	0	0	0	0	0.9	0	0.9
SPSB4	UBE2L6	4438709	4436712	9606.ENSP00000311609	9606.ENSP00000287156	0	0	0	0	0	0	0.9	0	0.9
TMBIM1	SNAP25	4448525	4434401	9606.ENSP00000409738	9606.ENSP00000254976	0	0	0	0	0	0	0.9	0	0.9
AGTR1	KIAA0319	4449040	4445026	9606.ENSP00000419422	9606.ENSP00000367459	0	0	0	0	0	0	0.9	0	0.9
GSDMD	ALDOC	4449662	4433361	9606.ENSP00000433209	9606.ENSP00000226253	0	0	0	0	0	0	0.9	0	0.9
FAM20C	PRSS23	4439517	4436368	9606.ENSP00000322323	9606.ENSP00000280258	0	0	0	0	0.046	0	0.9	0	0.9
PTPN6	TIMP2	4447701	4435138	9606.ENSP00000391592	9606.ENSP00000262768	0	0	0	0	0	0	0.9	0.047	0.9
PSMB8	SPRED3	4444469	4441518	9606.ENSP00000364016	9606.ENSP00000345405	0	0	0	0	0	0	0.9	0	0.9
CD247	GNAO1	4442542	4435094	9606.ENSP00000354782	9606.ENSP00000262494	0	0	0	0	0	0	0.9	0	0.9
CCKBR	KISS1R	4440681	4433626	9606.ENSP00000335544	9606.ENSP00000234371	0	0	0	0.666	0	0	0.9	0.05	0.9
CXCL2	HTR1D	4449392	4444424	9606.ENSP00000427279	9606.ENSP00000363748	0	0	0	0	0	0	0.9	0	0.9
DZIP3	SOCS1	4442594	4440100	9606.ENSP00000355028	9606.ENSP00000329418	0	0	0	0	0	0	0.9	0.05	0.9
ASB11	KBTBD6	4448938	4445220	9606.ENSP00000417914	9606.ENSP00000368799	0	0	0	0	0	0	0.9	0	0.9
NPY	CXCL6	4447109	4433365	9606.ENSP00000384364	9606.ENSP00000226317	0	0	0	0	0	0	0.9	0	0.9
PRSS23	APOE	4436368	4434227	9606.ENSP00000280258	9606.ENSP00000252486	0	0	0	0	0	0	0.9	0.05	0.9
FBXO2	SOCS1	4441603	4440100	9606.ENSP00000346240	9606.ENSP00000329418	0	0	0	0	0	0	0.9	0	0.9
FBXO2	KLHL41	4441603	4436597	9606.ENSP00000346240	9606.ENSP00000284669	0	0	0	0	0	0	0.9	0	0.9
ASB9	FBXO6	4445400	4444777	9606.ENSP00000369855	9606.ENSP00000365944	0	0	0	0	0	0	0.9	0	0.9
HTR1D	CXCL10	4444424	4438146	9606.ENSP00000363748	9606.ENSP00000305651	0	0	0	0	0	0	0.9	0	0.9
ASB11	KBTBD8	4448938	4448202	9606.ENSP00000417914	9606.ENSP00000401878	0	0	0	0	0	0	0.9	0	0.9
NPY	LPAR5	4447109	4439960	9606.ENSP00000384364	9606.ENSP00000327875	0	0	0	0	0	0	0.9	0.048	0.9
GNG10	CXCL10	4444362	4438146	9606.ENSP00000363411	9606.ENSP00000305651	0	0	0	0	0	0	0.9	0	0.9
CCL20	ADRA2A	4442174	4436361	9606.ENSP00000351671	9606.ENSP00000280155	0	0	0	0	0	0	0.9	0	0.9
GPR37	CXCL10	4438222	4438146	9606.ENSP00000306449	9606.ENSP00000305651	0	0	0	0	0	0	0.9	0	0.9
KBTBD6	SPSB4	4445220	4438709	9606.ENSP00000368799	9606.ENSP00000311609	0	0	0	0	0	0	0.9	0	0.9
FBXL7	KCTD6	4449258	4441695	9606.ENSP00000423630	9606.ENSP00000347188	0	0	0	0	0	0	0.9	0	0.9
RPP14	LTV1	4448663	4442915	9606.ENSP00000412894	9606.ENSP00000356548	0	0	0	0	0	0	0.9	0	0.9
REPS2	VAMP8	4441975	4435329	9606.ENSP00000349824	9606.ENSP00000263864	0	0	0	0	0	0	0.9	0.05	0.9
KBTBD6	FBXO2	4445220	4441603	9606.ENSP00000368799	9606.ENSP00000346240	0	0	0	0	0	0	0.9	0	0.9
GALR1	CXCL16	4437598	4437032	9606.ENSP00000299727	9606.ENSP00000293778	0	0	0	0	0	0	0.9	0	0.9
ASB11	FBXO2	4448938	4441603	9606.ENSP00000417914	9606.ENSP00000346240	0	0	0	0	0	0	0.9	0	0.9
GPC3	PRSS23	4446259	4436368	9606.ENSP00000377836	9606.ENSP00000280258	0	0	0	0	0	0	0.9	0	0.9
LPAR5	CXCL16	4439960	4437032	9606.ENSP00000327875	9606.ENSP00000293778	0	0	0	0	0	0	0.9	0	0.9
PTPRB	SNAP25	4440613	4434401	9606.ENSP00000334928	9606.ENSP00000254976	0	0	0	0	0.048	0	0.9	0	0.9
MDGA1	LYPD6B	4448238	4447466	9606.ENSP00000402584	9606.ENSP00000387077	0	0	0	0	0	0	0.9	0	0.9
SHC3	GFRA3	4444636	4436157	9606.ENSP00000364995	9606.ENSP00000274721	0	0	0	0	0	0	0.9	0	0.9
NOTUM	PRSS23	4447497	4436368	9606.ENSP00000387310	9606.ENSP00000280258	0	0	0	0	0	0	0.9	0	0.9
FADS1	TGS1	4439505	4434751	9606.ENSP00000322229	9606.ENSP00000260129	0	0	0	0	0	0	0.9	0	0.9
LSAMP	LYPD5	4449002	4444975	9606.ENSP00000419000	9606.ENSP00000367185	0	0	0	0	0	0	0.9	0	0.9
PSMB8	SHH	4444469	4437380	9606.ENSP00000364016	9606.ENSP00000297261	0	0	0	0	0	0	0.9	0.042	0.9
SEMA5A	ADAMTS8	4445698	4434544	9606.ENSP00000371936	9606.ENSP00000257359	0	0	0	0.544	0	0	0.9	0.049	0.9
RRS1	NAT10	4439522	4434572	9606.ENSP00000322396	9606.ENSP00000257829	0	0	0	0	0.9	0	0	0	0.9
PTPN6	ALDOC	4447701	4433361	9606.ENSP00000391592	9606.ENSP00000226253	0	0	0	0	0	0	0.9	0	0.9
HTR1D	NPBWR1	4444424	4440172	9606.ENSP00000363748	9606.ENSP00000330284	0	0	0	0.632	0	0	0.9	0.053	0.9
NT5E	CMPK2	4434567	4434508	9606.ENSP00000257770	9606.ENSP00000256722	0	0	0	0	0	0	0.9	0.046	0.9
CXCL1	GNG10	4446449	4444362	9606.ENSP00000379110	9606.ENSP00000363411	0	0	0	0	0	0	0.9	0	0.9
PLAU	VAMP8	4444017	4435329	9606.ENSP00000361850	9606.ENSP00000263864	0	0	0	0	0	0	0.9	0	0.9
PTHLH	GNG10	4450000	4444362	9606.ENSP00000441765	9606.ENSP00000363411	0	0	0	0	0	0	0.9	0.042	0.9
NCK1	GFRA1	4448885	4441735	9606.ENSP00000417273	9606.ENSP00000347591	0	0	0	0	0	0	0.9	0	0.9
ASB11	DTX3L	4448938	4437247	9606.ENSP00000417914	9606.ENSP00000296161	0	0	0	0	0	0	0.9	0	0.9
GPR143	NTS	4448870	4434454	9606.ENSP00000417161	9606.ENSP00000256010	0	0	0	0	0	0	0.9	0.043	0.9
KBTBD6	LNX1	4445220	4435338	9606.ENSP00000368799	9606.ENSP00000263925	0	0	0	0	0	0	0.9	0	0.9
ASB11	DZIP3	4448938	4442594	9606.ENSP00000417914	9606.ENSP00000355028	0	0	0	0	0	0	0.9	0.048	0.9
CXCL10	MCHR1	4438146	4434080	9606.ENSP00000305651	9606.ENSP00000249016	0	0	0	0	0	0	0.9	0	0.9
FBXL7	PSMB9	4449258	4444464	9606.ENSP00000423630	9606.ENSP00000363993	0	0	0	0	0	0	0.9	0	0.9
LTBR	PSMD5	4433438	4432839	9606.ENSP00000228918	9606.ENSP00000210313	0	0	0	0	0	0	0.9	0	0.9
PSMB8	AMER1	4444469	4440074	9606.ENSP00000364016	9606.ENSP00000329117	0	0	0	0	0	0	0.9	0	0.9
PTGER3	MCHR1	4441881	4434080	9606.ENSP00000349003	9606.ENSP00000249016	0	0	0	0	0	0	0.9	0	0.9
GPSM3	GALR1	4444494	4437598	9606.ENSP00000364180	9606.ENSP00000299727	0	0	0	0	0	0	0.9	0	0.9
FBXO6	DZIP3	4444777	4442594	9606.ENSP00000365944	9606.ENSP00000355028	0	0	0	0	0	0	0.9	0	0.9
GPSM3	CNR1	4444494	4443334	9606.ENSP00000364180	9606.ENSP00000358513	0	0	0	0	0	0	0.9	0	0.9
RABGGTB	RAB26	4439134	4432838	9606.ENSP00000317473	9606.ENSP00000210187	0	0	0	0	0	0	0.9	0	0.9
KCTD6	SOCS1	4441695	4440100	9606.ENSP00000347188	9606.ENSP00000329418	0	0	0	0	0	0	0.9	0	0.9
ADCY5	CXCL1	4449032	4446449	9606.ENSP00000419361	9606.ENSP00000379110	0	0	0	0	0	0	0.9	0	0.9
GPR143	PTGFR	4448870	4443612	9606.ENSP00000417161	9606.ENSP00000359793	0	0	0	0	0	0	0.9	0	0.9
ADCY5	CXCL10	4449032	4438146	9606.ENSP00000419361	9606.ENSP00000305651	0	0	0	0	0	0	0.9	0	0.9
KIAA0319	VAMP8	4445026	4435329	9606.ENSP00000367459	9606.ENSP00000263864	0	0	0	0	0	0	0.9	0	0.9
NOTUM	IGFBP5	4447497	4433604	9606.ENSP00000387310	9606.ENSP00000233813	0	0	0	0	0	0	0.9	0	0.9
GPSM3	MCHR1	4444494	4434080	9606.ENSP00000364180	9606.ENSP00000249016	0	0	0	0	0	0	0.9	0	0.9
KBTBD8	SPSB4	4448202	4438709	9606.ENSP00000401878	9606.ENSP00000311609	0	0	0	0	0	0	0.9	0	0.9
GALR1	CXCL6	4437598	4433365	9606.ENSP00000299727	9606.ENSP00000226317	0	0	0	0	0	0	0.9	0	0.9
LPAR5	KISS1R	4439960	4433626	9606.ENSP00000327875	9606.ENSP00000234371	0	0	0	0.615	0	0	0.9	0.061	0.9
TRIM71	DTX3L	4445772	4437247	9606.ENSP00000373272	9606.ENSP00000296161	0	0	0	0	0	0	0.9	0	0.9
FBXL7	PSMB8	4449258	4444469	9606.ENSP00000423630	9606.ENSP00000364016	0	0	0	0	0	0	0.9	0.042	0.9
GPR143	UTS2R	4448870	4439608	9606.ENSP00000417161	9606.ENSP00000323516	0	0	0	0	0	0	0.9	0	0.9
RFC3	FANCF	4445320	4440214	9606.ENSP00000369411	9606.ENSP00000330875	0	0	0	0	0	0	0.9	0	0.9
AGTR1	VAMP8	4449040	4435329	9606.ENSP00000419422	9606.ENSP00000263864	0	0	0	0	0.049	0	0.9	0	0.9
ASB9	KCTD6	4445400	4441695	9606.ENSP00000369855	9606.ENSP00000347188	0	0	0	0	0.045	0	0.9	0	0.9
AGTR1	SYT9	4449040	4439686	9606.ENSP00000419422	9606.ENSP00000324419	0	0	0	0	0	0	0.9	0	0.9
GPR143	AVPR1A	4448870	4437545	9606.ENSP00000417161	9606.ENSP00000299178	0	0	0	0	0	0	0.9	0	0.9
NOTUM	GAS6	4447497	4440301	9606.ENSP00000387310	9606.ENSP00000331831	0	0	0	0	0	0	0.9	0	0.9
SEMA5B	THSD4	4447616	4441724	9606.ENSP00000389588	9606.ENSP00000347484	0	0	0	0.541	0	0	0.9	0	0.9
FBXO6	SPSB4	4444777	4438709	9606.ENSP00000365944	9606.ENSP00000311609	0	0	0	0	0	0	0.9	0.044	0.9
HIST1H2AC	HIST3H2A	4444942	4442727	9606.ENSP00000367022	9606.ENSP00000355656	0	0	0	0.984	0	0	0.9	0	0.9
SPRED3	PSMD5	4441518	4432839	9606.ENSP00000345405	9606.ENSP00000210313	0	0	0	0	0	0	0.9	0	0.9
MGST1	DNAJC13	4446521	4434807	9606.ENSP00000379512	9606.ENSP00000260818	0	0	0	0	0	0	0.9	0	0.9
GPR37	GAL	4438222	4435627	9606.ENSP00000306449	9606.ENSP00000265643	0	0	0	0	0	0	0.9	0.048	0.9
CRACR2A	QPCT	4448515	4441462	9606.ENSP00000409382	9606.ENSP00000344829	0	0	0	0	0	0	0.9	0	0.9
GPSM3	HTR1D	4444494	4444424	9606.ENSP00000364180	9606.ENSP00000363748	0	0	0	0	0	0	0.9	0	0.9
NPBWR1	CXCL10	4440172	4438146	9606.ENSP00000330284	9606.ENSP00000305651	0	0	0	0	0	0	0.9	0	0.9
LYPD5	RTN4RL1	4444975	4440199	9606.ENSP00000367185	9606.ENSP00000330631	0	0	0	0	0	0	0.9	0	0.9
UTS2R	AVPR1A	4439608	4437545	9606.ENSP00000323516	9606.ENSP00000299178	0	0	0	0.635	0	0	0.9	0	0.9
CXCL2	MCHR1	4449392	4434080	9606.ENSP00000427279	9606.ENSP00000249016	0	0	0	0	0	0	0.9	0	0.9
CXCL1	NPBWR1	4446449	4440172	9606.ENSP00000379110	9606.ENSP00000330284	0	0	0	0	0	0	0.9	0	0.9
CXCL2	GPSM3	4449392	4444494	9606.ENSP00000427279	9606.ENSP00000364180	0	0	0	0	0.049	0	0.9	0	0.9
SERPINF2	SPARC	4439481	4433520	9606.ENSP00000321853	9606.ENSP00000231061	0	0	0	0	0	0	0.9	0.043	0.9
CCL20	MCHR1	4442174	4434080	9606.ENSP00000351671	9606.ENSP00000249016	0	0	0	0	0	0	0.9	0	0.9
KBTBD6	FBXO6	4445220	4444777	9606.ENSP00000368799	9606.ENSP00000365944	0	0	0	0	0	0	0.9	0	0.9
DZIP3	DTX3L	4442594	4437247	9606.ENSP00000355028	9606.ENSP00000296161	0	0	0	0	0	0	0.9	0	0.9
P3H2	COL21A1	4439088	4433910	9606.ENSP00000316881	9606.ENSP00000244728	0	0	0	0	0	0	0.9	0	0.9
CXCL8	GALR1	4438229	4437598	9606.ENSP00000306512	9606.ENSP00000299727	0	0	0	0	0	0	0.9	0	0.9
ADRA2A	CXCL6	4436361	4433365	9606.ENSP00000280155	9606.ENSP00000226317	0	0	0	0	0	0	0.9	0	0.9
GSDMD	QPCT	4449662	4441462	9606.ENSP00000433209	9606.ENSP00000344829	0	0	0	0	0	0	0.9	0	0.9
GSDMD	LRRC7	4449662	4432615	9606.ENSP00000433209	9606.ENSP00000035383	0	0	0	0	0	0	0.9	0	0.9
SEMA5B	ADAMTS2	4447616	4434181	9606.ENSP00000389588	9606.ENSP00000251582	0	0	0	0.541	0	0	0.9	0	0.9
GPR37	CXCL6	4438222	4433365	9606.ENSP00000306449	9606.ENSP00000226317	0	0	0	0	0	0	0.9	0	0.9
PTGER3	CXCL16	4441881	4437032	9606.ENSP00000349003	9606.ENSP00000293778	0	0	0	0	0	0	0.9	0.049	0.9
CXCL2	ADCY5	4449392	4449032	9606.ENSP00000427279	9606.ENSP00000419361	0	0	0	0	0	0	0.9	0	0.9
FBXO6	UBA5	4444777	4441844	9606.ENSP00000365944	9606.ENSP00000348565	0	0	0	0	0	0	0.9	0	0.9
MCHR1	CXCL6	4434080	4433365	9606.ENSP00000249016	9606.ENSP00000226317	0	0	0	0	0	0	0.9	0	0.9
CXCL16	GAL	4437032	4435627	9606.ENSP00000293778	9606.ENSP00000265643	0	0	0	0	0	0	0.9	0	0.9
DOK6	GFRA3	4445714	4436157	9606.ENSP00000372160	9606.ENSP00000274721	0	0	0	0	0	0	0.9	0	0.9
ADCY5	CXCL16	4449032	4437032	9606.ENSP00000419361	9606.ENSP00000293778	0	0	0	0	0	0	0.9	0	0.9
ADAM8	PTPRB	4450425	4440613	9606.ENSP00000453302	9606.ENSP00000334928	0	0	0	0	0	0	0.9	0	0.9

## Sheet: topological properties
node	Degree	Betweenness	Closeness
GNG10	46	20834.2	0.00797416
MCHR1	36	2141.82	0.00796778
LPAR5	35	1291.82	0.00796766
CXCL1	33	5742.5	0.00797439
PSMB8	31	16778	0.00797706
AGTR1	30	11732	0.00797288
FN1	28	21341.7	0.00800199
CXCL12	28	15816.9	0.00798322
ADCY5	28	1507.35	0.00796315
CXCL8	27	19591.3	0.00797961
THBS1	26	29293	0.00798403
IRF7	24	4674.42	0.00797334
GPR37	24	210.223	0.00796639
NPBWR1	24	210.223	0.00796639
NPY	24	210.223	0.00796639
GAL	24	210.223	0.00796639
GALR1	24	210.223	0.00796639
ADRA2A	24	2645.85	0.00796164
CCL20	24	850.091	0.00796037
CXCL2	24	52.6562	0.00796037
CXCL10	24	52.6562	0.00796037
IRF4	23	4291.22	0.007973
HTR1D	23	0.0909091	0.00796026
ADORA1	23	0.0909091	0.00796026
PTGER3	23	0.0909091	0.00796026
CNR1	23	0.0909091	0.00796026
CXCL16	23	0.0909091	0.00796026
CX3CL1	23	0.0909091	0.00796026
CXCL6	23	0.0909091	0.00796026
PTPN6	22	12547.6	0.00799067
VAMP8	22	20095.3	0.00798985
SOCS1	22	11128.9	0.00797172
GPSM3	22	0	0.00796014
ITGB3	21	19444.2	0.00799288
GAS6	21	1930.12	0.00797439
UBE2L6	21	4223.28	0.0079554
NOP58	21	9269.4	0.0078858
GPC3	20	4759.35	0.0079716
IRF6	20	1614.76	0.00797068
IRF5	20	1614.76	0.00797068
ISG15	20	3989.12	0.00796419
FBXL7	20	2306.1	0.00795344
PDGFB	19	10519.6	0.00799113
BST2	19	11209.9	0.007973
OAS3	19	1374.69	0.00797045
OAS1	19	1374.69	0.00797045
APOE	19	6436.12	0.00796523
MX1	19	817.509	0.00795864
RSAD2	19	5114.82	0.00795621
OASL	18	1374.69	0.00797033
CDH2	18	5738.21	0.00796963
IFIT3	18	74.8174	0.00795552
IFIT2	18	74.8174	0.00795552
DTX3L	18	339.567	0.00794019
ASB9	18	1696	0.00793927
HIST2H2BE	17	15608.5	0.00795979
IFI6	17	36.4712	0.0079554
KBTBD6	17	0	0.00793904
TRIM71	17	0	0.00793904
KBTBD8	17	0	0.00793904
SPSB4	17	0	0.00793904
FBXL16	17	0	0.00793904
UBA5	17	0	0.00793904
KCTD6	17	0	0.00793904
LNX1	17	0	0.00793904
DZIP3	17	0	0.00793904
FBXO2	17	0	0.00793904
KLHL41	17	0	0.00793904
ASB11	17	0	0.00793904
FBXO6	17	0	0.00793904
LCK	16	23501.8	0.0080007
IGF2	16	2733.56	0.00798008
TGFB1	16	7342.79	0.00797961
SNAP25	16	18873.1	0.0079759
HIST1H2AC	16	13979.3	0.00795968
IFITM3	16	0.222222	0.00795529
IFITM2	16	0.222222	0.00795529
RRP9	16	1226.38	0.007851
NOP14	16	165.276	0.007851
SDC1	15	5293.32	0.0079679
TNC	15	418.799	0.0079657
IGFBP3	15	739.616	0.007965
IGFBP4	15	131.963	0.00796257
IGFBP5	15	131.963	0.00796257
ADRA1B	15	497.739	0.00795656
PSMB9	15	2130.34	0.0079554
ADAMTS2	15	567.216	0.00793858
WDR3	15	62.6839	0.00785089
IRS1	14	13227.7	0.00799009
HLA-DRB5	14	4514.27	0.00797729
HLA-DPB1	14	4514.27	0.00797729
NOTUM	14	1484.93	0.00796917
PCSK9	14	63.1822	0.00796245
SYT1	14	8000.13	0.0079606
PSMD5	14	1710.14	0.00795517
GPR143	14	0	0.00794076
LTB4R2	14	0	0.00794076
P2RY1	14	0	0.00794076
AVPR1A	14	0	0.00794076
HRH1	14	0	0.00794076
PTGFR	14	0	0.00794076
NTS	14	0	0.00794076
CCKBR	14	0	0.00794076
KISS1R	14	0	0.00794076
UTS2R	14	0	0.00794076
DDX55	14	4035.38	0.00788501
PLAU	13	19487.1	0.00798939
PRSS23	13	0	0.00796234
FAM20C	13	0	0.00796234
IGFBP7	13	0	0.00796234
THBS2	13	924.067	0.00795367
COL3A1	13	1193.5	0.00794986
COL5A2	13	1193.5	0.00794986
UTP15	13	57.3266	0.00785067
HEATR1	13	56.2433	0.00785067
NAT10	13	10.5001	0.00783955
SERPINE1	12	3026.49	0.00798136
ICAM1	12	9423.76	0.00796836
COL4A4	12	2444.1	0.00795852
COL2A1	12	1036.75	0.00794963
SEMA5B	12	0	0.0079372
SEMA5A	12	0	0.0079372
ADAMTS7	12	0	0.0079372
THSD4	12	0	0.0079372
ADAMTS20	12	0	0.0079372
ADAMTS18	12	0	0.0079372
ADAMTS5	12	0	0.0079372
ADAMTS16	12	0	0.0079372
ADAMTS8	12	0	0.0079372
ADAMTSL1	12	0	0.0079372
LTV1	12	3307.07	0.0078687
UTP14A	12	54.752	0.00785055
TIMP2	11	4818.65	0.00797648
NGF	11	5015.3	0.00796095
IFIH1	11	844.835	0.00794675
RAB3A	11	5061.33	0.00793616
KDR	10	4156.93	0.00797799
CTSZ	10	4119.44	0.00797508
SPARC	10	233.312	0.00797218
GSDMD	10	1701.54	0.00796257
BIRC3	10	2835.59	0.00794076
IFI44	10	1.36508	0.0079318
RRS1	10	90.9924	0.00785044
RPP14	10	316.646	0.00785033
UTP20	10	13.4097	0.00785033
UTP23	10	1.31349	0.00783921
STAT5A	9	5724.52	0.00798776
MMP2	9	6634.14	0.00797265
TMSB4X	9	0	0.00796963
SERPINF2	9	0	0.00796963
NCK1	9	1634.7	0.0079694
PTPRB	9	853.685	0.00796674
QPCT	9	5.54297	0.00796234
PTX3	9	5.54297	0.00796234
SYT9	9	1349.38	0.00795702
AGRN	9	2603.05	0.00793697
SHC3	9	544.695	0.00793008
WNT4	9	37.8	0.00185528
SIRPA	8	2936.36	0.00797776
JAK3	8	1144.83	0.00797114
IL2RB	8	348.443	0.00797114
SLC2A3	8	3.68468	0.00796662
ADAM8	8	3.68468	0.00796662
ITGA8	8	1598.32	0.0079628
RUNX3	8	6471.04	0.00796245
CRACR2A	8	0	0.00796222
LRRC7	8	0	0.00796222
KIAA0319	8	0	0.00795656
REPS2	8	0	0.00795656
SYT11	8	0	0.00795656
FCHO1	8	0	0.00795656
SNAP91	8	0	0.00795656
ADCYAP1R1	8	4205.96	0.00795529
GDNF	8	1335.7	0.00794894
ATRIP	8	2104.67	0.0079161
P3H2	8	0	0.00791187
COL21A1	8	0	0.00791187
COL22A1	8	0	0.00791187
COL14A1	8	0	0.00791187
COL12A1	8	0	0.00791187
GRIA3	8	3747.33	0.00788875
GRIA4	8	3747.33	0.00788875
NMD3	8	30.2416	0.00784999
FBLL1	8	6.06667	0.00783899
KCNAB1	8	5070	0.00783417
SLC11A1	7	0	0.00796651
NTRK1	7	2896.82	0.00796442
CDKN1A	7	1791.85	0.00794998
SHH	7	5257.06	0.00794975
CDC25A	7	2650.61	0.00794594
GFRA1	7	1038.33	0.00794468
RFC3	7	5544.39	0.00794134
TWISTNB	7	13411.7	0.00791839
WNT5B	7	20	0.00185527
WNT7B	7	3.8	0.00185527
RHOD	7	42	0.00184502
TMBIM1	6	0	0.00796442
ALDOC	6	0	0.00795933
NTRK2	6	2919.44	0.00795818
SHC2	6	288.457	0.00795056
MYD88	6	3071.78	0.00794859
MYC	6	4640.95	0.00794664
PTHLH	6	0	0.00793467
HRH2	6	0	0.00793467
PTGER2	6	0	0.00793467
PTGER4	6	0	0.00793467
EFNB3	6	1183.5	0.00793387
TNFSF12	6	0	0.00793157
LTBR	6	0	0.00793157
TNFRSF13C	6	0	0.00793157
NBN	6	2769.18	0.00793145
BRCA2	6	1493.31	0.00793134
HSPA2	6	1972.82	0.00791953
DDX21	6	2792.45	0.0079177
RPL36A	6	8626.1	0.00790742
GNL3	6	3312.39	0.007895
RAB38	6	0	0.00788818
RAB17	6	0	0.00788818
RAB26	6	0	0.00788818
RAB39B	6	0	0.00788818
RAB33A	6	0	0.00788818
RABGGTB	6	0	0.00788818
GRIN2A	6	4210	0.00784235
WNT10A	6	0.8	0.00185526
WNT6	6	0.8	0.00185526
WNT16	6	0.8	0.00185526
RTN4RL1	6	0	0.00184162
LSAMP	6	0	0.00184162
CNTN4	6	0	0.00184162
NTNG2	6	0	0.00184162
MDGA1	6	0	0.00184162
LYPD5	6	0	0.00184162
LYPD6B	6	0	0.00184162
GNAO1	5	2692.62	0.00797358
PDGFRA	5	161.698	0.00796616
VLDLR	5	926.842	0.00795737
CACNA1D	5	5089.19	0.00795575
CCL2	5	185.831	0.00795113
LUM	5	983.635	0.00793306
NOTCH4	5	1257.41	0.00792893
EPHB6	5	408.762	0.00792526
EPHB3	5	408.762	0.00792526
SMARCC1	5	850	0.00792514
MATK	5	2320.99	0.00792446
TAF1A	5	0	0.00791576
TAF1D	5	0	0.00791576
NRXN2	5	2542	0.00791256
HIST3H2A	5	7	0.00791164
GFRA3	5	10.4729	0.00790719
GFRA2	5	10.4729	0.00790719
ENTPD1	5	2117	0.00786114
CYP2E1	5	9182	0.00784606
GRIN2D	5	0	0.00784179
GRIN2C	5	0	0.00784179
NEFL	5	0	0.00784179
ESF1	5	2.4	0.00783842
FZD10	5	0	0.00185525
CD247	4	21.3135	0.00796546
INPP5D	4	0	0.00796315
PDGFD	4	301.565	0.00796049
ANGPT1	4	232.469	0.0079591
RRAS	4	3851.93	0.00795448
MAPK13	4	1636.86	0.00795321
ITGB8	4	26.4234	0.00795125
NTRK3	4	79.3873	0.00794664
L1CAM	4	4564.82	0.00794571
DIS3	4	11803.3	0.00794122
TLR3	4	121.077	0.00793869
GAD2	4	12330	0.00793697
PARP9	4	931.81	0.00793685
PPFIA2	4	0	0.00793363
TSPOAP1	4	0	0.00793363
KIF15	4	850	0.0079287
PRKCG	4	6843.78	0.00792801
HIST2H4A	4	850	0.00791153
EXO1	4	0	0.0079113
CACNG4	4	1122.44	0.0079097
CACNG8	4	1122.44	0.0079097
PLXNA4	4	1583.73	0.0079089
DOK6	4	0	0.00790058
DCP1A	4	1144.02	0.00789955
RPL22L1	4	1144.02	0.00789955
FANCF	4	882.37	0.00789455
ABCE1	4	7284.6	0.00789057
EPHA8	4	0	0.00788569
EFNA2	4	0	0.00788569
NRG3	4	124.018	0.00788432
NRG2	4	124.018	0.00788432
TGS1	4	2544	0.00786972
UPF3B	4	3376	0.00786035
LYAR	4	0.722222	0.00783798
NOS1	4	3386	0.00779583
CYP3A5	4	4210	0.00775424
CYP26A1	4	850	0.00770843
ALDH1A1	4	850	0.00770843
MFAP2	4	8	0.00183486
DUSP9	4	6	0.00183486
ELMO1	3	129.495	0.0079554
MGST1	3	0	0.00795286
DNAJC13	3	0	0.00795286
PDGFA	3	0	0.00794894
ITGAD	3	0	0.00794445
B3GAT1	3	0	0.0079349
HS3ST1	3	0	0.0079349
NDST4	3	0	0.0079349
PAPPA	3	0	0.00793363
NCKAP1L	3	3.38889	0.00793295
HLA-DOB	3	0	0.00792859
TAP1	3	850	0.00792836
SPRED3	3	0	0.00792824
AMER1	3	0	0.00792824
TGFA	3	1906.75	0.00792744
CDH7	3	0	0.00792091
CDH3	3	0	0.00792091
CDH11	3	0	0.00792091
ABCA1	3	3376	0.00791736
JAG1	3	924.725	0.00791427
BAG4	3	1105.68	0.00791313
SMC1B	3	0	0.00791256
ATXN7	3	0	0.0079113
CMPK2	3	4210	0.00790856
DPYSL2	3	672.322	0.00790731
PCOLCE2	3	0	0.00790138
ALDH1A3	3	11584	0.00789159
HSPA6	3	87.9364	0.00788614
ERBB3	3	411.523	0.00788376
KCNQ1	3	6688	0.00788058
BTC	3	0	0.00787707
FANCM	3	129.882	0.00786814
NT5E	3	422	0.00786091
GAR1	3	204.793	0.00783831
IMPDH2	3	1	0.00781373
NAF1	3	2.66667	0.00780382
POP1	3	1	0.00780382
AKR1C3	3	5040	0.00780005
RBM25	3	1698	0.00776677
CYP2S1	3	0	0.00770832
SFRP1	3	0	0.00185524
DUSP2	3	0	0.00183486
DUSP4	3	0	0.00183486
DUSP6	3	0	0.00183486
FAM131B	2	0	0.00795621
TPD52L1	2	0	0.00794076
SNX5	2	0	0.00794076
SYT5	2	0	0.00793743
PARD6A	2	850	0.00793076
CTSF	2	0	0.00792836
KCNJ2	2	7506	0.00792721
APOC1	2	0	0.00792629
SNAI2	2	850	0.00792091
FGF19	2	0	0.00791907
FGFR3	2	0	0.00791907
DMC1	2	0	0.0079177
PLTP	2	0	0.0079169
CASP4	2	850	0.00791393
RARB	2	0	0.00791119
NPM1	2	0	0.00791119
MYSM1	2	0	0.00791096
CNTN2	2	1696	0.00789751
CKMT1A	2	850	0.00789091
LAMA2	2	850	0.00788864
DPYSL3	2	0	0.00787866
DNAJC2	2	0	0.0078713
DLGAP1	2	0	0.00786441
DLGAP3	2	0	0.00786441
USH1C	2	850	0.00784965
POLN	2	0	0.00784662
MAOA	2	850	0.00784381
EPRS	2	850	0.0078428
NUFIP1	2	0	0.00783798
ZNHIT6	2	0	0.00783798
KCNH2	2	0	0.0078335
GMPR	2	0	0.00781361
U2SURP	2	2538	0.00781339
AKR1C1	2	0	0.00779938
CBR3	2	850	0.00779882
TNNI3	2	850	0.0077492
LOXL4	2	0	0.00183485
EFEMP1	2	0	0.00183485
FBLN2	2	0	0.00183485
LOXL1	2	0	0.00183485
LHX2	2	4	0.0018315
ROBO2	2	4	0.0018315
DTX4	2	2	0.00182815
B3GALT5	2	2	0.00182815
MAP1LC3A	2	2	0.00182815
ELSPBP1	2	0	0.00182815
HAUS7	2	0	0.00182815
CLDN20	2	0	0.00182815
GABRQ	2	0	0.00182815
HAND1	2	0	0.00182815
HAND2	2	0	0.00182815
CLDN1	2	0	0.00182815
CLDN3	2	0	0.00182815
KRT17	2	0	0.00182815
CEP135	2	0	0.00182815
CEP97	2	0	0.00182815
KRT19	2	0	0.00182815
KRT8	2	0	0.00182815
HOXB6	2	0	0.00182815
HOXA5	2	0	0.00182815
HOXA6	2	0	0.00182815
GABRB3	2	0	0.00182815
GABRA5	2	0	0.00182815
TGFBI	1	0	0.00794364
EDIL3	1	0	0.00794364
LILRB3	1	0	0.00794145
FLT3	1	0	0.00793858
SH2D2A	1	0	0.00792893
MMP15	1	0	0.00792744
STXBP5L	1	0	0.00792686
KCNJ3	1	0	0.00792514
GRIK3	1	0	0.00792514
PRDM1	1	0	0.007924
NFATC2	1	0	0.007924
ACE2	1	0	0.00792388
ACE	1	0	0.00792388
IL20RA	1	0	0.00792217
SELE	1	0	0.00791942
ARL6	1	0	0.00791885
SPRY4	1	0	0.00791782
NPNT	1	0	0.00791393
TBX21	1	0	0.00791359
BEX1	1	0	0.0079121
MAGEH1	1	0	0.0079121
RP11-517H2.6	1	0	0.00791153
RND2	1	0	0.00790571
DSCAM	1	0	0.00790445
ZNF385A	1	0	0.00790126
SCUBE2	1	0	0.00790104
HHAT	1	0	0.00790104
TLR5	1	0	0.0078999
CD24	1	0	0.00789705
CLIP3	1	0	0.00789216
CHRNB1	1	0	0.00788841
PARP12	1	0	0.0078883
B3GNT7	1	0	0.00788455
PARD6G	1	0	0.00788228
ACTA2	1	0	0.00788047
KIF1A	1	0	0.00788024
TAPBP	1	0	0.0078799
CITED1	1	0	0.007879
TOP2B	1	0	0.00787673
NR2E1	1	0	0.00787254
CDC7	1	0	0.0078678
NEURL1B	1	0	0.00786599
PTBP2	1	0	0.00786565
LRRTM1	1	0	0.0078643
HIST1H2AE	1	0	0.00786328
SEMA3G	1	0	0.00786069
SERBP1	1	0	0.00785922
CKMT1B	1	0	0.00784291
NTN4	1	0	0.00784067
FADS1	1	0	0.00782198
ANKRD1	1	0	0.00782198
RGL1	1	0	0.00782198
ENTPD2	1	0	0.0078135
USH1G	1	0	0.00780216
ALOX12B	1	0	0.0077986
HNMT	1	0	0.00779638
LARS2	1	0	0.00779539
KCNH3	1	0	0.00778686
KCNQ2	1	0	0.00778686
KCNH1	1	0	0.00778686
KCNS3	1	0	0.00778686
KCNA3	1	0	0.00778686
KCNA2	1	0	0.00778686
PTGES	1	0	0.00775194
RYR1	1	0	0.00774898
GATM	1	0	0.00774898
PNN	1	0	0.00772027
PRPF39	1	0	0.00772027
TMOD1	1	0	0.0077029
BCO1	1	0	0.00766262
CRABP1	1	0	0.00766262
SFRP2	1	0	0.00185522
WIF1	1	0	0.00185522
SFRP5	1	0	0.00185521
ARHGEF10L	1	0	0.00184498
ARHGAP23	1	0	0.00184498
ARHGEF35	1	0	0.00184498
ARAP3	1	0	0.00184498
ARHGEF17	1	0	0.00184498
ARHGEF5	1	0	0.00184498
ARHGEF26	1	0	0.00184498
DUSP7	1	0	0.00183484
LHX9	1	0	0.00183148
SLIT3	1	0	0.00183148
MTERF3	1	0	0.00182815
TMEM173	1	0	0.00182815
DNER	1	0	0.00182815
GBGT1	1	0	0.00182815
FUT1	1	0	0.00182815
ATG3	1	0	0.00182815
BCRP2	1	0	0.00182482
DCAF16	1	0	0.00182482
SCD5	1	0	0.00182482
ACOT4	1	0	0.00182482
PLPP4	1	0	0.00182482
PLD3	1	0	0.00182482
SULT1A1	1	0	0.00182482
DIO2	1	0	0.00182482
PDE1B	1	0	0.00182482
PDE1A	1	0	0.00182482
NKX2-2	1	0	0.00182482
FOXA2	1	0	0.00182482
NPHP3	1	0	0.00182482
CYS1	1	0	0.00182482
CBSL	1	0	0.00182482
SDSL	1	0	0.00182482
PKP3	1	0	0.00182482
FLG	1	0	0.00182482
LGALS3BP	1	0	0.00182482
ITIH4	1	0	0.00182482
AMH	1	0	0.00182482
FOXL2	1	0	0.00182482
SPAG6	1	0	0.00182482
MEIG1	1	0	0.00182482
GOLGA4	1	0	0.00182482
TMF1	1	0	0.00182482
HCN2	1	0	0.00182482
HCN4	1	0	0.00182482
ESR2	1	0	0.00182482
NR0B1	1	0	0.00182482
SGPP2	1	0	0.00182482
PLPP2	1	0	0.00182482
DYNLRB2	1	0	0.00182482
DYNC2H1	1	0	0.00182482
MRPL1	1	0	0.00182482
GFM1	1	0	0.00182482
FST	1	0	0.00182482
INHBB	1	0	0.00182482
SCN4B	1	0	0.00182482
SCN1B	1	0	0.00182482
RBP4	1	0	0.00182482
STRA6	1	0	0.00182482
PPP1R3C	1	0	0.00182482
NHLRC1	1	0	0.00182482
PER2	1	0	0.00182482
PER1	1	0	0.00182482
TCIRG1	1	0	0.00182482
ATP6V1A	1	0	0.00182482
CDC42EP2	1	0	0.00182482
CDC42EP5	1	0	0.00182482
POLR3B	1	0	0.00182482
POLR3G	1	0	0.00182482
NAA50	1	0	0.00182482
NAA15	1	0	0.00182482
