# Supplementary material for: Integrated bioinformatics analysis for the identification of hub genes and signaling pathways related to circANRIL
Source: PeerJ. 2022 Apr 25;10:e13135. doi: 10.7717/peerj.13135 (PMC9048645; doi:10.7717/peerj.13135)
Supplement: Supplemental Information 5 — cirRNA-miRNA pairs extracted by Targetscan [file peerj-10-13135-s005.xls]

## Sheet: Sheet1
CircRNA	miRNA	Site Type	CircRNA Start	CircRNA End	3' pairing	local AU	position	TA	SPS	context+ score	context+ score percentile
hsa_circ_0004226	hsa-miR-1228	7mer-m8	169	175	0.021	-0.013	-0.038	0.006	-0.032	-0.176	96
hsa_circ_0004226	hsa-miR-1228	8mer-1a	366	373	-0.008	0.074	-0.022	0.012	-0.059	-0.25	98
hsa_circ_0004226	hsa-miR-1231	7mer-m8	1347	1353	0.003	0.027	-0.045	-0.002	-0.034	-0.171	91
hsa_circ_0004226	hsa-miR-1264	7mer-m8	59	65	-0.025	-0.043	-0.053	0.002	0.054	-0.185	97
hsa_circ_0004226	hsa-miR-1281	8mer-1a	903	910	0.024	0.052	0.027	-0.066	-0.172	-0.382	97
hsa_circ_0004226	hsa-miR-1305	7mer-1a	109	115	0.001	-0.016	-0.038	0.037	0.078	-0.012	90
hsa_circ_0004226	hsa-miR-140-3p	8mer-1a	639	646	0.003	-0.007	0.047	0.017	-0.059	-0.246	97
hsa_circ_0004226	hsa-miR-188-3p	8mer-1a	1077	1084	-0.029	0	-0.017	0.02	-0.089	-0.362	98
hsa_circ_0004226	hsa-miR-515-5p	8mer-1a	1237	1244	0.003	0.124	-0.057	0.039	-0.007	-0.145	91
hsa_circ_0004226	hsa-miR-516b	7mer-m8	1345	1351	-0.016	0.01	-0.045	0.019	-0.036	-0.188	92
hsa_circ_0004226	hsa-miR-570	7mer-m8	67	73	-0.007	0.019	-0.052	0.041	0.069	-0.05	93
hsa_circ_0004226	hsa-miR-576-5p	8mer-1a	497	504	-0.029	-0.05	0.011	0.044	0.151	-0.12	98
hsa_circ_0004226	hsa-miR-629	8mer-1a	976	983	0.003	-0.011	0.009	-0.001	0.017	-0.23	98
hsa_circ_0004226	hsa-miR-653	7mer-m8	37	43	0.003	-0.012	-0.057	-0.005	0.053	-0.138	94
hsa_circ_0004226	hsa-miR-661	7mer-m8	1370	1376	0.021	0.001	-0.049	0.039	-0.115	-0.223	96
hsa_circ_0004226	hsa-miR-661	7mer-m8	1420	1426	0.003	-0.019	-0.056	0.039	-0.115	-0.268	97
hsa_circ_0004226	hsa-miR-766	7mer-m8	1375	1381	-0.007	0.034	-0.049	0.031	-0.069	-0.18	91
hsa_circ_0004226	hsa-miR-769-5p	7mer-1a	1355	1361	0.001	0.025	-0.038	-0.004	-0.058	-0.148	91
hsa_circ_0004226	hsa-miR-876-3p	7mer-1a	1457	1463	-0.006	0.022	-0.049	-0.004	-0.066	-0.177	92
hsa_circ_0086592	hsa-miR-1231	7mer-m8	938	944	0.003	0.027	-0.045	-0.002	-0.034	-0.171	91
hsa_circ_0086592	hsa-miR-1258	7mer-1a	65	71	0.001	0.008	-0.043	-0.028	-0.002	-0.138	90
hsa_circ_0086592	hsa-miR-1281	8mer-1a	494	501	0.024	0.052	0.011	-0.066	-0.172	-0.398	97
hsa_circ_0086592	hsa-miR-140-3p	8mer-1a	230	237	0.003	-0.007	-0.056	0.017	-0.059	-0.349	99
hsa_circ_0086592	hsa-miR-188-3p	8mer-1a	668	675	-0.029	0	-0.017	0.02	-0.089	-0.362	98
hsa_circ_0086592	hsa-miR-515-5p	8mer-1a	828	835	0.003	0.124	-0.057	0.039	-0.007	-0.145	91
hsa_circ_0086592	hsa-miR-516b	7mer-m8	936	942	-0.016	0.01	-0.045	0.019	-0.036	-0.188	92
hsa_circ_0086592	hsa-miR-576-5p	8mer-1a	88	95	-0.029	-0.05	-0.092	0.044	0.151	-0.223	99
hsa_circ_0086592	hsa-miR-629	8mer-1a	567	574	0.003	-0.011	0.009	-0.001	0.017	-0.23	98
hsa_circ_0086592	hsa-miR-661	7mer-m8	1011	1017	0.003	-0.019	-0.056	0.039	-0.115	-0.268	97
hsa_circ_0086592	hsa-miR-661	7mer-m8	961	967	0.021	0.001	-0.049	0.039	-0.115	-0.223	96
hsa_circ_0086592	hsa-miR-766	7mer-m8	966	972	-0.007	0.034	-0.049	0.031	-0.069	-0.18	91
hsa_circ_0086592	hsa-miR-769-5p	7mer-1a	946	952	0.001	0.025	-0.038	-0.004	-0.058	-0.148	91
hsa_circ_0086592	hsa-miR-876-3p	7mer-1a	1048	1054	-0.006	0.022	-0.049	-0.004	-0.066	-0.177	92
hsa_circ_0005118	hsa-miR-1228	7mer-m8	169	175	0.021	-0.013	-0.038	0.006	-0.032	-0.176	96
hsa_circ_0005118	hsa-miR-1228	8mer-1a	366	373	-0.008	0.074	-0.022	0.012	-0.059	-0.25	98
hsa_circ_0005118	hsa-miR-1264	7mer-m8	59	65	-0.025	-0.043	-0.053	0.002	0.054	-0.185	97
hsa_circ_0005118	hsa-miR-1281	8mer-1a	903	910	0.024	0.052	-0.027	-0.066	-0.172	-0.436	98
hsa_circ_0005118	hsa-miR-1305	7mer-1a	109	115	0.001	-0.016	-0.038	0.037	0.078	-0.012	90
hsa_circ_0005118	hsa-miR-140-3p	8mer-1a	639	646	0.003	-0.007	0.04	0.017	-0.059	-0.253	97
hsa_circ_0005118	hsa-miR-188-3p	8mer-1a	1077	1084	-0.029	0	-0.071	0.02	-0.089	-0.416	99
hsa_circ_0005118	hsa-miR-515-5p	8mer-1a	1237	1244	0.003	0.125	-0.112	0.039	-0.007	-0.199	95
hsa_circ_0005118	hsa-miR-532-3p	7mer-1a	1088	1094	0.001	-0.024	-0.032	0.023	-0.065	-0.171	92
hsa_circ_0005118	hsa-miR-570	7mer-m8	67	73	-0.007	0.019	-0.052	0.041	0.069	-0.05	93
hsa_circ_0005118	hsa-miR-576-5p	8mer-1a	497	504	-0.029	-0.05	0.011	0.044	0.151	-0.12	98
hsa_circ_0005118	hsa-miR-629	8mer-1a	976	983	0.003	-0.011	-0.046	-0.001	0.017	-0.285	98
hsa_circ_0005118	hsa-miR-653	7mer-m8	37	43	0.003	-0.012	-0.057	-0.005	0.053	-0.138	94
hsa_circ_0003306	hsa-miR-1197	7mer-m8	477	483	-0.025	-0.06	0.006	0	-0.037	-0.236	97
hsa_circ_0003306	hsa-miR-1200	8mer-1a	482	489	0.013	-0.015	0.008	0.036	-0.065	-0.27	97
hsa_circ_0003306	hsa-miR-1208	7mer-1a	5072	5078	0.001	0.004	-0.044	0.011	-0.013	-0.115	90
hsa_circ_0003306	hsa-miR-1243	7mer-m8	422	428	-0.007	-0.076	-0.002	-0.012	-0.002	-0.219	95
hsa_circ_0003306	hsa-miR-1246	7mer-m8	5006	5012	-0.035	-0.008	-0.045	-0.013	0.049	-0.172	96
hsa_circ_0003306	hsa-miR-1263	7mer-m8	4880	4886	-0.025	-0.034	-0.027	-0.036	-0.04	-0.282	96
hsa_circ_0003306	hsa-miR-1281	8mer-1a	4314	4321	0.024	0.052	0.09	-0.066	-0.172	-0.319	95
hsa_circ_0003306	hsa-miR-1283	7mer-m8	77	83	0.012	-0.121	-0.051	0.01	0.066	-0.204	98
hsa_circ_0003306	hsa-miR-183	7mer-m8	613	619	0.003	-0.094	0.025	-0.007	-0.036	-0.229	96
hsa_circ_0003306	hsa-miR-188-3p	8mer-1a	4488	4495	-0.029	0	0.046	0.02	-0.089	-0.299	96
hsa_circ_0003306	hsa-miR-194	8mer-1a	719	726	0.003	-0.012	0.067	0.001	0.038	-0.15	94
hsa_circ_0003306	hsa-miR-224	8mer-1a	5122	5129	-0.018	0.022	-0.114	0.009	0.017	-0.331	99
hsa_circ_0003306	hsa-miR-31	7mer-m8	821	827	-0.025	-0.094	0.054	0.002	-0.034	-0.217	94
hsa_circ_0003306	hsa-miR-490-5p	8mer-1a	5007	5014	0.003	-0.016	-0.085	-0.012	0.014	-0.343	99
hsa_circ_0003306	hsa-miR-548c-3p	7mer-m8	145	151	0.003	-0.038	-0.041	0.074	0.12	-0.002	98
hsa_circ_0003306	hsa-miR-548c-3p	7mer-m8	261	267	0.003	-0.084	-0.025	0.074	0.12	-0.032	99
hsa_circ_0003306	hsa-miR-548c-3p	7mer-m8	347	353	0.003	-0.102	-0.013	0.074	0.12	-0.038	99
hsa_circ_0003306	hsa-miR-548l	8mer-1a	763	770	-0.008	-0.138	0.079	0.035	0.155	-0.124	98
hsa_circ_0003306	hsa-miR-556-3p	8mer-1a	940	947	-0.018	-0.041	0.123	-0.004	0.081	-0.106	95
hsa_circ_0003306	hsa-miR-561	7mer-m8	178	184	-0.016	-0.052	-0.037	0.031	0.11	-0.084	97
hsa_circ_0003306	hsa-miR-570	7mer-m8	588	594	0.003	-0.08	0.021	0.041	0.069	-0.066	95
hsa_circ_0003306	hsa-miR-606	7mer-1a	80	86	-0.002	-0.049	-0.041	-0.013	0.032	-0.147	94
hsa_circ_0003306	hsa-miR-625	7mer-1a	16	22	0.008	-0.02	-0.048	0.021	-0.118	-0.231	94
hsa_circ_0003306	hsa-miR-629	8mer-1a	4387	4394	0.003	-0.011	0.072	-0.001	0.017	-0.167	96
hsa_circ_0003306	hsa-miR-633	7mer-m8	652	658	0.012	-0.056	0.03	-0.005	0.089	-0.05	91
hsa_circ_0003306	hsa-miR-645	7mer-1a	460	466	0.004	-0.022	0	-0.022	-0.055	-0.169	90
hsa_circ_0003306	hsa-miR-654-3p	7mer-m8	4906	4912	-0.016	-0.011	-0.031	-0.003	0.014	-0.167	94
hsa_circ_0003306	hsa-miR-656	7mer-1a	769	775	0.001	-0.056	0.034	0.022	0.112	0.039	90
hsa_circ_0003306	hsa-miR-661	7mer-m8	4781	4787	0.021	0.001	-0.013	0.039	-0.115	-0.187	94
hsa_circ_0003306	hsa-miR-661	7mer-m8	4831	4837	0.003	-0.019	-0.02	0.039	-0.115	-0.232	96
hsa_circ_0003306	hsa-miR-885-3p	7mer-m8	333	339	-0.007	-0.122	-0.015	0	-0.099	-0.363	98
hsa_circ_0086591	hsa-miR-1228	8mer-1a	93	100	-0.008	0.074	-0.091	0.012	-0.059	-0.319	99
hsa_circ_0086591	hsa-miR-1281	8mer-1a	630	637	0.024	0.052	-0.003	-0.066	-0.172	-0.412	97
hsa_circ_0086591	hsa-miR-140-3p	8mer-1a	366	373	0.003	-0.007	-0.022	0.017	-0.059	-0.315	98
hsa_circ_0086591	hsa-miR-188-3p	8mer-1a	804	811	-0.029	0	-0.047	0.02	-0.089	-0.392	99
hsa_circ_0086591	hsa-miR-515-5p	8mer-1a	964	971	0.003	0.124	-0.087	0.039	-0.007	-0.175	93
hsa_circ_0086591	hsa-miR-532-3p	7mer-1a	815	821	0.001	-0.024	-0.022	0.023	-0.065	-0.161	91
hsa_circ_0086591	hsa-miR-576-5p	8mer-1a	224	231	-0.029	-0.05	-0.058	0.044	0.151	-0.189	99
hsa_circ_0086591	hsa-miR-629	8mer-1a	703	710	0.003	-0.011	-0.021	-0.001	0.017	-0.26	98
hsa_circ_0008574	hsa-miR-1228	7mer-m8	169	175	0.021	-0.013	-0.038	0.006	-0.032	-0.176	96
hsa_circ_0008574	hsa-miR-1228	8mer-1a	366	373	-0.008	0.074	-0.105	0.012	-0.059	-0.333	99
hsa_circ_0008574	hsa-miR-1264	7mer-m8	59	65	-0.025	-0.043	-0.053	0.002	0.054	-0.185	97
hsa_circ_0008574	hsa-miR-1305	7mer-1a	109	115	0.001	-0.016	-0.038	0.037	0.078	-0.012	90
hsa_circ_0008574	hsa-miR-570	7mer-m8	67	73	-0.007	0.019	-0.052	0.041	0.069	-0.05	93
hsa_circ_0008574	hsa-miR-653	7mer-m8	37	43	0.003	-0.012	-0.057	-0.005	0.053	-0.138	94
hsa_circ_0086588	hsa-miR-1228	7mer-m8	302	308	0.021	-0.013	-0.019	0.006	-0.032	-0.157	94
hsa_circ_0086588	hsa-miR-1228	8mer-1a	499	506	-0.008	0.074	0.012	0.012	-0.059	-0.216	97
hsa_circ_0086588	hsa-miR-1238	7mer-m8	119	125	0.012	0.02	-0.045	0.009	-0.016	-0.14	95
hsa_circ_0086588	hsa-miR-1264	7mer-m8	192	198	-0.025	-0.043	-0.035	0.002	0.054	-0.167	96
hsa_circ_0086588	hsa-miR-1281	8mer-1a	1036	1043	0.024	0.052	-0.003	-0.066	-0.172	-0.412	97
hsa_circ_0086588	hsa-miR-140-3p	8mer-1a	772	779	0.003	-0.007	0.064	0.017	-0.059	-0.229	96
hsa_circ_0086588	hsa-miR-188-3p	8mer-1a	1210	1217	-0.029	0	-0.047	0.02	-0.089	-0.392	99
hsa_circ_0086588	hsa-miR-217	7mer-1a	1466	1472	-0.002	-0.001	-0.049	0.002	-0.03	-0.154	90
hsa_circ_0086588	hsa-miR-515-5p	8mer-1a	1370	1377	0.003	0.124	-0.087	0.039	-0.007	-0.175	93
hsa_circ_0086588	hsa-miR-532-3p	7mer-1a	1221	1227	0.001	-0.024	-0.022	0.023	-0.065	-0.161	91
hsa_circ_0086588	hsa-miR-556-5p	7mer-m8	79	85	0.012	0	-0.051	-0.022	-0.002	-0.183	92
hsa_circ_0086588	hsa-miR-570	7mer-m8	200	206	-0.007	0.019	-0.034	0.041	0.069	-0.032	92
hsa_circ_0086588	hsa-miR-576-5p	8mer-1a	630	637	-0.029	-0.05	0.045	0.044	0.151	-0.086	97
hsa_circ_0086588	hsa-miR-629	8mer-1a	1109	1116	0.003	-0.011	-0.021	-0.001	0.017	-0.26	98
hsa_circ_0086588	hsa-miR-653	7mer-m8	170	176	0.003	-0.012	-0.038	-0.005	0.053	-0.119	92
hsa_circ_0086588	hsa-miR-940	7mer-m8	105	111	0.003	0.025	-0.047	0.037	-0.079	-0.181	96
hsa_circ_0086588	hsa-miR-942	7mer-m8	22	28	-0.007	-0.061	-0.059	0.023	0.016	-0.208	95
hsa_circ_0086588	hsa-miR-944	7mer-m8	32	38	0.003	-0.063	-0.057	0.032	0.148	-0.057	98
hsa_circ_0004735	hsa-miR-1228	7mer-m8	169	175	0.021	-0.013	-0.038	0.006	-0.032	-0.176	96
hsa_circ_0004735	hsa-miR-1228	8mer-1a	366	373	-0.008	0.074	-0.022	0.012	-0.059	-0.25	98
hsa_circ_0004735	hsa-miR-1246	7mer-m8	1595	1601	-0.035	-0.008	-0.034	-0.013	0.049	-0.161	96
hsa_circ_0004735	hsa-miR-1263	7mer-m8	1469	1475	-0.025	-0.034	-0.016	-0.036	-0.04	-0.271	95
hsa_circ_0004735	hsa-miR-1264	7mer-m8	59	65	-0.025	-0.043	-0.053	0.002	0.054	-0.185	97
hsa_circ_0004735	hsa-miR-1277	7mer-m8	1770	1776	0.012	-0.006	-0.059	-0.097	0.01	-0.26	91
hsa_circ_0004735	hsa-miR-1281	8mer-1a	903	910	0.024	0.052	0.11	-0.066	-0.172	-0.299	94
hsa_circ_0004735	hsa-miR-1305	7mer-1a	109	115	0.001	-0.016	-0.038	0.037	0.078	-0.012	90
hsa_circ_0004735	hsa-miR-140-3p	8mer-1a	639	646	0.003	-0.007	0.047	0.017	-0.059	-0.246	97
hsa_circ_0004735	hsa-miR-188-3p	8mer-1a	1077	1084	-0.029	0	0.066	0.02	-0.089	-0.279	95
hsa_circ_0004735	hsa-miR-224	8mer-1a	1711	1718	-0.018	0.01	-0.095	0.009	0.017	-0.324	99
hsa_circ_0004735	hsa-miR-490-5p	8mer-1a	1596	1603	0.003	-0.016	-0.066	-0.012	0.014	-0.324	99
hsa_circ_0004735	hsa-miR-570	7mer-m8	67	73	-0.007	0.019	-0.052	0.041	0.069	-0.05	93
hsa_circ_0004735	hsa-miR-576-5p	8mer-1a	497	504	-0.029	-0.05	0.011	0.044	0.151	-0.12	98
hsa_circ_0004735	hsa-miR-621	8mer-1a	1752	1759	0.003	0.063	-0.105	-0.073	-0.073	-0.432	98
hsa_circ_0004735	hsa-miR-629	8mer-1a	976	983	0.003	-0.011	0.091	-0.001	0.017	-0.148	95
hsa_circ_0004735	hsa-miR-653	7mer-m8	37	43	0.003	-0.012	-0.057	-0.005	0.053	-0.138	94
hsa_circ_0004735	hsa-miR-654-3p	7mer-m8	1495	1501	-0.016	-0.011	-0.02	-0.003	0.014	-0.156	93
hsa_circ_0004735	hsa-miR-661	7mer-m8	1370	1376	0.021	0.001	-0.002	0.039	-0.115	-0.176	92
hsa_circ_0004735	hsa-miR-661	7mer-m8	1420	1426	0.003	-0.019	-0.009	0.039	-0.115	-0.221	96
hsa_circ_0086589	hsa-miR-1228	7mer-m8	169	175	0.021	-0.013	-0.038	0.006	-0.032	-0.176	96
hsa_circ_0086589	hsa-miR-1228	8mer-1a	366	373	-0.008	0.074	-0.022	0.012	-0.059	-0.25	98
hsa_circ_0086589	hsa-miR-1264	7mer-m8	59	65	-0.025	-0.043	-0.053	0.002	0.054	-0.185	97
hsa_circ_0086589	hsa-miR-1281	8mer-1a	903	910	0.024	0.052	-0.003	-0.066	-0.172	-0.412	97
hsa_circ_0086589	hsa-miR-1305	7mer-1a	109	115	0.001	-0.016	-0.038	0.037	0.078	-0.012	90
hsa_circ_0086589	hsa-miR-140-3p	8mer-1a	639	646	0.003	-0.007	0.047	0.017	-0.059	-0.246	97
hsa_circ_0086589	hsa-miR-188-3p	8mer-1a	1077	1084	-0.029	0	-0.047	0.02	-0.089	-0.392	99
hsa_circ_0086589	hsa-miR-217	7mer-1a	1333	1339	-0.002	-0.001	-0.049	0.002	-0.03	-0.154	90
hsa_circ_0086589	hsa-miR-515-5p	8mer-1a	1237	1244	0.003	0.124	-0.087	0.039	-0.007	-0.175	93
hsa_circ_0086589	hsa-miR-532-3p	7mer-1a	1088	1094	0.001	-0.024	-0.022	0.023	-0.065	-0.161	91
hsa_circ_0086589	hsa-miR-570	7mer-m8	67	73	-0.007	0.019	-0.052	0.041	0.069	-0.05	93
hsa_circ_0086589	hsa-miR-576-5p	8mer-1a	497	504	-0.029	-0.05	0.011	0.044	0.151	-0.12	98
hsa_circ_0086589	hsa-miR-629	8mer-1a	976	983	0.003	-0.011	-0.021	-0.001	0.017	-0.26	98
hsa_circ_0086589	hsa-miR-653	7mer-m8	37	43	0.003	-0.012	-0.057	-0.005	0.053	-0.138	94
hsa_circ_0086587	hsa-miR-1205	7mer-m8	597	603	0.003	-0.05	0.023	0.028	-0.064	-0.18	91
hsa_circ_0086587	hsa-miR-1231	7mer-m8	2326	2332	0.003	0.027	-0.045	-0.002	-0.034	-0.171	91
hsa_circ_0086587	hsa-miR-1281	8mer-1a	1882	1889	0.024	0.052	0.027	-0.066	-0.172	-0.382	97
hsa_circ_0086587	hsa-miR-140-3p	8mer-1a	1618	1625	0.003	-0.007	0.094	0.017	-0.059	-0.199	95
hsa_circ_0086587	hsa-miR-188-3p	8mer-1a	2056	2063	-0.029	0	-0.017	0.02	-0.089	-0.362	98
hsa_circ_0086587	hsa-miR-198	8mer-1a	311	318	0.013	0.118	-0.036	0.002	-0.071	-0.221	93
hsa_circ_0086587	hsa-miR-203	8mer-1a	387	394	0.003	0.021	-0.017	0.051	0.105	-0.084	96
hsa_circ_0086587	hsa-miR-515-5p	8mer-1a	2216	2223	0.003	0.124	-0.057	0.039	-0.007	-0.145	91
hsa_circ_0086587	hsa-miR-516b	7mer-m8	2324	2330	-0.016	0.01	-0.045	0.019	-0.036	-0.188	92
hsa_circ_0086587	hsa-miR-548c-3p	7mer-m8	590	596	0.003	-0.004	0.022	0.074	0.12	0.095	92
hsa_circ_0086587	hsa-miR-579	7mer-1a	152	158	-0.006	-0.036	-0.033	0.041	0.074	-0.034	94
hsa_circ_0086587	hsa-miR-629	8mer-1a	1955	1962	0.003	-0.011	0.009	-0.001	0.017	-0.23	98
hsa_circ_0086587	hsa-miR-656	7mer-m8	644	650	0.003	-0.05	0.029	0.022	0.136	0.02	92
hsa_circ_0086587	hsa-miR-661	7mer-m8	2349	2355	0.021	0.001	-0.049	0.039	-0.115	-0.223	96
hsa_circ_0086587	hsa-miR-661	7mer-m8	2399	2405	0.003	-0.019	-0.056	0.039	-0.115	-0.268	97
hsa_circ_0086587	hsa-miR-766	7mer-m8	2354	2360	-0.007	0.034	-0.049	0.031	-0.069	-0.18	91
hsa_circ_0086587	hsa-miR-769-5p	7mer-1a	2334	2340	0.001	0.025	-0.038	-0.004	-0.058	-0.148	91
hsa_circ_0086587	hsa-miR-7	8mer-1a	122	129	0.003	-0.052	-0.083	0.024	-0.045	-0.4	99
hsa_circ_0086587	hsa-miR-876-3p	7mer-1a	2436	2442	-0.006	0.022	-0.049	-0.004	-0.066	-0.177	92
hsa_circ_0086587	hsa-miR-944	7mer-m8	878	884	0.003	-0.063	0.063	0.032	0.148	0.063	90
hsa_circ_0004297	hsa-miR-1208	7mer-1a	1794	1800	0.001	0.004	-0.044	0.011	-0.013	-0.115	90
hsa_circ_0004297	hsa-miR-1228	7mer-m8	302	308	0.021	-0.013	-0.019	0.006	-0.032	-0.157	94
hsa_circ_0004297	hsa-miR-1228	8mer-1a	499	506	-0.008	0.074	0.012	0.012	-0.059	-0.216	97
hsa_circ_0004297	hsa-miR-1238	7mer-m8	119	125	0.012	0.02	-0.045	0.009	-0.016	-0.14	95
hsa_circ_0004297	hsa-miR-1246	7mer-m8	1728	1734	-0.035	-0.008	-0.045	-0.013	0.049	-0.172	96
hsa_circ_0004297	hsa-miR-1263	7mer-m8	1602	1608	-0.025	-0.034	-0.027	-0.036	-0.04	-0.282	96
hsa_circ_0004297	hsa-miR-1264	7mer-m8	192	198	-0.025	-0.043	-0.035	0.002	0.054	-0.167	96
hsa_circ_0004297	hsa-miR-1281	8mer-1a	1036	1043	0.024	0.052	0.09	-0.066	-0.172	-0.319	95
hsa_circ_0004297	hsa-miR-140-3p	8mer-1a	772	779	0.003	-0.007	0.081	0.017	-0.059	-0.212	96
hsa_circ_0004297	hsa-miR-188-3p	8mer-1a	1210	1217	-0.029	0	0.046	0.02	-0.089	-0.299	96
hsa_circ_0004297	hsa-miR-224	8mer-1a	1844	1851	-0.018	0.022	-0.114	0.009	0.017	-0.331	99
hsa_circ_0004297	hsa-miR-490-5p	8mer-1a	1729	1736	0.003	-0.016	-0.085	-0.012	0.014	-0.343	99
hsa_circ_0004297	hsa-miR-556-5p	7mer-m8	79	85	0.012	0	-0.051	-0.022	-0.002	-0.183	92
hsa_circ_0004297	hsa-miR-570	7mer-m8	200	206	-0.007	0.019	-0.034	0.041	0.069	-0.032	92
hsa_circ_0004297	hsa-miR-576-5p	8mer-1a	630	637	-0.029	-0.05	0.045	0.044	0.151	-0.086	97
hsa_circ_0004297	hsa-miR-629	8mer-1a	1109	1116	0.003	-0.011	0.072	-0.001	0.017	-0.167	96
hsa_circ_0004297	hsa-miR-653	7mer-m8	170	176	0.003	-0.012	-0.038	-0.005	0.053	-0.119	92
hsa_circ_0004297	hsa-miR-654-3p	7mer-m8	1628	1634	-0.016	-0.011	-0.031	-0.003	0.014	-0.167	94
hsa_circ_0004297	hsa-miR-661	7mer-m8	1503	1509	0.021	0.001	-0.013	0.039	-0.115	-0.187	94
hsa_circ_0004297	hsa-miR-661	7mer-m8	1553	1559	0.003	-0.019	-0.02	0.039	-0.115	-0.232	96
hsa_circ_0004297	hsa-miR-940	7mer-m8	105	111	0.003	0.025	-0.047	0.037	-0.079	-0.181	96
hsa_circ_0004297	hsa-miR-942	7mer-m8	22	28	-0.007	-0.061	-0.059	0.023	0.016	-0.208	95
hsa_circ_0004297	hsa-miR-944	7mer-m8	32	38	0.003	-0.063	-0.057	0.032	0.148	-0.057	98
hsa_circ_0086590	hsa-miR-1228	8mer-1a	93	100	-0.008	0.074	-0.091	0.012	-0.059	-0.319	99
hsa_circ_0086590	hsa-miR-1281	8mer-1a	630	637	0.024	0.052	-0.027	-0.066	-0.172	-0.436	98
hsa_circ_0086590	hsa-miR-140-3p	8mer-1a	366	373	0.003	-0.007	-0.022	0.017	-0.059	-0.315	98
hsa_circ_0086590	hsa-miR-188-3p	8mer-1a	804	811	-0.029	0	-0.071	0.02	-0.089	-0.416	99
hsa_circ_0086590	hsa-miR-515-5p	8mer-1a	964	971	0.003	0.125	-0.112	0.039	-0.007	-0.199	95
hsa_circ_0086590	hsa-miR-532-3p	7mer-1a	815	821	0.001	-0.024	-0.032	0.023	-0.065	-0.171	92
hsa_circ_0086590	hsa-miR-576-5p	8mer-1a	224	231	-0.029	-0.05	-0.058	0.044	0.151	-0.189	99
hsa_circ_0086590	hsa-miR-620	7mer-1a	139	145	0.001	0.003	-0.035	0.006	-0.034	-0.133	90
hsa_circ_0086590	hsa-miR-629	8mer-1a	703	710	0.003	-0.011	-0.046	-0.001	0.017	-0.285	98
hsa_circ_0008796	hsa-miR-1208	7mer-1a	1661	1667	0.001	0.004	-0.044	0.011	-0.013	-0.115	90
hsa_circ_0008796	hsa-miR-1228	7mer-m8	169	175	0.021	-0.013	-0.038	0.006	-0.032	-0.176	96
hsa_circ_0008796	hsa-miR-1228	8mer-1a	366	373	-0.008	0.074	-0.022	0.012	-0.059	-0.25	98
hsa_circ_0008796	hsa-miR-1246	7mer-m8	1595	1601	-0.035	-0.008	-0.045	-0.013	0.049	-0.172	96
hsa_circ_0008796	hsa-miR-1263	7mer-m8	1469	1475	-0.025	-0.034	-0.027	-0.036	-0.04	-0.282	96
hsa_circ_0008796	hsa-miR-1264	7mer-m8	59	65	-0.025	-0.043	-0.053	0.002	0.054	-0.185	97
hsa_circ_0008796	hsa-miR-1281	8mer-1a	903	910	0.024	0.052	0.09	-0.066	-0.172	-0.319	95
hsa_circ_0008796	hsa-miR-1305	7mer-1a	109	115	0.001	-0.016	-0.038	0.037	0.078	-0.012	90
hsa_circ_0008796	hsa-miR-140-3p	8mer-1a	639	646	0.003	-0.007	0.047	0.017	-0.059	-0.246	97
hsa_circ_0008796	hsa-miR-188-3p	8mer-1a	1077	1084	-0.029	0	0.046	0.02	-0.089	-0.299	96
hsa_circ_0008796	hsa-miR-224	8mer-1a	1711	1718	-0.018	0.022	-0.114	0.009	0.017	-0.331	99
hsa_circ_0008796	hsa-miR-490-5p	8mer-1a	1596	1603	0.003	-0.016	-0.085	-0.012	0.014	-0.343	99
hsa_circ_0008796	hsa-miR-570	7mer-m8	67	73	-0.007	0.019	-0.052	0.041	0.069	-0.05	93
hsa_circ_0008796	hsa-miR-576-5p	8mer-1a	497	504	-0.029	-0.05	0.011	0.044	0.151	-0.12	98
hsa_circ_0008796	hsa-miR-629	8mer-1a	976	983	0.003	-0.011	0.072	-0.001	0.017	-0.167	96
hsa_circ_0008796	hsa-miR-653	7mer-m8	37	43	0.003	-0.012	-0.057	-0.005	0.053	-0.138	94
hsa_circ_0008796	hsa-miR-654-3p	7mer-m8	1495	1501	-0.016	-0.011	-0.031	-0.003	0.014	-0.167	94
hsa_circ_0008796	hsa-miR-661	7mer-m8	1370	1376	0.021	0.001	-0.013	0.039	-0.115	-0.187	94
hsa_circ_0008796	hsa-miR-661	7mer-m8	1420	1426	0.003	-0.019	-0.02	0.039	-0.115	-0.232	96

## Sheet: de-duplication
CircRNA	miRNA
hsa_circ_0004226	hsa-miR-1228
hsa_circ_0004226	hsa-miR-1231
hsa_circ_0004226	hsa-miR-1264
hsa_circ_0004226	hsa-miR-1281
hsa_circ_0004226	hsa-miR-1305
hsa_circ_0004226	hsa-miR-140-3p
hsa_circ_0004226	hsa-miR-188-3p
hsa_circ_0004226	hsa-miR-515-5p
hsa_circ_0004226	hsa-miR-516b
hsa_circ_0004226	hsa-miR-570
hsa_circ_0004226	hsa-miR-576-5p
hsa_circ_0004226	hsa-miR-629
hsa_circ_0004226	hsa-miR-653
hsa_circ_0004226	hsa-miR-661
hsa_circ_0004226	hsa-miR-766
hsa_circ_0004226	hsa-miR-769-5p
hsa_circ_0004226	hsa-miR-876-3p
hsa_circ_0086592	hsa-miR-1231
hsa_circ_0086592	hsa-miR-1258
hsa_circ_0086592	hsa-miR-1281
hsa_circ_0086592	hsa-miR-140-3p
hsa_circ_0086592	hsa-miR-188-3p
hsa_circ_0086592	hsa-miR-515-5p
hsa_circ_0086592	hsa-miR-516b
hsa_circ_0086592	hsa-miR-576-5p
hsa_circ_0086592	hsa-miR-629
hsa_circ_0086592	hsa-miR-661
hsa_circ_0086592	hsa-miR-766
hsa_circ_0086592	hsa-miR-769-5p
hsa_circ_0086592	hsa-miR-876-3p
hsa_circ_0005118	hsa-miR-1228
hsa_circ_0005118	hsa-miR-1264
hsa_circ_0005118	hsa-miR-1281
hsa_circ_0005118	hsa-miR-1305
hsa_circ_0005118	hsa-miR-140-3p
hsa_circ_0005118	hsa-miR-188-3p
hsa_circ_0005118	hsa-miR-515-5p
hsa_circ_0005118	hsa-miR-532-3p
hsa_circ_0005118	hsa-miR-570
hsa_circ_0005118	hsa-miR-576-5p
hsa_circ_0005118	hsa-miR-629
hsa_circ_0005118	hsa-miR-653
hsa_circ_0003306	hsa-miR-1197
hsa_circ_0003306	hsa-miR-1200
hsa_circ_0003306	hsa-miR-1208
hsa_circ_0003306	hsa-miR-1243
hsa_circ_0003306	hsa-miR-1246
hsa_circ_0003306	hsa-miR-1263
hsa_circ_0003306	hsa-miR-1281
hsa_circ_0003306	hsa-miR-1283
hsa_circ_0003306	hsa-miR-183
hsa_circ_0003306	hsa-miR-188-3p
hsa_circ_0003306	hsa-miR-194
hsa_circ_0003306	hsa-miR-224
hsa_circ_0003306	hsa-miR-31
hsa_circ_0003306	hsa-miR-490-5p
hsa_circ_0003306	hsa-miR-548c-3p
hsa_circ_0003306	hsa-miR-548l
hsa_circ_0003306	hsa-miR-556-3p
hsa_circ_0003306	hsa-miR-561
hsa_circ_0003306	hsa-miR-570
hsa_circ_0003306	hsa-miR-606
hsa_circ_0003306	hsa-miR-625
hsa_circ_0003306	hsa-miR-629
hsa_circ_0003306	hsa-miR-633
hsa_circ_0003306	hsa-miR-645
hsa_circ_0003306	hsa-miR-654-3p
hsa_circ_0003306	hsa-miR-656
hsa_circ_0003306	hsa-miR-661
hsa_circ_0003306	hsa-miR-885-3p
hsa_circ_0086591	hsa-miR-1228
hsa_circ_0086591	hsa-miR-1281
hsa_circ_0086591	hsa-miR-140-3p
hsa_circ_0086591	hsa-miR-188-3p
hsa_circ_0086591	hsa-miR-515-5p
hsa_circ_0086591	hsa-miR-532-3p
hsa_circ_0086591	hsa-miR-576-5p
hsa_circ_0086591	hsa-miR-629
hsa_circ_0008574	hsa-miR-1228
hsa_circ_0008574	hsa-miR-1264
hsa_circ_0008574	hsa-miR-1305
hsa_circ_0008574	hsa-miR-570
hsa_circ_0008574	hsa-miR-653
hsa_circ_0086588	hsa-miR-1228
hsa_circ_0086588	hsa-miR-1238
hsa_circ_0086588	hsa-miR-1264
hsa_circ_0086588	hsa-miR-1281
hsa_circ_0086588	hsa-miR-140-3p
hsa_circ_0086588	hsa-miR-188-3p
hsa_circ_0086588	hsa-miR-217
hsa_circ_0086588	hsa-miR-515-5p
hsa_circ_0086588	hsa-miR-532-3p
hsa_circ_0086588	hsa-miR-556-5p
hsa_circ_0086588	hsa-miR-570
hsa_circ_0086588	hsa-miR-576-5p
hsa_circ_0086588	hsa-miR-629
hsa_circ_0086588	hsa-miR-653
hsa_circ_0086588	hsa-miR-940
hsa_circ_0086588	hsa-miR-942
hsa_circ_0086588	hsa-miR-944
hsa_circ_0004735	hsa-miR-1228
hsa_circ_0004735	hsa-miR-1246
hsa_circ_0004735	hsa-miR-1263
hsa_circ_0004735	hsa-miR-1264
hsa_circ_0004735	hsa-miR-1277
hsa_circ_0004735	hsa-miR-1281
hsa_circ_0004735	hsa-miR-1305
hsa_circ_0004735	hsa-miR-140-3p
hsa_circ_0004735	hsa-miR-188-3p
hsa_circ_0004735	hsa-miR-224
hsa_circ_0004735	hsa-miR-490-5p
hsa_circ_0004735	hsa-miR-570
hsa_circ_0004735	hsa-miR-576-5p
hsa_circ_0004735	hsa-miR-621
hsa_circ_0004735	hsa-miR-629
hsa_circ_0004735	hsa-miR-653
hsa_circ_0004735	hsa-miR-654-3p
hsa_circ_0004735	hsa-miR-661
hsa_circ_0086589	hsa-miR-1228
hsa_circ_0086589	hsa-miR-1264
hsa_circ_0086589	hsa-miR-1281
hsa_circ_0086589	hsa-miR-1305
hsa_circ_0086589	hsa-miR-140-3p
hsa_circ_0086589	hsa-miR-188-3p
hsa_circ_0086589	hsa-miR-217
hsa_circ_0086589	hsa-miR-515-5p
hsa_circ_0086589	hsa-miR-532-3p
hsa_circ_0086589	hsa-miR-570
hsa_circ_0086589	hsa-miR-576-5p
hsa_circ_0086589	hsa-miR-629
hsa_circ_0086589	hsa-miR-653
hsa_circ_0086587	hsa-miR-1205
hsa_circ_0086587	hsa-miR-1231
hsa_circ_0086587	hsa-miR-1281
hsa_circ_0086587	hsa-miR-140-3p
hsa_circ_0086587	hsa-miR-188-3p
hsa_circ_0086587	hsa-miR-198
hsa_circ_0086587	hsa-miR-203
hsa_circ_0086587	hsa-miR-515-5p
hsa_circ_0086587	hsa-miR-516b
hsa_circ_0086587	hsa-miR-548c-3p
hsa_circ_0086587	hsa-miR-579
hsa_circ_0086587	hsa-miR-629
hsa_circ_0086587	hsa-miR-656
hsa_circ_0086587	hsa-miR-661
hsa_circ_0086587	hsa-miR-766
hsa_circ_0086587	hsa-miR-769-5p
hsa_circ_0086587	hsa-miR-7
hsa_circ_0086587	hsa-miR-876-3p
hsa_circ_0086587	hsa-miR-944
hsa_circ_0004297	hsa-miR-1208
hsa_circ_0004297	hsa-miR-1228
hsa_circ_0004297	hsa-miR-1238
hsa_circ_0004297	hsa-miR-1246
hsa_circ_0004297	hsa-miR-1263
hsa_circ_0004297	hsa-miR-1264
hsa_circ_0004297	hsa-miR-1281
hsa_circ_0004297	hsa-miR-140-3p
hsa_circ_0004297	hsa-miR-188-3p
hsa_circ_0004297	hsa-miR-224
hsa_circ_0004297	hsa-miR-490-5p
hsa_circ_0004297	hsa-miR-556-5p
hsa_circ_0004297	hsa-miR-570
hsa_circ_0004297	hsa-miR-576-5p
hsa_circ_0004297	hsa-miR-629
hsa_circ_0004297	hsa-miR-653
hsa_circ_0004297	hsa-miR-654-3p
hsa_circ_0004297	hsa-miR-661
hsa_circ_0004297	hsa-miR-940
hsa_circ_0004297	hsa-miR-942
hsa_circ_0004297	hsa-miR-944
hsa_circ_0086590	hsa-miR-1228
hsa_circ_0086590	hsa-miR-1281
hsa_circ_0086590	hsa-miR-140-3p
hsa_circ_0086590	hsa-miR-188-3p
hsa_circ_0086590	hsa-miR-515-5p
hsa_circ_0086590	hsa-miR-532-3p
hsa_circ_0086590	hsa-miR-576-5p
hsa_circ_0086590	hsa-miR-620
hsa_circ_0086590	hsa-miR-629
hsa_circ_0008796	hsa-miR-1208
hsa_circ_0008796	hsa-miR-1228
hsa_circ_0008796	hsa-miR-1246
hsa_circ_0008796	hsa-miR-1263
hsa_circ_0008796	hsa-miR-1264
hsa_circ_0008796	hsa-miR-1281
hsa_circ_0008796	hsa-miR-1305
hsa_circ_0008796	hsa-miR-140-3p
hsa_circ_0008796	hsa-miR-188-3p
hsa_circ_0008796	hsa-miR-224
hsa_circ_0008796	hsa-miR-490-5p
hsa_circ_0008796	hsa-miR-570
hsa_circ_0008796	hsa-miR-576-5p
hsa_circ_0008796	hsa-miR-629
hsa_circ_0008796	hsa-miR-653
hsa_circ_0008796	hsa-miR-654-3p
hsa_circ_0008796	hsa-miR-661
