# Supplementary material for: Integrated bioinformatics analysis for the identification of hub genes and signaling pathways related to circANRIL
Source: PeerJ. 2022 Apr 25;10:e13135. doi: 10.7717/peerj.13135 (PMC9048645; doi:10.7717/peerj.13135)
Supplement: Supplemental Information 6 — miRNA-target gene pairs predicted by miRwalk 2.0 et al. [file peerj-10-13135-s006.xls]

## Sheet: overlaps 
miRNA	Gene
hsa-miR-203a	RAB39B
hsa-miR-203a	STXBP5L
hsa-miR-579-3p	U2SURP
hsa-miR-579-3p	ANGPT1
hsa-miR-579-3p	DOK6
hsa-miR-579-3p	ROBO2
hsa-miR-942-5p	ATXN7
hsa-miR-944	U2SURP
hsa-miR-1208	ROBO2
hsa-miR-1243	DOK6
hsa-miR-1263	RAB39B
hsa-miR-1283	TMF1
hsa-miR-183-5p	ROBO2
hsa-miR-224-5p	HOXA5
hsa-miR-224-5p	TMF1
hsa-miR-31-5p	NAA15
hsa-miR-31-5p	AMER1
hsa-miR-548l	BRCA2
hsa-miR-548l	ROBO2
hsa-miR-561-3p	ATXN7
hsa-miR-633	COL5A2
hsa-miR-633	ZNHIT6
hsa-miR-1228-3p	NAA15
hsa-miR-1231	PNN
hsa-miR-1264	ABCA1
hsa-miR-1264	GOLGA4
hsa-miR-1305	DOK6
hsa-miR-1305	NAA15
hsa-miR-1305	COL5A2
hsa-miR-1305	U2SURP
hsa-miR-1305	ROBO2
hsa-miR-1305	WDR3
hsa-miR-570-3p	BAG4
hsa-miR-629-3p	DDX55
hsa-miR-629-5p	DOK6
hsa-miR-766-3p	AMER1

## Sheet: total
miRNA	Gene
hsa-miR-1205	TMEM132E
hsa-miR-1205	TMEM30B
hsa-miR-1205	GOLGA3
hsa-miR-1205	TEAD1
hsa-miR-1205	XYLB
hsa-miR-1205	TSPAN13
hsa-miR-1205	KCTD15
hsa-miR-1205	TCEANC2
hsa-miR-1205	AGO4
hsa-miR-1205	GRIK3
hsa-miR-1205	REEP5
hsa-miR-1205	ADNP2
hsa-miR-1205	STK32B
hsa-miR-1205	NOL9
hsa-miR-1205	FAM168B
hsa-miR-1205	TMIE
hsa-miR-1205	HABP2
hsa-miR-1205	ELL
hsa-miR-1205	N4BP3
hsa-miR-1205	EIF5A2
hsa-miR-1205	C1orf21
hsa-miR-1205	KCNH8
hsa-miR-1205	MDGA1
hsa-miR-1205	OXTR
hsa-miR-1205	NIPSNAP1
hsa-miR-1205	RPGRIP1L
hsa-miR-1205	JPH2
hsa-miR-1205	RAB11FIP4
hsa-miR-1205	MTPN
hsa-miR-1205	FRYL
hsa-miR-1205	CCND2
hsa-miR-1205	PYGB
hsa-miR-1205	MKNK1
hsa-miR-1205	LRRC8B
hsa-miR-1205	PELI2
hsa-miR-1205	ARHGAP19
hsa-miR-1205	CMTM4
hsa-miR-1205	RGAG4
hsa-miR-1205	CHRNA4
hsa-miR-1205	ATXN1
hsa-miR-1205	CDS2
hsa-miR-1205	GEMIN5
hsa-miR-1205	FAM219B
hsa-miR-1205	CDCA5
hsa-miR-1205	DIRAS1
hsa-miR-1205	SNX30
hsa-miR-1205	COL4A4
hsa-miR-1205	SOX12
hsa-miR-1205	IGDCC3
hsa-miR-1205	WWTR1
hsa-miR-1205	KIAA1462
hsa-miR-1205	ELFN2
hsa-miR-1205	KCTD12
hsa-miR-1205	SLC30A7
hsa-miR-1205	CRY2
hsa-miR-1205	STK10
hsa-miR-1205	SV2B
hsa-miR-1205	CHD5
hsa-miR-1205	SH2D4A
hsa-miR-1238-3p	STC2
hsa-miR-1238-3p	IGF2BP1
hsa-miR-1238-3p	SRSF4
hsa-miR-198	PUM2
hsa-miR-198	KPNA6
hsa-miR-198	GYS1
hsa-miR-198	IPO9
hsa-miR-198	IL10RA
hsa-miR-198	LDOC1L
hsa-miR-198	OTX1
hsa-miR-198	SLC41A1
hsa-miR-198	PGC
hsa-miR-198	ZNF445
hsa-miR-198	TCF21
hsa-miR-198	DBX2
hsa-miR-198	ZXDA
hsa-miR-203a	RTKN2
hsa-miR-203a	CITED2
hsa-miR-203a	PUM2
hsa-miR-203a	SLC38A2
hsa-miR-203a	ANKH
hsa-miR-203a	LRCH2
hsa-miR-203a	HSDL1
hsa-miR-203a	RAB39B
hsa-miR-203a	ZNF148
hsa-miR-203a	SOCS6
hsa-miR-203a	AHR
hsa-miR-203a	GUCY1A3
hsa-miR-203a	MAP3K1
hsa-miR-203a	RASGRF2
hsa-miR-203a	FOXK1
hsa-miR-203a	MAP3K2
hsa-miR-203a	KIAA1429
hsa-miR-203a	CCSER2
hsa-miR-203a	EIF5A2
hsa-miR-203a	SPCS3
hsa-miR-203a	LCOR
hsa-miR-203a	GALNT15
hsa-miR-203a	PXDN
hsa-miR-203a	ONECUT2
hsa-miR-203a	ATP6V1C1
hsa-miR-203a	HPGD
hsa-miR-203a	PDK4
hsa-miR-203a	SFRP1
hsa-miR-203a	SPOPL
hsa-miR-203a	KIF3A
hsa-miR-203a	SERP1
hsa-miR-203a	IFT57
hsa-miR-203a	RAD18
hsa-miR-203a	SUDS3
hsa-miR-203a	TMEM87B
hsa-miR-203a	PRRC1
hsa-miR-203a	CCDC6
hsa-miR-203a	STXBP5L
hsa-miR-203a	CCNG2
hsa-miR-203a	IDS
hsa-miR-203a	PKD2
hsa-miR-203a	SLC1A2
hsa-miR-203a	LIN28B
hsa-miR-203a	ADAMTS6
hsa-miR-203a	SLMO2
hsa-miR-203a	SLC6A15
hsa-miR-203a	RAB22A
hsa-miR-203a	SOWAHC
hsa-miR-203a	EPT1
hsa-miR-203a	VTI1A
hsa-miR-203a	PDHX
hsa-miR-203a	HS2ST1
hsa-miR-203a	CPD
hsa-miR-203a	IGFBP5
hsa-miR-203a	PLD1
hsa-miR-203a	SON
hsa-miR-203a	SAMD5
hsa-miR-203a	MAPRE1
hsa-miR-203a	DNAJC27
hsa-miR-203a	DPPA4
hsa-miR-203a	USP31
hsa-miR-203a	WWC2
hsa-miR-203a	C5orf30
hsa-miR-203a	DPY19L3
hsa-miR-203a	MAP4K3
hsa-miR-203a	NUAK1
hsa-miR-203a	EPYC
hsa-miR-203a	FOXK2
hsa-miR-203a	PLD2
hsa-miR-203a	STAT1
hsa-miR-203a	SNX30
hsa-miR-203a	ATF6
hsa-miR-203a	FAM8A1
hsa-miR-203a	RAVER2
hsa-miR-203a	GPR158
hsa-miR-203a	CSRNP2
hsa-miR-203a	LYRM7
hsa-miR-203a	PAQR3
hsa-miR-203a	TAF5
hsa-miR-203a	AGPS
hsa-miR-203a	ETV1
hsa-miR-203a	LAMC1
hsa-miR-203a	MAPK1
hsa-miR-203a	NR1D2
hsa-miR-203a	PDS5B
hsa-miR-203a	ERAP1
hsa-miR-203a	IMPACT
hsa-miR-203a	NUFIP2
hsa-miR-203a	NETO2
hsa-miR-203a	SESTD1
hsa-miR-203a	DCP2
hsa-miR-203a	SEC62
hsa-miR-203a	TBX18
hsa-miR-203a	FRZB
hsa-miR-203a	LTBP2
hsa-miR-203a	PTPN2
hsa-miR-203a	PIGK
hsa-miR-203a	RPGRIP1L
hsa-miR-203a	BRWD1
hsa-miR-203a	IPO9
hsa-miR-203a	MIB1
hsa-miR-203a	RAB33B
hsa-miR-203a	GLCCI1
hsa-miR-203a	TMEM192
hsa-miR-203a	TRPS1
hsa-miR-203a	DLG5
hsa-miR-203a	ACADSB
hsa-miR-203a	GABRA4
hsa-miR-203a	CAPRIN1
hsa-miR-203a	RAG1
hsa-miR-217	FBN2
hsa-miR-217	MAPK1
hsa-miR-217	TDG
hsa-miR-217	APPBP2
hsa-miR-217	LUC7L3
hsa-miR-217	XPO4
hsa-miR-217	LCOR
hsa-miR-217	TMEM64
hsa-miR-217	SPOPL
hsa-miR-217	GLRB
hsa-miR-217	HTRA1
hsa-miR-217	YWHAG
hsa-miR-217	EXOC5
hsa-miR-217	SLC38A2
hsa-miR-217	SOWAHC
hsa-miR-217	EPT1
hsa-miR-217	ASXL1
hsa-miR-217	MURC
hsa-miR-217	KCND2
hsa-miR-217	SCN9A
hsa-miR-217	ZNF45
hsa-miR-217	WAPAL
hsa-miR-217	ANKIB1
hsa-miR-217	GRHL2
hsa-miR-217	TTC30A
hsa-miR-217	SENP5
hsa-miR-217	RILPL1
hsa-miR-217	KPNA4
hsa-miR-217	SLC1A2
hsa-miR-217	CUL5
hsa-miR-217	RTF1
hsa-miR-217	SPTLC3
hsa-miR-217	TET1
hsa-miR-217	C15orf40
hsa-miR-217	SKA3
hsa-miR-217	C11orf87
hsa-miR-217	NAB1
hsa-miR-217	SLC15A2
hsa-miR-217	FZD4
hsa-miR-217	RPGRIP1L
hsa-miR-217	WWC3
hsa-miR-217	DNAJC5
hsa-miR-217	TMEM178A
hsa-miR-217	NT5DC1
hsa-miR-217	UBL3
hsa-miR-217	SOX11
hsa-miR-217	ASAP2
hsa-miR-217	SIRT1
hsa-miR-217	OTUD7B
hsa-miR-217	TUBB1
hsa-miR-217	MIER3
hsa-miR-217	C7orf41
hsa-miR-217	DDX53
hsa-miR-217	KLF5
hsa-miR-217	PPM1B
hsa-miR-217	T
hsa-miR-217	TOMM20
hsa-miR-217	SLC7A11
hsa-miR-217	PDSS2
hsa-miR-217	ANTXR1
hsa-miR-217	PGM2L1
hsa-miR-217	DNA2
hsa-miR-217	PPP1R3C
hsa-miR-217	DYNLT3
hsa-miR-217	URB2
hsa-miR-217	ST8SIA3
hsa-miR-217	ZFYVE20
hsa-miR-217	PHF6
hsa-miR-217	RABL3
hsa-miR-556-5p	DHX40
hsa-miR-556-5p	SGPP1
hsa-miR-556-5p	KCNA1
hsa-miR-556-5p	MN1
hsa-miR-556-5p	PPP2R2A
hsa-miR-556-5p	DNM3
hsa-miR-579-3p	PRICKLE2
hsa-miR-579-3p	CPLX4
hsa-miR-579-3p	KPNA3
hsa-miR-579-3p	GATAD2B
hsa-miR-579-3p	POU4F1
hsa-miR-579-3p	GPBP1
hsa-miR-579-3p	SLC1A2
hsa-miR-579-3p	PCGF5
hsa-miR-579-3p	EEA1
hsa-miR-579-3p	XIRP2
hsa-miR-579-3p	ONECUT2
hsa-miR-579-3p	U2SURP
hsa-miR-579-3p	TMOD2
hsa-miR-579-3p	CHM
hsa-miR-579-3p	DRAM1
hsa-miR-579-3p	DCP2
hsa-miR-579-3p	ZC3H6
hsa-miR-579-3p	LRP6
hsa-miR-579-3p	NLN
hsa-miR-579-3p	PPP1CC
hsa-miR-579-3p	PLEKHA3
hsa-miR-579-3p	SLCO1A2
hsa-miR-579-3p	KIAA1804
hsa-miR-579-3p	DGKE
hsa-miR-579-3p	TRAM2
hsa-miR-579-3p	RIMBP2
hsa-miR-579-3p	FAM8A1
hsa-miR-579-3p	CPT1A
hsa-miR-579-3p	CSGALNACT2
hsa-miR-579-3p	LIN54
hsa-miR-579-3p	SPAG17
hsa-miR-579-3p	VGLL3
hsa-miR-579-3p	LTBP2
hsa-miR-579-3p	WDFY1
hsa-miR-579-3p	PRKAR2B
hsa-miR-579-3p	QSER1
hsa-miR-579-3p	SNTB2
hsa-miR-579-3p	EAF1
hsa-miR-579-3p	EIF3J
hsa-miR-579-3p	SV2B
hsa-miR-579-3p	SLC7A11
hsa-miR-579-3p	PARP4
hsa-miR-579-3p	ERAP1
hsa-miR-579-3p	CTNNA1
hsa-miR-579-3p	ETNK1
hsa-miR-579-3p	JMY
hsa-miR-579-3p	VMA21
hsa-miR-579-3p	SAMD5
hsa-miR-579-3p	ANKRD10
hsa-miR-579-3p	MAF
hsa-miR-579-3p	SH3RF1
hsa-miR-579-3p	PTGER3
hsa-miR-579-3p	WWC2
hsa-miR-579-3p	TFRC
hsa-miR-579-3p	LONRF1
hsa-miR-579-3p	VAMP4
hsa-miR-579-3p	PRG4
hsa-miR-579-3p	KIAA1549L
hsa-miR-579-3p	ANGPT1
hsa-miR-579-3p	ANKIB1
hsa-miR-579-3p	DOCK1
hsa-miR-579-3p	C7orf31
hsa-miR-579-3p	DOK6
hsa-miR-579-3p	KLHL31
hsa-miR-579-3p	BTBD7
hsa-miR-579-3p	MTAP
hsa-miR-579-3p	ZBTB4
hsa-miR-579-3p	ABCD4
hsa-miR-579-3p	SETD7
hsa-miR-579-3p	TIMP3
hsa-miR-579-3p	DSEL
hsa-miR-579-3p	CLDN8
hsa-miR-579-3p	HBS1L
hsa-miR-579-3p	AHCTF1
hsa-miR-579-3p	ARSB
hsa-miR-579-3p	TRMT13
hsa-miR-579-3p	AFF2
hsa-miR-579-3p	C2CD4A
hsa-miR-579-3p	PGM2L1
hsa-miR-579-3p	SNX30
hsa-miR-579-3p	GNAI1
hsa-miR-579-3p	RAD18
hsa-miR-579-3p	PAK2
hsa-miR-579-3p	BACH2
hsa-miR-579-3p	RAB3B
hsa-miR-579-3p	OR51E2
hsa-miR-579-3p	TRPS1
hsa-miR-579-3p	KCTD12
hsa-miR-579-3p	MAP3K13
hsa-miR-579-3p	SEC63
hsa-miR-579-3p	ATRNL1
hsa-miR-579-3p	KLF9
hsa-miR-579-3p	ROBO4
hsa-miR-579-3p	TMEM213
hsa-miR-579-3p	PRTG
hsa-miR-579-3p	SMIM15
hsa-miR-579-3p	HPGD
hsa-miR-579-3p	PCNP
hsa-miR-579-3p	PDCL
hsa-miR-579-3p	C2orf43
hsa-miR-579-3p	ROBO2
hsa-miR-579-3p	RAB33B
hsa-miR-579-3p	USH2A
hsa-miR-579-3p	NUS1
hsa-miR-579-3p	XPR1
hsa-miR-579-3p	MGAT4A
hsa-miR-579-3p	LRIT1
hsa-miR-579-3p	CAPZA1
hsa-miR-579-3p	NDFIP2
hsa-miR-579-3p	TMTC3
hsa-miR-579-3p	CCDC141
hsa-miR-579-3p	ZNF605
hsa-miR-579-3p	KIF11
hsa-miR-579-3p	ANKRD50
hsa-miR-579-3p	PLN
hsa-miR-579-3p	LRRC19
hsa-miR-579-3p	RP2
hsa-miR-579-3p	CRISPLD1
hsa-miR-579-3p	FZD3
hsa-miR-579-3p	ANTXR2
hsa-miR-579-3p	LRAT
hsa-miR-579-3p	ELL2
hsa-miR-579-3p	TRAF3IP1
hsa-miR-579-3p	CDS1
hsa-miR-579-3p	SPTLC3
hsa-miR-620	WDR36
hsa-miR-620	FOXO1
hsa-miR-620	KMO
hsa-miR-620	MED21
hsa-miR-620	CERS3
hsa-miR-620	CAPRIN1
hsa-miR-620	PHF8
hsa-miR-620	RNF169
hsa-miR-620	PGR
hsa-miR-620	UBFD1
hsa-miR-620	PPP3R1
hsa-miR-620	VANGL2
hsa-miR-620	ABCD4
hsa-miR-620	PBOV1
hsa-miR-620	SET
hsa-miR-620	HSDL2
hsa-miR-620	SPTBN1
hsa-miR-620	UBASH3B
hsa-miR-620	PIP4K2B
hsa-miR-621	MAF
hsa-miR-621	TOX4
hsa-miR-621	ZFAND3
hsa-miR-621	JHDM1D
hsa-miR-654-3p	ELK4
hsa-miR-654-3p	CTDNEP1
hsa-miR-654-3p	KCTD12
hsa-miR-654-3p	PAPPA
hsa-miR-654-3p	PACSIN1
hsa-miR-654-3p	LOH12CR1
hsa-miR-654-3p	SGCD
hsa-miR-654-3p	PARP11
hsa-miR-654-3p	FAM19A2
hsa-miR-654-3p	TBL1X
hsa-miR-654-3p	WDR26
hsa-miR-654-3p	ITIH6
hsa-miR-654-3p	TRPS1
hsa-miR-654-3p	PHF6
hsa-miR-654-3p	EVI5
hsa-miR-654-3p	BTF3L4
hsa-miR-654-3p	STK17A
hsa-miR-654-3p	PLXNA4
hsa-miR-654-3p	ATP2A2
hsa-miR-654-3p	LHFP
hsa-miR-654-3p	GLCCI1
hsa-miR-656-3p	THAP2
hsa-miR-656-3p	SPTSSA
hsa-miR-656-3p	UBE2K
hsa-miR-656-3p	KL
hsa-miR-656-3p	NKIRAS1
hsa-miR-656-3p	ABHD13
hsa-miR-656-3p	C3orf58
hsa-miR-656-3p	KPNA4
hsa-miR-656-3p	ONECUT2
hsa-miR-656-3p	RRP15
hsa-miR-656-3p	GLCCI1
hsa-miR-656-3p	SLC35F1
hsa-miR-656-3p	SGCD
hsa-miR-656-3p	HS2ST1
hsa-miR-656-3p	ERAP1
hsa-miR-656-3p	HSF5
hsa-miR-656-3p	SPOPL
hsa-miR-656-3p	VAMP4
hsa-miR-656-3p	PJA2
hsa-miR-656-3p	IL20RA
hsa-miR-656-3p	UHMK1
hsa-miR-656-3p	ZC3H6
hsa-miR-656-3p	BMPR2
hsa-miR-656-3p	CDS2
hsa-miR-656-3p	PIGK
hsa-miR-656-3p	IMPAD1
hsa-miR-656-3p	KCTD18
hsa-miR-656-3p	VGLL3
hsa-miR-656-3p	DR1
hsa-miR-656-3p	SKAP2
hsa-miR-656-3p	SEC24A
hsa-miR-656-3p	LGR4
hsa-miR-656-3p	C4orf32
hsa-miR-656-3p	SLC25A53
hsa-miR-656-3p	DSC3
hsa-miR-656-3p	SEMA5A
hsa-miR-656-3p	STK38L
hsa-miR-656-3p	N4BP2
hsa-miR-656-3p	FAM160B1
hsa-miR-656-3p	SASS6
hsa-miR-656-3p	GABRG1
hsa-miR-656-3p	TBX18
hsa-miR-656-3p	KIAA1549L
hsa-miR-7-5p	TPP1
hsa-miR-7-5p	NDUFA4
hsa-miR-7-5p	DCAF7
hsa-miR-7-5p	RBMX
hsa-miR-7-5p	NXT2
hsa-miR-7-5p	FCHO2
hsa-miR-7-5p	C9orf47
hsa-miR-7-5p	MEGF9
hsa-miR-7-5p	SERPINB5
hsa-miR-7-5p	PLP2
hsa-miR-7-5p	WASF3
hsa-miR-7-5p	RNF141
hsa-miR-7-5p	BCCIP
hsa-miR-7-5p	FAM168B
hsa-miR-7-5p	FREM2
hsa-miR-7-5p	FIGF
hsa-miR-7-5p	PIK3CD
hsa-miR-7-5p	RB1
hsa-miR-7-5p	EDAR
hsa-miR-7-5p	KDM3B
hsa-miR-7-5p	ZFYVE20
hsa-miR-7-5p	UBXN2B
hsa-miR-7-5p	TMEM110
hsa-miR-7-5p	GABRA6
hsa-miR-7-5p	SP1
hsa-miR-7-5p	CKAP4
hsa-miR-7-5p	GALNT7
hsa-miR-7-5p	ZNF106
hsa-miR-7-5p	GATA5
hsa-miR-7-5p	SLC16A12
hsa-miR-7-5p	GTF2E2
hsa-miR-7-5p	CUL5
hsa-miR-7-5p	TAB2
hsa-miR-7-5p	RSBN1
hsa-miR-7-5p	C1orf21
hsa-miR-7-5p	STK35
hsa-miR-7-5p	SETD8
hsa-miR-7-5p	IDE
hsa-miR-7-5p	MKNK1
hsa-miR-7-5p	FBXL7
hsa-miR-7-5p	C5orf22
hsa-miR-7-5p	PCGF5
hsa-miR-7-5p	ABCA13
hsa-miR-7-5p	C1orf226
hsa-miR-7-5p	INPP5B
hsa-miR-7-5p	NDST3
hsa-miR-7-5p	ZC3H4
hsa-miR-7-5p	BLOC1S4
hsa-miR-7-5p	DSEL
hsa-miR-7-5p	KIAA2018
hsa-miR-7-5p	CCNI2
hsa-miR-7-5p	CD69
hsa-miR-7-5p	MSH3
hsa-miR-7-5p	KIAA0247
hsa-miR-7-5p	EXOSC2
hsa-miR-7-5p	LRRC59
hsa-miR-7-5p	OSBPL11
hsa-miR-7-5p	CHAMP1
hsa-miR-885-3p	PRKAB2
hsa-miR-940	SH3PXD2B
hsa-miR-940	CD300LG
hsa-miR-940	SLCO2A1
hsa-miR-940	TPM3
hsa-miR-940	HS2ST1
hsa-miR-940	PRDM4
hsa-miR-940	YPEL1
hsa-miR-940	WSB2
hsa-miR-940	ADCY1
hsa-miR-940	MOB3B
hsa-miR-940	KCNE1
hsa-miR-940	ZNF445
hsa-miR-940	SLC30A7
hsa-miR-940	SSR1
hsa-miR-940	TRPS1
hsa-miR-940	TRAM2
hsa-miR-940	ZNF609
hsa-miR-940	UBIAD1
hsa-miR-940	GATAD2B
hsa-miR-940	ARHGAP1
hsa-miR-940	DNAJC5
hsa-miR-940	POU4F1
hsa-miR-940	ZC3H6
hsa-miR-940	PPM1B
hsa-miR-940	MED22
hsa-miR-940	ST8SIA2
hsa-miR-940	EPM2AIP1
hsa-miR-940	GGA2
hsa-miR-940	SOX8
hsa-miR-940	SHROOM4
hsa-miR-940	ARSB
hsa-miR-940	VANGL1
hsa-miR-940	ASXL1
hsa-miR-940	LDLRAD2
hsa-miR-940	PRKAA2
hsa-miR-940	SUV39H1
hsa-miR-940	ATRN
hsa-miR-940	SV2B
hsa-miR-940	PHF8
hsa-miR-940	ST8SIA3
hsa-miR-940	CELF6
hsa-miR-940	ATP1B2
hsa-miR-940	CBX2
hsa-miR-940	TMEM201
hsa-miR-940	PURB
hsa-miR-940	TCTA
hsa-miR-940	PDXK
hsa-miR-940	KBTBD11
hsa-miR-940	TSPYL4
hsa-miR-940	DTL
hsa-miR-940	LHPP
hsa-miR-940	CRY2
hsa-miR-940	ERI1
hsa-miR-940	TXLNA
hsa-miR-940	ATXN1
hsa-miR-940	TGFBR1
hsa-miR-940	ASAP2
hsa-miR-940	WASF2
hsa-miR-940	RIMBP2
hsa-miR-940	RAB6B
hsa-miR-940	TMEM109
hsa-miR-940	DLST
hsa-miR-940	GALNT13
hsa-miR-940	CNOT6L
hsa-miR-940	SRSF6
hsa-miR-940	TIMP3
hsa-miR-940	SYNGR1
hsa-miR-940	TSPAN9
hsa-miR-940	TTC9
hsa-miR-940	SUFU
hsa-miR-940	FAM134A
hsa-miR-940	DVL3
hsa-miR-940	SLC43A2
hsa-miR-940	RNF169
hsa-miR-940	SGCD
hsa-miR-940	TLL2
hsa-miR-940	MAPK8IP1
hsa-miR-940	KDELR3
hsa-miR-940	CCDC113
hsa-miR-940	FAM120C
hsa-miR-940	EFHD2
hsa-miR-940	GRIK3
hsa-miR-940	PRIMA1
hsa-miR-942-5p	RAB31
hsa-miR-942-5p	TMOD2
hsa-miR-942-5p	CHUK
hsa-miR-942-5p	DNAJC27
hsa-miR-942-5p	LRP4
hsa-miR-942-5p	TRIM36
hsa-miR-942-5p	NRAS
hsa-miR-942-5p	DIRC2
hsa-miR-942-5p	ATXN7
hsa-miR-942-5p	DCAF4L2
hsa-miR-942-5p	TEK
hsa-miR-942-5p	SGMS1
hsa-miR-942-5p	SLC22A13
hsa-miR-942-5p	ALG11
hsa-miR-942-5p	SUPT16H
hsa-miR-942-5p	TFCP2L1
hsa-miR-942-5p	ETS1
hsa-miR-942-5p	HPCAL4
hsa-miR-942-5p	LRP6
hsa-miR-942-5p	ZFYVE20
hsa-miR-942-5p	OAS3
hsa-miR-942-5p	DHX57
hsa-miR-942-5p	SDC4
hsa-miR-942-5p	CREBRF
hsa-miR-942-5p	TSN
hsa-miR-942-5p	PRTG
hsa-miR-942-5p	ONECUT2
hsa-miR-942-5p	COA5
hsa-miR-942-5p	PPP6R1
hsa-miR-942-5p	HUNK
hsa-miR-942-5p	GALNT2
hsa-miR-942-5p	CTDSPL2
hsa-miR-942-5p	SMAD4
hsa-miR-942-5p	PDLIM2
hsa-miR-942-5p	OTC
hsa-miR-942-5p	PLXNA4
hsa-miR-942-5p	SLC2A4
hsa-miR-942-5p	AGO4
hsa-miR-942-5p	EPM2A
hsa-miR-942-5p	ZFP41
hsa-miR-942-5p	SPTLC2
hsa-miR-942-5p	CLLU1OS
hsa-miR-942-5p	FRMD4B
hsa-miR-942-5p	EHD4
hsa-miR-942-5p	GOT2
hsa-miR-942-5p	MYOZ2
hsa-miR-942-5p	MAF
hsa-miR-942-5p	ZNF106
hsa-miR-942-5p	PAK2
hsa-miR-942-5p	LONRF1
hsa-miR-942-5p	SLC6A6
hsa-miR-942-5p	TIGIT
hsa-miR-942-5p	BHLHE40
hsa-miR-942-5p	ZNF445
hsa-miR-942-5p	ZNF536
hsa-miR-942-5p	TMPPE
hsa-miR-942-5p	MAN2B2
hsa-miR-942-5p	CCND1
hsa-miR-942-5p	PI15
hsa-miR-942-5p	HOXC13
hsa-miR-942-5p	BCMO1
hsa-miR-942-5p	MMP8
hsa-miR-942-5p	MARC1
hsa-miR-942-5p	ENPP1
hsa-miR-942-5p	RFT1
hsa-miR-942-5p	SLC7A1
hsa-miR-942-5p	MED19
hsa-miR-942-5p	CDS2
hsa-miR-942-5p	TMEM110
hsa-miR-942-5p	TBC1D5
hsa-miR-942-5p	ZNF605
hsa-miR-942-5p	KIAA1549L
hsa-miR-942-5p	BMPR2
hsa-miR-942-5p	RDH11
hsa-miR-942-5p	HSBP1
hsa-miR-942-5p	BRWD1
hsa-miR-942-5p	MSI1
hsa-miR-942-5p	TANGO6
hsa-miR-942-5p	PFKFB2
hsa-miR-942-5p	GALNT15
hsa-miR-942-5p	SLCO1A2
hsa-miR-942-5p	ENKUR
hsa-miR-942-5p	RAB11A
hsa-miR-942-5p	SLC16A12
hsa-miR-942-5p	ZBTB39
hsa-miR-942-5p	PYURF
hsa-miR-942-5p	HRSP12
hsa-miR-942-5p	ZDHHC5
hsa-miR-942-5p	CCKAR
hsa-miR-942-5p	RMDN1
hsa-miR-942-5p	IGFBP5
hsa-miR-942-5p	ING3
hsa-miR-942-5p	MTR
hsa-miR-942-5p	SETD7
hsa-miR-942-5p	PKNOX1
hsa-miR-942-5p	ZNF648
hsa-miR-942-5p	SOX11
hsa-miR-942-5p	SDK1
hsa-miR-942-5p	CREG1
hsa-miR-942-5p	VGLL3
hsa-miR-942-5p	CELF2
hsa-miR-942-5p	HIPK2
hsa-miR-942-5p	CTSC
hsa-miR-942-5p	KLF3
hsa-miR-942-5p	KAL1
hsa-miR-942-5p	RFK
hsa-miR-942-5p	NOTCH2
hsa-miR-942-5p	C1orf21
hsa-miR-942-5p	PRKAB2
hsa-miR-942-5p	TMEM182
hsa-miR-942-5p	TCF21
hsa-miR-942-5p	C7orf41
hsa-miR-942-5p	KIF3B
hsa-miR-942-5p	LIN28B
hsa-miR-944	CDH6
hsa-miR-944	PCSK2
hsa-miR-944	DGKE
hsa-miR-944	RBBP9
hsa-miR-944	BRWD1
hsa-miR-944	CDC73
hsa-miR-944	FAM199X
hsa-miR-944	SLCO4C1
hsa-miR-944	ZC3H6
hsa-miR-944	CYP51A1
hsa-miR-944	UBL3
hsa-miR-944	WASL
hsa-miR-944	MAP3K2
hsa-miR-944	PCDHB11
hsa-miR-944	CYBRD1
hsa-miR-944	NEK7
hsa-miR-944	SLC25A53
hsa-miR-944	ELAVL1
hsa-miR-944	PRKAA2
hsa-miR-944	TMEM257
hsa-miR-944	BAZ2A
hsa-miR-944	OTUD7B
hsa-miR-944	JHDM1D
hsa-miR-944	RC3H1
hsa-miR-944	GJB2
hsa-miR-944	SKP1
hsa-miR-944	SV2B
hsa-miR-944	ELL2
hsa-miR-944	POGLUT1
hsa-miR-944	C1orf21
hsa-miR-944	TTC14
hsa-miR-944	MYBL1
hsa-miR-944	TRPC5
hsa-miR-944	KIF14
hsa-miR-944	U2SURP
hsa-miR-944	RAB22A
hsa-miR-944	SETDB2
hsa-miR-944	FAM91A1
hsa-miR-944	MYO5A
hsa-miR-944	ZNF148
hsa-miR-944	ACTR1B
hsa-miR-944	RRP15
hsa-miR-944	SERINC1
hsa-miR-944	FAM105B
hsa-miR-944	MMAA
hsa-miR-944	BMP2
hsa-miR-944	NCBP1
hsa-miR-944	ZNF236
hsa-miR-944	SEMA3C
hsa-miR-944	HECA
hsa-miR-944	MIB1
hsa-miR-944	ANTXR2
hsa-miR-944	REEP3
hsa-miR-944	BMP3
hsa-miR-944	NOTCH2
hsa-miR-944	FZD5
hsa-miR-944	EXOC5
hsa-miR-944	EMCN
hsa-miR-944	KIAA1462
hsa-miR-944	LIN54
hsa-miR-944	CCDC141
hsa-miR-1197	TEAD1
hsa-miR-1197	PARM1
hsa-miR-1197	FAM134A
hsa-miR-1197	ZCCHC5
hsa-miR-1197	ZNF148
hsa-miR-1197	LGALSL
hsa-miR-1197	RAB11FIP4
hsa-miR-1197	HS2ST1
hsa-miR-1197	CHST11
hsa-miR-1197	BTF3L4
hsa-miR-1197	ATP9A
hsa-miR-1197	DESI2
hsa-miR-1197	GLCCI1
hsa-miR-1197	TPP1
hsa-miR-1197	KIF3A
hsa-miR-1197	HOOK1
hsa-miR-1197	PPARGC1B
hsa-miR-1197	MAN1A1
hsa-miR-1197	KLF8
hsa-miR-1197	CTDSPL2
hsa-miR-1197	CMTM4
hsa-miR-1197	SRL
hsa-miR-1197	KAT6B
hsa-miR-1197	FOXJ2
hsa-miR-1197	LONRF2
hsa-miR-1197	SPOCK1
hsa-miR-1197	KIAA1549L
hsa-miR-1197	MFSD1
hsa-miR-1197	DCP2
hsa-miR-1200	TCTA
hsa-miR-1200	ERN2
hsa-miR-1200	SIDT1
hsa-miR-1200	POGLUT1
hsa-miR-1200	LIN28A
hsa-miR-1200	ZCCHC3
hsa-miR-1200	SLC46A1
hsa-miR-1200	ATP8B1
hsa-miR-1200	STAC2
hsa-miR-1200	TPM3
hsa-miR-1200	SLC27A4
hsa-miR-1200	UHRF1BP1
hsa-miR-1200	LYRM2
hsa-miR-1200	VANGL1
hsa-miR-1200	MICALL1
hsa-miR-1200	DNASE2
hsa-miR-1200	ABHD15
hsa-miR-1200	PLXNA2
hsa-miR-1200	ZNF470
hsa-miR-1200	DGKE
hsa-miR-1200	ZC3H4
hsa-miR-1200	COMMD8
hsa-miR-1200	MRPS35
hsa-miR-1200	FAHD1
hsa-miR-1200	PNPT1
hsa-miR-1200	F2RL1
hsa-miR-1200	PAQR4
hsa-miR-1200	PPIA
hsa-miR-1200	TRNP1
hsa-miR-1200	NRP1
hsa-miR-1200	OTUD3
hsa-miR-1200	PTCD3
hsa-miR-1200	DHX35
hsa-miR-1200	LOXL4
hsa-miR-1200	KLHL6
hsa-miR-1200	GSTM3
hsa-miR-1200	ZFP3
hsa-miR-1200	PRKAA2
hsa-miR-1200	ARHGEF37
hsa-miR-1200	SEMA5A
hsa-miR-1200	PHLDA3
hsa-miR-1200	ATG2B
hsa-miR-1200	C5orf28
hsa-miR-1200	RAB11FIP4
hsa-miR-1200	SAPCD2
hsa-miR-1200	HTT
hsa-miR-1200	TYW5
hsa-miR-1200	PVR
hsa-miR-1200	WIPF3
hsa-miR-1200	HCN4
hsa-miR-1200	IL17RA
hsa-miR-1200	HAUS2
hsa-miR-1200	RNF26
hsa-miR-1200	NFATC2IP
hsa-miR-1200	ZNF551
hsa-miR-1200	ITGAL
hsa-miR-1200	CACUL1
hsa-miR-1200	RAB3B
hsa-miR-1200	RANBP9
hsa-miR-1200	AMOTL2
hsa-miR-1200	IPO9
hsa-miR-1200	LRRC2
hsa-miR-1200	SLC35B4
hsa-miR-1200	FAM105B
hsa-miR-1200	LDLR
hsa-miR-1200	ZDHHC15
hsa-miR-1200	RP2
hsa-miR-1200	STK10
hsa-miR-1200	ABCF2
hsa-miR-1200	KLF13
hsa-miR-1200	BTBD7
hsa-miR-1200	NOL9
hsa-miR-1200	UBASH3B
hsa-miR-1200	MTDH
hsa-miR-1200	MAP3K1
hsa-miR-1200	TMEM64
hsa-miR-1208	SIAH2
hsa-miR-1208	ST8SIA2
hsa-miR-1208	CHSY1
hsa-miR-1208	PELI2
hsa-miR-1208	LCOR
hsa-miR-1208	RHBDL3
hsa-miR-1208	TMEM170B
hsa-miR-1208	MEGF9
hsa-miR-1208	PEG3
hsa-miR-1208	STAT5A
hsa-miR-1208	EIF2S2
hsa-miR-1208	RCOR1
hsa-miR-1208	KIAA1244
hsa-miR-1208	ADO
hsa-miR-1208	MIER3
hsa-miR-1208	EPHA7
hsa-miR-1208	PPM1B
hsa-miR-1208	TFRC
hsa-miR-1208	SNAP29
hsa-miR-1208	AUTS2
hsa-miR-1208	GATAD2B
hsa-miR-1208	USP45
hsa-miR-1208	AGO4
hsa-miR-1208	GPM6B
hsa-miR-1208	PPP1R3D
hsa-miR-1208	TLL2
hsa-miR-1208	ATG5
hsa-miR-1208	ST8SIA3
hsa-miR-1208	ELTD1
hsa-miR-1208	SESTD1
hsa-miR-1208	CDHR3
hsa-miR-1208	CXCR2
hsa-miR-1208	PPP2R2A
hsa-miR-1208	WNT5A
hsa-miR-1208	SLC25A44
hsa-miR-1208	ZFR
hsa-miR-1208	AKIRIN1
hsa-miR-1208	ZNF461
hsa-miR-1208	CXorf23
hsa-miR-1208	IREB2
hsa-miR-1208	PRKAB1
hsa-miR-1208	FZD3
hsa-miR-1208	ZBTB39
hsa-miR-1208	SLC39A9
hsa-miR-1208	RAB33B
hsa-miR-1208	FAM216B
hsa-miR-1208	C5orf64
hsa-miR-1208	ASTN1
hsa-miR-1208	IRF6
hsa-miR-1208	ROBO2
hsa-miR-1208	SHOC2
hsa-miR-1208	ACAA2
hsa-miR-1208	MFN1
hsa-miR-1208	SPRTN
hsa-miR-1208	C2CD4A
hsa-miR-1208	PLCXD3
hsa-miR-1208	DHFR
hsa-miR-1208	LMAN1
hsa-miR-1208	SDC2
hsa-miR-1208	HMGA2
hsa-miR-1208	MGAT4A
hsa-miR-1208	TCEAL7
hsa-miR-1208	GINS4
hsa-miR-1208	FAM84B
hsa-miR-1208	ZNF81
hsa-miR-1208	DR1
hsa-miR-1208	NRAS
hsa-miR-1243	WEE1
hsa-miR-1243	TMEM30A
hsa-miR-1243	SCARA5
hsa-miR-1243	DGCR14
hsa-miR-1243	KLHL14
hsa-miR-1243	ADRB3
hsa-miR-1243	STC2
hsa-miR-1243	HIVEP3
hsa-miR-1243	XIAP
hsa-miR-1243	ONECUT2
hsa-miR-1243	C5orf28
hsa-miR-1243	ARCN1
hsa-miR-1243	PEG10
hsa-miR-1243	COG3
hsa-miR-1243	CYBB
hsa-miR-1243	MED4
hsa-miR-1243	CHD6
hsa-miR-1243	EIF4EBP2
hsa-miR-1243	USP53
hsa-miR-1243	CMPK2
hsa-miR-1243	GABRG1
hsa-miR-1243	ANKRD10
hsa-miR-1243	DOK6
hsa-miR-1243	RAD21
hsa-miR-1246	PTGER3
hsa-miR-1246	UFL1
hsa-miR-1246	RAVER2
hsa-miR-1246	PHYHIPL
hsa-miR-1246	RTKN2
hsa-miR-1246	ATF1
hsa-miR-1246	SOX2
hsa-miR-1246	PI15
hsa-miR-1246	CISD1
hsa-miR-1246	ZNF518B
hsa-miR-1246	PLCXD3
hsa-miR-1246	BCL2L2
hsa-miR-1246	XK
hsa-miR-1246	PPHLN1
hsa-miR-1246	DNAJC12
hsa-miR-1246	TMEM123
hsa-miR-1246	BEND4
hsa-miR-1246	CALB1
hsa-miR-1246	ZIC3
hsa-miR-1246	RAB14
hsa-miR-1246	FSTL5
hsa-miR-1246	ANTXR2
hsa-miR-1246	DDI1
hsa-miR-1246	CCNG2
hsa-miR-1246	AGPS
hsa-miR-1246	ZAK
hsa-miR-1246	QTRTD1
hsa-miR-1246	MIER3
hsa-miR-1246	FIGF
hsa-miR-1246	KIAA0355
hsa-miR-1246	BRWD1
hsa-miR-1246	DENND2D
hsa-miR-1246	DCP2
hsa-miR-1246	GOLGA1
hsa-miR-1246	ARL4C
hsa-miR-1246	SLC38A2
hsa-miR-1246	GRHL2
hsa-miR-1246	FAM151B
hsa-miR-1246	MPZ
hsa-miR-1246	METAP2
hsa-miR-1246	TMEM33
hsa-miR-1246	ISCA1
hsa-miR-1246	UNC5B
hsa-miR-1263	ST8SIA4
hsa-miR-1263	CCDC85A
hsa-miR-1263	RAB11A
hsa-miR-1263	RAB39B
hsa-miR-1263	CYTH3
hsa-miR-1263	TC2N
hsa-miR-1263	MAP3K2
hsa-miR-1263	ODF2
hsa-miR-1263	FBXO28
hsa-miR-1263	SNTB2
hsa-miR-1263	BRWD1
hsa-miR-1263	STX3
hsa-miR-1263	CHST7
hsa-miR-1263	EPT1
hsa-miR-1283	SOD2
hsa-miR-1283	MFHAS1
hsa-miR-1283	PDZRN3
hsa-miR-1283	USP25
hsa-miR-1283	PRPF38B
hsa-miR-1283	SMOC2
hsa-miR-1283	FOXO1
hsa-miR-1283	PCMTD1
hsa-miR-1283	PEX12
hsa-miR-1283	DPY19L4
hsa-miR-1283	TEAD1
hsa-miR-1283	HS2ST1
hsa-miR-1283	EFR3A
hsa-miR-1283	UBR5
hsa-miR-1283	TMEM33
hsa-miR-1283	EBF2
hsa-miR-1283	GPM6B
hsa-miR-1283	CYB5D1
hsa-miR-1283	PKHD1
hsa-miR-1283	VGLL3
hsa-miR-1283	TGFBR1
hsa-miR-1283	ULK2
hsa-miR-1283	CLEC16A
hsa-miR-1283	SUFU
hsa-miR-1283	WDR33
hsa-miR-1283	ZYG11B
hsa-miR-1283	HOXB9
hsa-miR-1283	PIWIL4
hsa-miR-1283	PKN2
hsa-miR-1283	BEND4
hsa-miR-1283	ZNF772
hsa-miR-1283	TMF1
hsa-miR-1283	SCML2
hsa-miR-1283	CLASP1
hsa-miR-1283	RAB8B
hsa-miR-1283	N4BP2
hsa-miR-1283	CCND1
hsa-miR-1283	ZFHX4
hsa-miR-1283	ITPKB
hsa-miR-1283	CCDC117
hsa-miR-1283	PURB
hsa-miR-1283	FZD3
hsa-miR-1283	NXF1
hsa-miR-1283	SIRT1
hsa-miR-1283	BRWD1
hsa-miR-1283	TXLNG
hsa-miR-1283	TMEM50B
hsa-miR-1283	LCOR
hsa-miR-1283	KCNA1
hsa-miR-1283	ITPRIPL2
hsa-miR-1283	RAG1
hsa-miR-1283	RFX3
hsa-miR-1283	SRPX
hsa-miR-1283	CDC42EP3
hsa-miR-1283	CLIC4
hsa-miR-1283	DIRAS2
hsa-miR-1283	EIF5A2
hsa-miR-1283	CTSC
hsa-miR-1283	SERAC1
hsa-miR-1283	MEF2C
hsa-miR-1283	DCP2
hsa-miR-1283	SCN9A
hsa-miR-1283	SKAP2
hsa-miR-1283	MAP3K2
hsa-miR-1283	LTN1
hsa-miR-1283	FNBP1L
hsa-miR-1283	USP31
hsa-miR-1283	MEGF9
hsa-miR-1283	EPT1
hsa-miR-1283	MYO5A
hsa-miR-1283	VMA21
hsa-miR-1283	SLC1A3
hsa-miR-1283	MAP7
hsa-miR-1283	DDX20
hsa-miR-1283	FBXO22
hsa-miR-1283	UBE2R2
hsa-miR-1283	NUFIP2
hsa-miR-1283	EPHA3
hsa-miR-1283	ATPIF1
hsa-miR-1283	NAB1
hsa-miR-1283	SLC35F1
hsa-miR-183-5p	PKD2
hsa-miR-183-5p	STC1
hsa-miR-183-5p	ABCB10
hsa-miR-183-5p	FCHO2
hsa-miR-183-5p	PLAG1
hsa-miR-183-5p	TMSB4X
hsa-miR-183-5p	AUTS2
hsa-miR-183-5p	AMIGO2
hsa-miR-183-5p	PTPN4
hsa-miR-183-5p	EZR
hsa-miR-183-5p	ST8SIA3
hsa-miR-183-5p	RALA
hsa-miR-183-5p	CDK5R1
hsa-miR-183-5p	RAB8B
hsa-miR-183-5p	KCND2
hsa-miR-183-5p	RNF2
hsa-miR-183-5p	SOCS6
hsa-miR-183-5p	IMPAD1
hsa-miR-183-5p	LRP6
hsa-miR-183-5p	ROBO2
hsa-miR-183-5p	MAPK8IP1
hsa-miR-183-5p	ZNF770
hsa-miR-183-5p	MEF2C
hsa-miR-183-5p	SEL1L
hsa-miR-183-5p	CELF2
hsa-miR-183-5p	WDFY1
hsa-miR-183-5p	MYF6
hsa-miR-183-5p	SLC1A2
hsa-miR-183-5p	FAM175B
hsa-miR-183-5p	C2orf44
hsa-miR-194-5p	KCND2
hsa-miR-194-5p	TMEM106B
hsa-miR-194-5p	ATP13A3
hsa-miR-194-5p	TMEM26
hsa-miR-194-5p	PRTG
hsa-miR-194-5p	SLC1A2
hsa-miR-194-5p	RNF125
hsa-miR-194-5p	VANGL1
hsa-miR-194-5p	C6orf120
hsa-miR-194-5p	SOX11
hsa-miR-194-5p	ANO1
hsa-miR-194-5p	CHD6
hsa-miR-194-5p	DARS
hsa-miR-194-5p	XPR1
hsa-miR-194-5p	NIPSNAP3B
hsa-miR-194-5p	BTF3L4
hsa-miR-194-5p	HBEGF
hsa-miR-194-5p	SPCS2
hsa-miR-194-5p	PARP11
hsa-miR-194-5p	FOXR2
hsa-miR-194-5p	FMR1
hsa-miR-194-5p	WWP1
hsa-miR-194-5p	KIAA1210
hsa-miR-194-5p	SPTY2D1
hsa-miR-194-5p	GAD1
hsa-miR-194-5p	CNTNAP2
hsa-miR-194-5p	XPNPEP3
hsa-miR-194-5p	B3GALTL
hsa-miR-194-5p	GOT2
hsa-miR-194-5p	NXPH1
hsa-miR-194-5p	ACBD3
hsa-miR-194-5p	VMA21
hsa-miR-224-5p	PDGFRA
hsa-miR-224-5p	PIP4K2B
hsa-miR-224-5p	CASC3
hsa-miR-224-5p	UHRF1BP1
hsa-miR-224-5p	ACSS1
hsa-miR-224-5p	PPP2R1B
hsa-miR-224-5p	CDS2
hsa-miR-224-5p	UBXN4
hsa-miR-224-5p	NUP133
hsa-miR-224-5p	ANKRD40
hsa-miR-224-5p	PURB
hsa-miR-224-5p	RIOK3
hsa-miR-224-5p	PARS2
hsa-miR-224-5p	STRIP2
hsa-miR-224-5p	TRIM9
hsa-miR-224-5p	CDK9
hsa-miR-224-5p	SDC4
hsa-miR-224-5p	PHOX2B
hsa-miR-224-5p	TMOD2
hsa-miR-224-5p	RAPH1
hsa-miR-224-5p	SPTY2D1
hsa-miR-224-5p	HOXA5
hsa-miR-224-5p	SOD1
hsa-miR-224-5p	MBD2
hsa-miR-224-5p	SLMO2
hsa-miR-224-5p	KIAA0319L
hsa-miR-224-5p	GPR180
hsa-miR-224-5p	HTR1D
hsa-miR-224-5p	TMF1
hsa-miR-224-5p	PJA2
hsa-miR-224-5p	FAM8A1
hsa-miR-224-5p	JHDM1D
hsa-miR-224-5p	DCP2
hsa-miR-224-5p	LRP6
hsa-miR-224-5p	TSN
hsa-miR-224-5p	TRIB1
hsa-miR-224-5p	ANKRD49
hsa-miR-224-5p	HSDL1
hsa-miR-224-5p	ZNF81
hsa-miR-224-5p	PAX9
hsa-miR-224-5p	FZD4
hsa-miR-224-5p	IRAK3
hsa-miR-224-5p	CWC25
hsa-miR-224-5p	LCOR
hsa-miR-224-5p	TMEM110
hsa-miR-31-5p	FZD3
hsa-miR-31-5p	RIMS3
hsa-miR-31-5p	NRIP3
hsa-miR-31-5p	DUSP19
hsa-miR-31-5p	EIF4EBP2
hsa-miR-31-5p	NAGA
hsa-miR-31-5p	CREG1
hsa-miR-31-5p	SEC24A
hsa-miR-31-5p	ASB13
hsa-miR-31-5p	VTI1A
hsa-miR-31-5p	UBE2K
hsa-miR-31-5p	PPP2R2A
hsa-miR-31-5p	VGLL3
hsa-miR-31-5p	SYNJ2
hsa-miR-31-5p	MLXIP
hsa-miR-31-5p	NAA15
hsa-miR-31-5p	RHBDL3
hsa-miR-31-5p	HLF
hsa-miR-31-5p	SLC1A2
hsa-miR-31-5p	TBX19
hsa-miR-31-5p	ATF6
hsa-miR-31-5p	LBH
hsa-miR-31-5p	IGFBP7
hsa-miR-31-5p	SLC2A4
hsa-miR-31-5p	LITAF
hsa-miR-31-5p	JMJD6
hsa-miR-31-5p	TRMT1L
hsa-miR-31-5p	LASP1
hsa-miR-31-5p	SLC5A3
hsa-miR-31-5p	MTFR1
hsa-miR-31-5p	CACNG4
hsa-miR-31-5p	PLXNA4
hsa-miR-31-5p	SH2D1A
hsa-miR-31-5p	SLC6A6
hsa-miR-31-5p	TRAM2
hsa-miR-31-5p	SLMO2
hsa-miR-31-5p	VPS26B
hsa-miR-31-5p	MAP1B
hsa-miR-31-5p	SP1
hsa-miR-31-5p	YWHAE
hsa-miR-31-5p	RNF144A
hsa-miR-31-5p	RSBN1
hsa-miR-31-5p	AMER1
hsa-miR-31-5p	MYO5A
hsa-miR-490-5p	SHANK2
hsa-miR-490-5p	ZNF385B
hsa-miR-490-5p	SYT11
hsa-miR-490-5p	FAM84A
hsa-miR-490-5p	BCL2
hsa-miR-490-5p	GLTSCR1L
hsa-miR-490-5p	ZDHHC15
hsa-miR-490-5p	FANCF
hsa-miR-490-5p	CDH19
hsa-miR-490-5p	USP54
hsa-miR-490-5p	AFF2
hsa-miR-490-5p	RSBN1
hsa-miR-490-5p	C5orf64
hsa-miR-490-5p	MNT
hsa-miR-490-5p	TMEM33
hsa-miR-490-5p	PLCXD3
hsa-miR-490-5p	NOTCH2
hsa-miR-490-5p	TUBB1
hsa-miR-490-5p	CXCL12
hsa-miR-490-5p	SEH1L
hsa-miR-548c-3p	DUSP5
hsa-miR-548c-3p	SCN9A
hsa-miR-548c-3p	IPO8
hsa-miR-548c-3p	NXT2
hsa-miR-548c-3p	SLC5A12
hsa-miR-548c-3p	EBF1
hsa-miR-548c-3p	SFRP4
hsa-miR-548c-3p	PNRC1
hsa-miR-548c-3p	VANGL2
hsa-miR-548c-3p	DCP2
hsa-miR-548c-3p	DENND6A
hsa-miR-548c-3p	GABRP
hsa-miR-548c-3p	TRPS1
hsa-miR-548c-3p	ENPP4
hsa-miR-548c-3p	SH3BGRL2
hsa-miR-548c-3p	ZCCHC24
hsa-miR-548c-3p	IGF2R
hsa-miR-548c-3p	FZD3
hsa-miR-548c-3p	FAM98A
hsa-miR-548c-3p	C15orf41
hsa-miR-548c-3p	C9orf47
hsa-miR-548c-3p	PGR
hsa-miR-548c-3p	RNMT
hsa-miR-548c-3p	HUNK
hsa-miR-548c-3p	INSM2
hsa-miR-548c-3p	BEND4
hsa-miR-548c-3p	PRKAA2
hsa-miR-548c-3p	SEMA5A
hsa-miR-548c-3p	DBR1
hsa-miR-548c-3p	ZNF572
hsa-miR-548c-3p	JAG1
hsa-miR-548c-3p	PRLR
hsa-miR-548c-3p	HDAC4
hsa-miR-548c-3p	FAM120C
hsa-miR-548c-3p	DUSP19
hsa-miR-548c-3p	DDX10
hsa-miR-548c-3p	RBL2
hsa-miR-548c-3p	DDX46
hsa-miR-548c-3p	SMU1
hsa-miR-548c-3p	SLFN13
hsa-miR-548l	FAM84A
hsa-miR-548l	RPGRIP1L
hsa-miR-548l	JAZF1
hsa-miR-548l	SLC38A2
hsa-miR-548l	SH3PXD2B
hsa-miR-548l	ZKSCAN7
hsa-miR-548l	SPCS3
hsa-miR-548l	TSSK1B
hsa-miR-548l	ABHD13
hsa-miR-548l	KCTD18
hsa-miR-548l	CNKSR2
hsa-miR-548l	BMP3
hsa-miR-548l	INHBB
hsa-miR-548l	PGR
hsa-miR-548l	SLC5A3
hsa-miR-548l	FZD3
hsa-miR-548l	SOCS6
hsa-miR-548l	NEBL
hsa-miR-548l	CREBRF
hsa-miR-548l	ARHGEF12
hsa-miR-548l	FOXK1
hsa-miR-548l	KCTD5
hsa-miR-548l	FAM19A2
hsa-miR-548l	GNG12
hsa-miR-548l	2019-03-07
hsa-miR-548l	ARID5B
hsa-miR-548l	UBASH3B
hsa-miR-548l	EMB
hsa-miR-548l	ELL2
hsa-miR-548l	BRCA2
hsa-miR-548l	KCNA1
hsa-miR-548l	PPP1R3C
hsa-miR-548l	SLC9A2
hsa-miR-548l	FZD6
hsa-miR-548l	TMPRSS11D
hsa-miR-548l	EXOC5
hsa-miR-548l	FAM91A1
hsa-miR-548l	PUM2
hsa-miR-548l	CNOT6L
hsa-miR-548l	CCDC93
hsa-miR-548l	KIAA2022
hsa-miR-548l	EIF5A2
hsa-miR-548l	RAPH1
hsa-miR-548l	PHF6
hsa-miR-548l	PPIL4
hsa-miR-548l	WDR36
hsa-miR-548l	CDS1
hsa-miR-548l	LY75
hsa-miR-548l	PKN2
hsa-miR-548l	SP1
hsa-miR-548l	STX7
hsa-miR-548l	ONECUT2
hsa-miR-548l	IGF2BP3
hsa-miR-548l	PCNX
hsa-miR-548l	ZDHHC15
hsa-miR-548l	CCDC59
hsa-miR-548l	IPMK
hsa-miR-548l	RRN3
hsa-miR-548l	PLCXD3
hsa-miR-548l	TM9SF3
hsa-miR-548l	CPEB4
hsa-miR-548l	LCOR
hsa-miR-548l	ZNF518B
hsa-miR-548l	SRSF12
hsa-miR-548l	CYP1B1
hsa-miR-548l	CAPRIN1
hsa-miR-548l	PTGER3
hsa-miR-548l	DYNLT1
hsa-miR-548l	IKBKAP
hsa-miR-548l	HS2ST1
hsa-miR-548l	FGL2
hsa-miR-548l	PDZRN3
hsa-miR-548l	SPRED1
hsa-miR-548l	TMOD3
hsa-miR-548l	CNEP1R1
hsa-miR-548l	IMPAD1
hsa-miR-548l	GJB7
hsa-miR-548l	PELI1
hsa-miR-548l	JHDM1D
hsa-miR-548l	MEGF11
hsa-miR-548l	EPT1
hsa-miR-548l	MTPN
hsa-miR-548l	S1PR1
hsa-miR-548l	SMAD4
hsa-miR-548l	RAG1
hsa-miR-548l	TGFBR1
hsa-miR-548l	LAMTOR3
hsa-miR-548l	SUPT7L
hsa-miR-548l	TMED10
hsa-miR-548l	WAPAL
hsa-miR-548l	C4orf46
hsa-miR-548l	FAM8A1
hsa-miR-548l	NEGR1
hsa-miR-548l	UBA6
hsa-miR-548l	ZNF470
hsa-miR-548l	NLN
hsa-miR-548l	SETD7
hsa-miR-548l	PARD6G
hsa-miR-548l	C12orf29
hsa-miR-548l	DUSP19
hsa-miR-548l	ETS1
hsa-miR-548l	MYCN
hsa-miR-548l	ROBO2
hsa-miR-548l	TPBG
hsa-miR-548l	CPNE3
hsa-miR-548l	MED13
hsa-miR-548l	METAP2
hsa-miR-548l	CACUL1
hsa-miR-548l	CDK19
hsa-miR-548l	RWDD4
hsa-miR-548l	HECA
hsa-miR-548l	PRTG
hsa-miR-548l	STRBP
hsa-miR-548l	C11orf87
hsa-miR-548l	MIB1
hsa-miR-548l	PCDH11Y
hsa-miR-548l	PARD6B
hsa-miR-548l	LRRC58
hsa-miR-548l	ADCY2
hsa-miR-548l	GALC
hsa-miR-548l	MYO5A
hsa-miR-548l	RP2
hsa-miR-548l	WNT5A
hsa-miR-548l	MTMR6
hsa-miR-548l	EMC8
hsa-miR-548l	AKAP11
hsa-miR-548l	RC3H1
hsa-miR-548l	ZCCHC14
hsa-miR-548l	USP12
hsa-miR-548l	SELT
hsa-miR-548l	C3orf70
hsa-miR-548l	WDR11
hsa-miR-548l	TAOK1
hsa-miR-548l	MRO
hsa-miR-548l	SLC35B4
hsa-miR-548l	UHMK1
hsa-miR-548l	BMI1
hsa-miR-548l	UBE2K
hsa-miR-548l	MYO6
hsa-miR-548l	ATXN1
hsa-miR-548l	ZNF24
hsa-miR-548l	CYTH3
hsa-miR-548l	APPBP2
hsa-miR-548l	MGAT4A
hsa-miR-556-3p	KDSR
hsa-miR-556-3p	SCAF8
hsa-miR-556-3p	FREM2
hsa-miR-556-3p	LMAN1
hsa-miR-556-3p	ASXL2
hsa-miR-556-3p	PRKCI
hsa-miR-556-3p	KIDINS220
hsa-miR-556-3p	UPF1
hsa-miR-556-3p	SH3RF1
hsa-miR-556-3p	TNFSF4
hsa-miR-556-3p	MTMR9
hsa-miR-556-3p	KL
hsa-miR-556-3p	ABHD13
hsa-miR-556-3p	ONECUT2
hsa-miR-556-3p	TMEM161B
hsa-miR-556-3p	FOXO1
hsa-miR-556-3p	SV2B
hsa-miR-556-3p	ZNF260
hsa-miR-561-3p	FGF9
hsa-miR-561-3p	PIK3CG
hsa-miR-561-3p	CXCL6
hsa-miR-561-3p	CNST
hsa-miR-561-3p	ZNF148
hsa-miR-561-3p	VGLL3
hsa-miR-561-3p	ONECUT2
hsa-miR-561-3p	PCNX
hsa-miR-561-3p	RRP15
hsa-miR-561-3p	LGI2
hsa-miR-561-3p	ACBD3
hsa-miR-561-3p	SESTD1
hsa-miR-561-3p	ALCAM
hsa-miR-561-3p	HLF
hsa-miR-561-3p	PKD2
hsa-miR-561-3p	XKR4
hsa-miR-561-3p	CXCL5
hsa-miR-561-3p	C4orf46
hsa-miR-561-3p	FZD3
hsa-miR-561-3p	HS2ST1
hsa-miR-561-3p	ERP44
hsa-miR-561-3p	TVP23B
hsa-miR-561-3p	LIN7C
hsa-miR-561-3p	DCLRE1B
hsa-miR-561-3p	ANGPT2
hsa-miR-561-3p	KCND2
hsa-miR-561-3p	PLAG1
hsa-miR-561-3p	KCTD12
hsa-miR-561-3p	SOX2
hsa-miR-561-3p	KIAA2018
hsa-miR-561-3p	USP9Y
hsa-miR-561-3p	NEBL
hsa-miR-561-3p	EID1
hsa-miR-561-3p	FAM8A1
hsa-miR-561-3p	BTBD7
hsa-miR-561-3p	BHLHE41
hsa-miR-561-3p	ZFHX3
hsa-miR-561-3p	KPNA4
hsa-miR-561-3p	PPIC
hsa-miR-561-3p	FAM122A
hsa-miR-561-3p	SOX9
hsa-miR-561-3p	CNOT6L
hsa-miR-561-3p	PRSS12
hsa-miR-561-3p	RBBP9
hsa-miR-561-3p	KIAA1429
hsa-miR-561-3p	GALNT7
hsa-miR-561-3p	MIB1
hsa-miR-561-3p	ZYG11B
hsa-miR-561-3p	ZFP36L1
hsa-miR-561-3p	LAMC2
hsa-miR-561-3p	PRKAB2
hsa-miR-561-3p	TMEM182
hsa-miR-561-3p	SOX11
hsa-miR-561-3p	TAB3
hsa-miR-561-3p	DGKE
hsa-miR-561-3p	MAP3K2
hsa-miR-561-3p	DNM3
hsa-miR-561-3p	BRWD1
hsa-miR-561-3p	KLHL42
hsa-miR-561-3p	THAP9
hsa-miR-561-3p	COL10A1
hsa-miR-561-3p	MXD1
hsa-miR-561-3p	PTPN4
hsa-miR-561-3p	ZFP28
hsa-miR-561-3p	ST13
hsa-miR-561-3p	PRTG
hsa-miR-561-3p	USO1
hsa-miR-561-3p	ADAMTS6
hsa-miR-561-3p	FBXO8
hsa-miR-561-3p	SGTB
hsa-miR-561-3p	NECAB1
hsa-miR-561-3p	JHDM1D
hsa-miR-561-3p	CTNND2
hsa-miR-561-3p	NCBP1
hsa-miR-561-3p	RAB2A
hsa-miR-561-3p	PAQR3
hsa-miR-561-3p	TTPA
hsa-miR-561-3p	C20orf197
hsa-miR-561-3p	SOCS1
hsa-miR-561-3p	AKAP11
hsa-miR-561-3p	LGALSL
hsa-miR-561-3p	FNBP1L
hsa-miR-561-3p	XPO4
hsa-miR-561-3p	C9orf64
hsa-miR-561-3p	EIF4EBP2
hsa-miR-561-3p	PAPPA
hsa-miR-561-3p	ATXN7
hsa-miR-561-3p	RUNDC3B
hsa-miR-561-3p	UCHL1
hsa-miR-561-3p	ECT2L
hsa-miR-561-3p	IRS2
hsa-miR-561-3p	SHANK2
hsa-miR-561-3p	TMED7
hsa-miR-561-3p	UHRF1BP1
hsa-miR-561-3p	SUDS3
hsa-miR-561-3p	ABHD13
hsa-miR-606	FAM199X
hsa-miR-606	CXADR
hsa-miR-606	PRICKLE2
hsa-miR-606	H1F0
hsa-miR-606	STC1
hsa-miR-606	WEE1
hsa-miR-606	ZMYND11
hsa-miR-606	LRCH2
hsa-miR-606	TMEM123
hsa-miR-625-5p	UBE2K
hsa-miR-625-5p	ATXN1
hsa-miR-625-5p	IGF2BP1
hsa-miR-625-5p	TCEANC2
hsa-miR-625-5p	HOXB5
hsa-miR-625-5p	SRL
hsa-miR-625-5p	SEPT6
hsa-miR-625-5p	ZDHHC15
hsa-miR-625-5p	ACHE
hsa-miR-625-5p	KPNA4
hsa-miR-625-5p	SRSF2
hsa-miR-625-5p	BRPF3
hsa-miR-625-5p	C12orf68
hsa-miR-625-5p	CASQ1
hsa-miR-625-5p	LCP1
hsa-miR-625-5p	SPARC
hsa-miR-625-5p	TMEM57
hsa-miR-625-5p	UBE2NL
hsa-miR-625-5p	COL1A1
hsa-miR-625-5p	OTX1
hsa-miR-625-5p	SSR1
hsa-miR-625-5p	DHX35
hsa-miR-625-5p	DLX3
hsa-miR-625-5p	POU3F2
hsa-miR-625-5p	STC1
hsa-miR-625-5p	WDR26
hsa-miR-625-5p	EYA3
hsa-miR-625-5p	RAB3B
hsa-miR-625-5p	MBD2
hsa-miR-625-5p	ZFP91
hsa-miR-625-5p	GLP1R
hsa-miR-625-5p	PRPH2
hsa-miR-625-5p	STAM2
hsa-miR-625-5p	MUM1
hsa-miR-633	USP45
hsa-miR-633	ZNF641
hsa-miR-633	MIER3
hsa-miR-633	COL5A2
hsa-miR-633	TMEM106B
hsa-miR-633	ZNHIT6
hsa-miR-645	ZNF521
hsa-miR-645	PHYHIPL
hsa-miR-645	TMOD2
hsa-miR-645	CMPK2
hsa-miR-645	STYK1
hsa-miR-645	ZNF664
hsa-miR-645	DR1
hsa-miR-645	RAB22A
hsa-miR-645	DENND5B
hsa-miR-645	FANCF
hsa-miR-645	KLHL12
hsa-miR-645	PGM2L1
hsa-miR-645	PLEK
hsa-miR-645	ZFAND3
hsa-miR-645	FSTL4
hsa-miR-645	PCDH11Y
hsa-miR-645	ICMT
hsa-miR-645	STK40
hsa-miR-1228-3p	NAA15
hsa-miR-1228-3p	GPT2
hsa-miR-1228-3p	ARHGAP19
hsa-miR-1228-3p	SKIDA1
hsa-miR-1228-3p	SOCS6
hsa-miR-1228-3p	IGDCC3
hsa-miR-1228-3p	MKRN1
hsa-miR-1228-3p	OTUB2
hsa-miR-1231	PNN
hsa-miR-1231	ONECUT2
hsa-miR-1231	SPSB4
hsa-miR-1231	PRKCI
hsa-miR-1231	KPNA6
hsa-miR-1231	CREG2
hsa-miR-1231	PVRL1
hsa-miR-1231	ZNF318
hsa-miR-1231	C7orf41
hsa-miR-1231	SCD
hsa-miR-1231	SOST
hsa-miR-1231	SLCO4C1
hsa-miR-1231	KCNA1
hsa-miR-1231	SEL1L
hsa-miR-1231	CELF4
hsa-miR-1231	SMAD4
hsa-miR-1231	ZIC1
hsa-miR-1231	DPYSL5
hsa-miR-1231	SMAD6
hsa-miR-1231	EVI5
hsa-miR-1231	USP42
hsa-miR-1231	OAS3
hsa-miR-1231	GPR55
hsa-miR-1231	CREB3L3
hsa-miR-1258	R3HDM1
hsa-miR-1258	SLC30A7
hsa-miR-1258	PRLR
hsa-miR-1258	SLC7A11
hsa-miR-1258	FAM84A
hsa-miR-1258	TGFBR1
hsa-miR-1258	ZNF345
hsa-miR-1258	C10orf111
hsa-miR-1258	PRPF4B
hsa-miR-1258	PEX5L
hsa-miR-1258	FRMPD4
hsa-miR-1258	RSBN1
hsa-miR-1258	BMPR2
hsa-miR-1258	RIMS3
hsa-miR-1258	BACH2
hsa-miR-1258	MAP3K5
hsa-miR-1258	MAP3K2
hsa-miR-1258	ADPRHL1
hsa-miR-1258	PDYN
hsa-miR-1258	ENPP4
hsa-miR-1258	EXPH5
hsa-miR-1258	DCAF8L1
hsa-miR-1258	PFAS
hsa-miR-1264	TTC39B
hsa-miR-1264	EPHA3
hsa-miR-1264	MAF
hsa-miR-1264	SNTB2
hsa-miR-1264	ONECUT2
hsa-miR-1264	THUMPD1
hsa-miR-1264	NUAK2
hsa-miR-1264	AQPEP
hsa-miR-1264	F2R
hsa-miR-1264	MTTP
hsa-miR-1264	SOX11
hsa-miR-1264	MLEC
hsa-miR-1264	LRRC40
hsa-miR-1264	MGARP
hsa-miR-1264	SLC35F1
hsa-miR-1264	AFF2
hsa-miR-1264	NDP
hsa-miR-1264	ZNF148
hsa-miR-1264	CHD5
hsa-miR-1264	NXT2
hsa-miR-1264	UBASH3B
hsa-miR-1264	VGLL3
hsa-miR-1264	ABCA1
hsa-miR-1264	GATM
hsa-miR-1264	NOTCH1
hsa-miR-1264	FZD3
hsa-miR-1264	LTN1
hsa-miR-1264	CCNJL
hsa-miR-1264	SESTD1
hsa-miR-1264	GDF6
hsa-miR-1264	ARSB
hsa-miR-1264	GOLGA4
hsa-miR-1264	NRAS
hsa-miR-1264	SLC7A5
hsa-miR-1264	FAM155B
hsa-miR-1264	LIN28A
hsa-miR-1264	PIGM
hsa-miR-1264	SMYD4
hsa-miR-1264	PAIP2B
hsa-miR-1264	BCAT1
hsa-miR-1264	HOXD13
hsa-miR-1264	OAZ2
hsa-miR-1264	CUL3
hsa-miR-1264	RRP15
hsa-miR-1264	CPSF7
hsa-miR-1264	PCMTD1
hsa-miR-1264	KLF9
hsa-miR-1264	IGF2R
hsa-miR-1264	SRSF2
hsa-miR-1264	MBTPS1
hsa-miR-1264	RAB14
hsa-miR-1264	SLC35E1
hsa-miR-1264	PIK3AP1
hsa-miR-1264	CDR1
hsa-miR-1264	KCNA1
hsa-miR-1264	SLC5A3
hsa-miR-1264	LRAT
hsa-miR-1264	TMEM106B
hsa-miR-1264	WDR76
hsa-miR-1305	MGAT4A
hsa-miR-1305	DLX3
hsa-miR-1305	PTPN22
hsa-miR-1305	ITPR2
hsa-miR-1305	BRWD1
hsa-miR-1305	PAPPA
hsa-miR-1305	RAD18
hsa-miR-1305	SEL1L
hsa-miR-1305	LRCH2
hsa-miR-1305	FZD3
hsa-miR-1305	ERMP1
hsa-miR-1305	ATG12
hsa-miR-1305	CHD6
hsa-miR-1305	RCAN2
hsa-miR-1305	CLEC6A
hsa-miR-1305	TMEM170B
hsa-miR-1305	CDH6
hsa-miR-1305	TCEANC2
hsa-miR-1305	CREBRF
hsa-miR-1305	DOK6
hsa-miR-1305	ZNF470
hsa-miR-1305	VWA8
hsa-miR-1305	SLC26A2
hsa-miR-1305	ZBTB11
hsa-miR-1305	KPNA3
hsa-miR-1305	ANKIB1
hsa-miR-1305	PGR
hsa-miR-1305	CCDC47
hsa-miR-1305	SLC1A2
hsa-miR-1305	SFMBT2
hsa-miR-1305	ST7
hsa-miR-1305	NAA15
hsa-miR-1305	SLC33A1
hsa-miR-1305	LCOR
hsa-miR-1305	NEBL
hsa-miR-1305	DTD2
hsa-miR-1305	ZNF605
hsa-miR-1305	CHM
hsa-miR-1305	PRRC1
hsa-miR-1305	SPRED1
hsa-miR-1305	SLC16A9
hsa-miR-1305	ZNF662
hsa-miR-1305	ZCCHC14
hsa-miR-1305	MEGF9
hsa-miR-1305	SERP1
hsa-miR-1305	KPNA4
hsa-miR-1305	CCDC93
hsa-miR-1305	PIK3CG
hsa-miR-1305	PARP11
hsa-miR-1305	SLC2A2
hsa-miR-1305	SUDS3
hsa-miR-1305	HMGA2
hsa-miR-1305	CEP44
hsa-miR-1305	VAPB
hsa-miR-1305	FAM126A
hsa-miR-1305	RPP30
hsa-miR-1305	FCHO2
hsa-miR-1305	COL5A2
hsa-miR-1305	WDR36
hsa-miR-1305	CREG2
hsa-miR-1305	CNOT6L
hsa-miR-1305	VGLL3
hsa-miR-1305	KIAA1024
hsa-miR-1305	ELAVL1
hsa-miR-1305	MED4
hsa-miR-1305	FADS1
hsa-miR-1305	FNBP1L
hsa-miR-1305	PRKAA2
hsa-miR-1305	RALGAPB
hsa-miR-1305	AKR1D1
hsa-miR-1305	NUCKS1
hsa-miR-1305	DGKE
hsa-miR-1305	ZFP91
hsa-miR-1305	ONECUT2
hsa-miR-1305	C5orf30
hsa-miR-1305	CTCF
hsa-miR-1305	LRRC58
hsa-miR-1305	CTGF
hsa-miR-1305	SOWAHA
hsa-miR-1305	DENND6A
hsa-miR-1305	SLC17A8
hsa-miR-1305	LIN28B
hsa-miR-1305	U2SURP
hsa-miR-1305	ELK4
hsa-miR-1305	HDGFRP3
hsa-miR-1305	SMAD4
hsa-miR-1305	RNF125
hsa-miR-1305	PRM1
hsa-miR-1305	PELI2
hsa-miR-1305	GCFC2
hsa-miR-1305	FNDC3B
hsa-miR-1305	NOL4
hsa-miR-1305	JHDM1D
hsa-miR-1305	HS2ST1
hsa-miR-1305	LYRM7
hsa-miR-1305	MAP3K2
hsa-miR-1305	NUS1
hsa-miR-1305	DDX10
hsa-miR-1305	FAM199X
hsa-miR-1305	KHDRBS2
hsa-miR-1305	RASSF3
hsa-miR-1305	SAMD5
hsa-miR-1305	ATP6V0A2
hsa-miR-1305	FMO2
hsa-miR-1305	SCCPDH
hsa-miR-1305	DNAJB9
hsa-miR-1305	C5orf22
hsa-miR-1305	RFX3
hsa-miR-1305	KIAA1244
hsa-miR-1305	TGFBR1
hsa-miR-1305	PLEKHF2
hsa-miR-1305	CD164
hsa-miR-1305	C1orf21
hsa-miR-1305	RIMS3
hsa-miR-1305	CCDC126
hsa-miR-1305	CHL1
hsa-miR-1305	ANTXR2
hsa-miR-1305	PAIP2B
hsa-miR-1305	HECTD2
hsa-miR-1305	VMA21
hsa-miR-1305	CCDC141
hsa-miR-1305	NIPA1
hsa-miR-1305	DHX15
hsa-miR-1305	SUSD5
hsa-miR-1305	FUT4
hsa-miR-1305	DNAJC27
hsa-miR-1305	NDUFA4
hsa-miR-1305	G2E3
hsa-miR-1305	ROBO2
hsa-miR-1305	LYRM2
hsa-miR-1305	TMOD1
hsa-miR-1305	KATNBL1
hsa-miR-1305	CLDN1
hsa-miR-1305	PCDH11Y
hsa-miR-1305	TSPAN2
hsa-miR-1305	C12orf29
hsa-miR-1305	WDR3
hsa-miR-1305	SNX30
hsa-miR-1305	AHR
hsa-miR-1305	ZNF664
hsa-miR-1305	KIAA2018
hsa-miR-1305	SPOPL
hsa-miR-1305	DLX2
hsa-miR-1305	CNTNAP2
hsa-miR-1305	GABRA4
hsa-miR-1305	MBTPS2
hsa-miR-1305	NPTX1
hsa-miR-1305	ASH1L
hsa-miR-1305	SCN7A
hsa-miR-1305	KIAA1462
hsa-miR-1305	XPO1
hsa-miR-1305	CPSF7
hsa-miR-1305	LATS1
hsa-miR-1305	ZIC4
hsa-miR-1305	RBM7
hsa-miR-1305	MTDH
hsa-miR-1305	ADAMTS5
hsa-miR-1305	ZNF705D
hsa-miR-1305	CCNG2
hsa-miR-1305	ARL6IP6
hsa-miR-1305	AQPEP
hsa-miR-1305	PLCXD3
hsa-miR-140-3p	PRKCI
hsa-miR-140-3p	ITFG2
hsa-miR-140-3p	PCDH11Y
hsa-miR-140-3p	MAPK1
hsa-miR-140-3p	AGPAT4
hsa-miR-140-3p	PCGF5
hsa-miR-140-3p	ATP1B1
hsa-miR-140-3p	WNT5A
hsa-miR-140-3p	PELI1
hsa-miR-140-3p	LCOR
hsa-miR-140-3p	HNF4G
hsa-miR-140-3p	BSN
hsa-miR-140-3p	VANGL2
hsa-miR-140-3p	ZNF280B
hsa-miR-140-3p	FOXK2
hsa-miR-140-3p	CYTH3
hsa-miR-140-3p	WDFY1
hsa-miR-140-3p	CACUL1
hsa-miR-140-3p	MARCKS
hsa-miR-140-3p	AHCYL2
hsa-miR-140-3p	HAUS3
hsa-miR-140-3p	MIER3
hsa-miR-140-3p	OPHN1
hsa-miR-140-3p	MAP10
hsa-miR-140-3p	TTC21B
hsa-miR-140-3p	PAK2
hsa-miR-140-3p	ETNK1
hsa-miR-140-3p	MOB3B
hsa-miR-188-3p	C1orf95
hsa-miR-188-3p	DYNC1LI2
hsa-miR-188-3p	SET
hsa-miR-188-3p	KPNA6
hsa-miR-188-3p	SMAP2
hsa-miR-188-3p	GDF6
hsa-miR-188-3p	GRIA4
hsa-miR-188-3p	ELOVL4
hsa-miR-188-3p	SNX24
hsa-miR-188-3p	CACNA2D4
hsa-miR-188-3p	SNX30
hsa-miR-188-3p	IGFBP4
hsa-miR-188-3p	EVI5
hsa-miR-188-3p	ASB1
hsa-miR-188-3p	ZNF440
hsa-miR-188-3p	DENND5B
hsa-miR-188-3p	ZNF674
hsa-miR-188-3p	OSBP
hsa-miR-188-3p	HMGA2
hsa-miR-188-3p	DIRAS2
hsa-miR-188-3p	METTL15
hsa-miR-188-3p	ZNF705D
hsa-miR-188-3p	ATP8B1
hsa-miR-188-3p	ZNF516
hsa-miR-188-3p	DOK4
hsa-miR-188-3p	KLHDC8B
hsa-miR-188-3p	PPP1R3D
hsa-miR-188-3p	DNAL4
hsa-miR-188-3p	CYP26B1
hsa-miR-188-3p	PLCXD3
hsa-miR-188-3p	CLTC
hsa-miR-188-3p	RAD23B
hsa-miR-188-3p	CALCRL
hsa-miR-188-3p	KLHL12
hsa-miR-188-3p	NUP43
hsa-miR-188-3p	DHCR24
[truncated: 457 more rows]
