# Supplementary material for: Integrated bioinformatics analysis for the identification of hub genes and signaling pathways related to circANRIL
Source: PeerJ. 2022 Apr 25;10:e13135. doi: 10.7717/peerj.13135 (PMC9048645; doi:10.7717/peerj.13135)
Supplement: Supplemental Information 7 — ceRNA network constructed by cytoscape [file peerj-10-13135-s007.xls]

## Sheet: ceRNA
CircRNA	miRNA	Gene
hsa_circ_0003306	hsa-miR-1208	ROBO2
hsa_circ_0008796	hsa-miR-1208	ROBO2
hsa_circ_0004297	hsa-miR-1208	ROBO2
hsa_circ_0004226	hsa-miR-1231	PNN
hsa_circ_0086587	hsa-miR-1231	PNN
hsa_circ_0086592	hsa-miR-1231	PNN
hsa_circ_0003306	hsa-miR-1243	DOK6
hsa_circ_0004735	hsa-miR-1263	RAB39B
hsa_circ_0003306	hsa-miR-1263	RAB39B
hsa_circ_0004297	hsa-miR-1263	RAB39B
hsa_circ_0008796	hsa-miR-1263	RAB39B
hsa_circ_0004735	hsa-miR-1264	GOLGA4
hsa_circ_0004735	hsa-miR-1264	ABCA1
hsa_circ_0086589	hsa-miR-1264	GOLGA4
hsa_circ_0086589	hsa-miR-1264	ABCA1
hsa_circ_0086588	hsa-miR-1264	GOLGA4
hsa_circ_0086588	hsa-miR-1264	ABCA1
hsa_circ_0004226	hsa-miR-1264	GOLGA4
hsa_circ_0004226	hsa-miR-1264	ABCA1
hsa_circ_0004297	hsa-miR-1264	GOLGA4
hsa_circ_0004297	hsa-miR-1264	ABCA1
hsa_circ_0008796	hsa-miR-1264	GOLGA4
hsa_circ_0008796	hsa-miR-1264	ABCA1
hsa_circ_0008574	hsa-miR-1264	GOLGA4
hsa_circ_0008574	hsa-miR-1264	ABCA1
hsa_circ_0005118	hsa-miR-1264	GOLGA4
hsa_circ_0005118	hsa-miR-1264	ABCA1
hsa_circ_0003306	hsa-miR-1283	TMF1
hsa_circ_0004226	hsa-miR-1305	ROBO2
hsa_circ_0004226	hsa-miR-1305	WDR3
hsa_circ_0004226	hsa-miR-1305	NAA15
hsa_circ_0004226	hsa-miR-1305	COL5A2
hsa_circ_0004226	hsa-miR-1305	U2SURP
hsa_circ_0004226	hsa-miR-1305	DOK6
hsa_circ_0008574	hsa-miR-1305	ROBO2
hsa_circ_0008574	hsa-miR-1305	WDR3
hsa_circ_0008574	hsa-miR-1305	NAA15
hsa_circ_0008574	hsa-miR-1305	COL5A2
hsa_circ_0008574	hsa-miR-1305	U2SURP
hsa_circ_0008574	hsa-miR-1305	DOK6
hsa_circ_0005118	hsa-miR-1305	ROBO2
hsa_circ_0005118	hsa-miR-1305	WDR3
hsa_circ_0005118	hsa-miR-1305	NAA15
hsa_circ_0005118	hsa-miR-1305	COL5A2
hsa_circ_0005118	hsa-miR-1305	U2SURP
hsa_circ_0005118	hsa-miR-1305	DOK6
hsa_circ_0004735	hsa-miR-1305	ROBO2
hsa_circ_0004735	hsa-miR-1305	WDR3
hsa_circ_0004735	hsa-miR-1305	NAA15
hsa_circ_0004735	hsa-miR-1305	COL5A2
hsa_circ_0004735	hsa-miR-1305	U2SURP
hsa_circ_0004735	hsa-miR-1305	DOK6
hsa_circ_0008796	hsa-miR-1305	ROBO2
hsa_circ_0008796	hsa-miR-1305	WDR3
hsa_circ_0008796	hsa-miR-1305	NAA15
hsa_circ_0008796	hsa-miR-1305	COL5A2
hsa_circ_0008796	hsa-miR-1305	U2SURP
hsa_circ_0008796	hsa-miR-1305	DOK6
hsa_circ_0086589	hsa-miR-1305	ROBO2
hsa_circ_0086589	hsa-miR-1305	WDR3
hsa_circ_0086589	hsa-miR-1305	NAA15
hsa_circ_0086589	hsa-miR-1305	COL5A2
hsa_circ_0086589	hsa-miR-1305	U2SURP
hsa_circ_0086589	hsa-miR-1305	DOK6
hsa_circ_0003306	hsa-miR-548l	BRCA2
hsa_circ_0003306	hsa-miR-548l	ROBO2
hsa_circ_0003306	hsa-miR-633	COL5A2
hsa_circ_0003306	hsa-miR-633	ZNHIT6
hsa_circ_0086588	hsa-miR-944	U2SURP
hsa_circ_0086587	hsa-miR-944	U2SURP
hsa_circ_0004297	hsa-miR-944	U2SURP

## Sheet: pairs 
node	node2	type
hsa_circ_0003306	hsa-miR-1208	cir_mi
hsa_circ_0008796	hsa-miR-1208	cir_mi
hsa_circ_0004297	hsa-miR-1208	cir_mi
hsa_circ_0004226	hsa-miR-1231	cir_mi
hsa_circ_0086587	hsa-miR-1231	cir_mi
hsa_circ_0086592	hsa-miR-1231	cir_mi
hsa_circ_0003306	hsa-miR-1243	cir_mi
hsa_circ_0004735	hsa-miR-1263	cir_mi
hsa_circ_0003306	hsa-miR-1263	cir_mi
hsa_circ_0004297	hsa-miR-1263	cir_mi
hsa_circ_0008796	hsa-miR-1263	cir_mi
hsa_circ_0004735	hsa-miR-1264	cir_mi
hsa_circ_0086589	hsa-miR-1264	cir_mi
hsa_circ_0086588	hsa-miR-1264	cir_mi
hsa_circ_0004226	hsa-miR-1264	cir_mi
hsa_circ_0004297	hsa-miR-1264	cir_mi
hsa_circ_0008796	hsa-miR-1264	cir_mi
hsa_circ_0008574	hsa-miR-1264	cir_mi
hsa_circ_0005118	hsa-miR-1264	cir_mi
hsa_circ_0003306	hsa-miR-1283	cir_mi
hsa_circ_0004226	hsa-miR-1305	cir_mi
hsa_circ_0008574	hsa-miR-1305	cir_mi
hsa_circ_0005118	hsa-miR-1305	cir_mi
hsa_circ_0004735	hsa-miR-1305	cir_mi
hsa_circ_0008796	hsa-miR-1305	cir_mi
hsa_circ_0086589	hsa-miR-1305	cir_mi
hsa_circ_0003306	hsa-miR-548l	cir_mi
hsa_circ_0003306	hsa-miR-633	cir_mi
hsa_circ_0086588	hsa-miR-944	cir_mi
hsa_circ_0086587	hsa-miR-944	cir_mi
hsa_circ_0004297	hsa-miR-944	cir_mi
hsa-miR-1208	ROBO2	mi_m
hsa-miR-1231	PNN	mi_m
hsa-miR-1243	DOK6	mi_m
hsa-miR-1263	RAB39B	mi_m
hsa-miR-1264	GOLGA4	mi_m
hsa-miR-1264	ABCA1	mi_m
hsa-miR-1283	TMF1	mi_m
hsa-miR-1305	ROBO2	mi_m
hsa-miR-1305	WDR3	mi_m
hsa-miR-1305	NAA15	mi_m
hsa-miR-1305	COL5A2	mi_m
hsa-miR-1305	U2SURP	mi_m
hsa-miR-1305	DOK6	mi_m
hsa-miR-548l	BRCA2	mi_m
hsa-miR-548l	ROBO2	mi_m
hsa-miR-633	COL5A2	mi_m
hsa-miR-633	ZNHIT6	mi_m
hsa-miR-944	U2SURP	mi_m
hsa_circ_0003306	ROBO2	circ_m
hsa_circ_0008796	ROBO2	circ_m
hsa_circ_0004297	ROBO2	circ_m
hsa_circ_0004226	PNN	circ_m
hsa_circ_0086587	PNN	circ_m
hsa_circ_0086592	PNN	circ_m
hsa_circ_0003306	DOK6	circ_m
hsa_circ_0004735	RAB39B	circ_m
hsa_circ_0003306	RAB39B	circ_m
hsa_circ_0004297	RAB39B	circ_m
hsa_circ_0008796	RAB39B	circ_m
hsa_circ_0004735	GOLGA4	circ_m
hsa_circ_0004735	ABCA1	circ_m
hsa_circ_0086589	GOLGA4	circ_m
hsa_circ_0086589	ABCA1	circ_m
hsa_circ_0086588	GOLGA4	circ_m
hsa_circ_0086588	ABCA1	circ_m
hsa_circ_0004226	GOLGA4	circ_m
hsa_circ_0004226	ABCA1	circ_m
hsa_circ_0004297	GOLGA4	circ_m
hsa_circ_0004297	ABCA1	circ_m
hsa_circ_0008796	GOLGA4	circ_m
hsa_circ_0008796	ABCA1	circ_m
hsa_circ_0008574	GOLGA4	circ_m
hsa_circ_0008574	ABCA1	circ_m
hsa_circ_0005118	GOLGA4	circ_m
hsa_circ_0005118	ABCA1	circ_m
hsa_circ_0003306	TMF1	circ_m
hsa_circ_0004226	ROBO2	circ_m
hsa_circ_0004226	WDR3	circ_m
hsa_circ_0004226	NAA15	circ_m
hsa_circ_0004226	COL5A2	circ_m
hsa_circ_0004226	U2SURP	circ_m
hsa_circ_0004226	DOK6	circ_m
hsa_circ_0008574	ROBO2	circ_m
hsa_circ_0008574	WDR3	circ_m
hsa_circ_0008574	NAA15	circ_m
hsa_circ_0008574	COL5A2	circ_m
hsa_circ_0008574	U2SURP	circ_m
hsa_circ_0008574	DOK6	circ_m
hsa_circ_0005118	ROBO2	circ_m
hsa_circ_0005118	WDR3	circ_m
hsa_circ_0005118	NAA15	circ_m
hsa_circ_0005118	COL5A2	circ_m
hsa_circ_0005118	U2SURP	circ_m
hsa_circ_0005118	DOK6	circ_m
hsa_circ_0004735	ROBO2	circ_m
hsa_circ_0004735	WDR3	circ_m
hsa_circ_0004735	NAA15	circ_m
hsa_circ_0004735	COL5A2	circ_m
hsa_circ_0004735	U2SURP	circ_m
hsa_circ_0004735	DOK6	circ_m
hsa_circ_0008796	WDR3	circ_m
hsa_circ_0008796	NAA15	circ_m
hsa_circ_0008796	COL5A2	circ_m
hsa_circ_0008796	U2SURP	circ_m
hsa_circ_0008796	DOK6	circ_m
hsa_circ_0086589	ROBO2	circ_m
hsa_circ_0086589	WDR3	circ_m
hsa_circ_0086589	NAA15	circ_m
hsa_circ_0086589	COL5A2	circ_m
hsa_circ_0086589	U2SURP	circ_m
hsa_circ_0086589	DOK6	circ_m
hsa_circ_0003306	BRCA2	circ_m
hsa_circ_0003306	COL5A2	circ_m
hsa_circ_0003306	ZNHIT6	circ_m
hsa_circ_0086588	U2SURP	circ_m
hsa_circ_0086587	U2SURP	circ_m
hsa_circ_0004297	U2SURP	circ_m

## Sheet: nodes
node	type
hsa_circ_0003306	circRNA
hsa_circ_0008796	circRNA
hsa_circ_0004297	circRNA
hsa_circ_0004226	circRNA
hsa_circ_0086587	circRNA
hsa_circ_0086592	circRNA
hsa_circ_0004735	circRNA
hsa_circ_0086589	circRNA
hsa_circ_0086588	circRNA
hsa_circ_0008574	circRNA
hsa_circ_0005118	circRNA
hsa-miR-1208	miRNA
hsa-miR-1231	miRNA
hsa-miR-1243	miRNA
hsa-miR-1263	miRNA
hsa-miR-1264	miRNA
hsa-miR-1283	miRNA
hsa-miR-1305	miRNA
hsa-miR-548l	miRNA
hsa-miR-633	miRNA
hsa-miR-944	miRNA
ROBO2	mRNA
PNN	mRNA
DOK6	mRNA
RAB39B	mRNA
GOLGA4	mRNA
ABCA1	mRNA
TMF1	mRNA
WDR3	mRNA
NAA15	mRNA
COL5A2	mRNA
U2SURP	mRNA
BRCA2	mRNA
ZNHIT6	mRNA
