# Supplementary material for: Integrated bioinformatics analysis for the identification of hub genes and signaling pathways related to circANRIL
Source: PeerJ. 2022 Apr 25;10:e13135. doi: 10.7717/peerj.13135 (PMC9048645; doi:10.7717/peerj.13135)
Supplement: Supplemental Information 8 [file peerj-10-13135-s008.xls]

## Sheet: Sheet1
the first one
Sample Name	Target Name	CT	ANRIL	COL5A2	DOLGA4	DOK6
blank control	GAPDH	14.8031	28.1892	26.6525	26.2668	28.3287
blank control	GAPDH	14.7816	28.7185	26.5791	26.3726	28.3665
blank control	GAPDH	14.9571	28.5932	26.8922	26.3708	28.5
negative control	GAPDH	15.1797	28.7088	27.996	27.2326	29.0145
negative control	GAPDH	15.1594	28.3651	27.7992	27.5968	29.2386
negative control	GAPDH	15.2881	28.2679	28.0591	27.8542	29.0635
overexpression	GAPDH	16.0634	35.4437	27.3343	30.4427	30.9615
overexpression	GAPDH	15.9108	Undetermined	27.2255	30.9452	30.6468
overexpression	GAPDH	16.0686	35.6244	27.4196	30.1763	30.8273
the second one
Sample Name	Target Name	CT	ABCA1	WDR3
blank control	GAPDH	14.3922	27.8935	23.6093
blank control	GAPDH	14.4466	28.0085	23.5936
blank control	GAPDH	14.4536	28.2222	23.6994
negative control	GAPDH	14.2788	27.8809	23.1609
negative control	GAPDH	14.3465	27.8858	22.9678
negative control	GAPDH	14.2448	28.0437	22.9837
overexpression	GAPDH	14.8332	28.8294	23.2211
overexpression	GAPDH	14.8584	28.9263	23.0611
overexpression	GAPDH	14.8524	28.9493	22.9562

## Sheet: Sheet2
G6	wcl	23.6093
G7	wcl	23.5936
G8	wcl	23.6994
H6	wcl	23.1609
H7	wcl	22.9678
H8	wcl	22.9837
I6	wcl	23.2211
I7	wcl	23.0611
I8	wcl	22.9562
